# Supplementary material for: SF3B1 mutation accelerates the development of CLL via activation of the mTOR pathway
Source: JCI Insight. 2025 Jul 22;10(17):e184280. doi: 10.1172/jci.insight.184280 (PMC12487679; doi:10.1172/jci.insight.184280)
Supplement: Supplemental table 1 [file jciinsight-10-184280-s033.xlsx]

## Sheet: Sheet1
Supplemental Table 1: Differential gene expression in normal B cells with and without Sf3b1/Mdr deletion.
#VALUE!	Log2fc	Pvalue
Scand1	4.56981	0.00909091
Snord55	4.29848	0.0144107
Gm3788	3.84992	0.00909091
Gm6177	3.73673	0.016044
Gm47283	3.7254	0.00909091
Tpt1-ps5	3.48152	0.00909091
Gm5781	3.42576	0.00909091
Gm19243	3.18551	0.00909091
Gm13341	3.18398	0.00909091
Gm15682	3.06644	0.00909091
Gm9844	3.00986	0.00909091
Gm12469	2.95463	0.0042345
Rps2-ps10	2.93436	0.00909091
Gm44389	2.91783	0.0144107
Gm15531	2.91024	0.00909091
Gm24629	2.81642	0.0144107
Gm13577	2.81546	0.00909091
Insl3	2.80404	0.00909091
Cebpb	2.8022	0.00909091
Gm49326	2.76526	0.0144107
Gm13532	2.75303	0.00909091
Gm10182	2.70201	0.0144107
Prr7	2.68846	0.00909091
Gm8066	2.66872	0.00909091
Gm8623	2.66132	0.00909091
Rpl17-ps4	2.61676	0.00909091
Socs1	2.60575	0.00909091
Gm36964	2.54012	0.016044
Crlf2	2.53559	0.00909091
Gm45660	2.52058	0.00909091
Gm3511	2.4693	0.00909091
Gm4997	2.45795	0.00909091
Gm13339	2.44571	0.00909091
Hnrnpa0	2.42737	0.00909091
Rpl31-ps11	2.40722	0.00909091
Zfp771	2.3935	0.00909091
Rpl12-ps1	2.39163	0.00909091
Gm10357	2.37688	0.00909091
Shisa8	2.36776	0.00909091
Gm14279	2.35582	0.00909091
Gm25131	2.34223	0.00909091
AI480526	2.32659	0.0181818
Mir5125	2.30877	0.0181818
Ppp1r35	2.30075	0.00909091
Gm13226	2.26641	0.00909091
Tusc1	2.24534	0.00909091
Cox11	2.2339	0.00909091
Tmem238	2.23336	0.00909091
Gm16238	2.22701	0.00909091
Gm5914	2.21286	0.00909091
Gm23138	2.20303	0.0102931
Gm10362	2.20271	0.00909091
mt-Co2	2.1993	0.00909091
Mocs3	2.19877	0.00909091
Mir7687	2.19019	0.00828737
4930413G21Rik	2.18409	0.00909091
Endog	2.18009	0.00909091
Gm8925	2.16166	0.00909091
Rpl15-ps2	2.12776	0.00909091
Adnp	2.12767	0.00909091
Gm23346	2.11692	0.00909091
Ccdc85b	2.11572	0.00909091
Rpl13	2.11346	0.00909091
0610039K10Rik	2.11201	0.00909091
Gm8738	2.10518	0.00909091
Rnaseh2c	2.08608	0.00909091
Gm2830	2.08503	0.00909091
Rpl21-ps15	2.06724	0.00909091
Hmgcs1	2.06652	0.00909091
Gnas	2.05738	0.00909091
Gm13340	2.03772	0.00909091
Gm15536	2.02885	0.00909091
Gm8797	2.02315	0.00909091
Gm28529	2.01804	0.00909091
Cdkn2d	2.01556	0.00909091
Bri3	2.00467	0.00909091
Trir	2.00457	0.00909091
Mrps34	2.00382	0.00909091
Gm12732	1.99053	0.00909091
Tlnrd1	1.98765	0.00909091
Tmem160	1.96801	0.00909091
Ssbp4	1.95489	0.00909091
Gm6477	1.95395	0.00909091
Gm20900	1.9487	0.00909091
mt-Atp6	1.94725	0.00909091
Gm10269	1.94384	0.00909091
Gm10054	1.9404	0.00909091
Gm19810	1.93204	0.00909091
Tpgs1	1.92803	0.00909091
Gm28439	1.92718	0.00909091
Gm10563	1.91761	0.0181818
Irf2bpl	1.89247	0.00909091
Gm7429	1.8812	0.00909091
Rab5if	1.87974	0.00909091
Ppp2r3d	1.87288	0.00909091
Gm16024	1.87068	0.00909091
Gm11585	1.86622	0.00909091
Shank1	1.85827	0.00909091
Zfp131	1.85246	0.00909091
Gm28661	1.84511	0.00909091
Bloc1s4	1.84172	0.00909091
Gm4705	1.83398	0.00909091
Mir703	1.8299	0.00909091
Gm11521	1.82358	0.016044
Gm41077	1.82148	0.016044
Gm28530	1.81983	0.00909091
Gm11702	1.81177	0.0254514
Nr2f6	1.8089	0.00909091
Gm11407	1.80619	0.00909091
Gm11942	1.80282	0.00909091
Bmyc	1.80105	0.00909091
Sap30l	1.79656	0.00909091
Gm25364	1.7959	0.00909091
Gm7392	1.7937	0.00909091
Gm28438	1.78521	0.00909091
Gm7287	1.78299	0.0126873
Epcam	1.7814	0.00909091
Rpl13-ps6	1.77297	0.00909091
Zfp579	1.77269	0.00909091
Uba52	1.77187	0.00909091
Snhg20	1.77061	0.0181818
Tmem121	1.77043	0.00909091
Gm11408	1.74426	0.0144107
Rpl27	1.74243	0.00909091
Gm18588	1.74213	0.00909091
Gm12166	1.73301	0.00909091
Mrps24	1.73004	0.00909091
Spint2	1.72912	0.00909091
Gm12254	1.72465	0.00909091
Acot2	1.72368	0.00909091
Gm8493	1.72114	0.0181818
Gm30671	1.71856	0.00909091
Rnf126	1.70502	0.00909091
Ypel3	1.70053	0.00909091
Gm17541	1.69914	0.00909091
Tpt1-ps6	1.69204	0.00909091
Gm17066	1.68875	0.0181818
Zbtb7a	1.68768	0.00909091
Gm6533	1.68273	0.00909091
Muc3a	1.67696	0.0181818
Gm8451	1.67218	0.00909091
Rpl38-ps1	1.67213	0.00909091
Trim8	1.66802	0.00909091
Znhit2	1.66293	0.00909091
1110065P20Rik	1.6605	0.00909091
Rpl30-ps1	1.66002	0.00909091
Gm24145	1.65529	0.0126873
Gimap1	1.65363	0.00909091
Ubald2	1.65314	0.00909091
Ier5l	1.65051	0.00909091
Gm23608	1.64969	0.0239059
Cnbd2	1.64508	0.0363636
Ino80b	1.64277	0.00909091
Gm47780	1.63782	0.00735344
Mir33	1.6373	0.0233274
Gm10051	1.62832	0.00909091
4930439D14Rik	1.62564	0.0181818
Gm22716	1.6228	0.0416034
Tead2	1.62242	0.00909091
mt-Nd3	1.61759	0.00909091
Gm29417	1.61378	0.00909091
Gm14513	1.6054	0.0042345
mt-Nd6	1.60421	0.00909091
Gtf3a	1.60395	0.00909091
Gm9701	1.60255	0.00909091
Gm48038	1.60097	0.0363636
Gm44891	1.59936	0.00909091
Gm6563	1.59868	0.00909091
0610012G03Rik	1.59248	0.00909091
Gm6867	1.59238	0.00909091
Gm14027	1.59233	0.0181818
Gm5741	1.58532	0.0254514
Cdk2ap1	1.57767	0.00909091
Gm22772	1.57506	0.0363636
Gm15538	1.57367	0.0363636
Rpl30-ps3	1.56471	0.00909091
Rps13-ps4	1.56268	0.00909091
Gm15710	1.56204	0.00909091
Gm5093	1.55619	0.00909091
Mir8103	1.55471	0.0363636
F8a	1.55088	0.00909091
Gm17545	1.55049	0.0181818
Gm5621	1.55006	0.00909091
Midn	1.54557	0.00909091
Tgtp2	1.5421	0.00909091
Begain	1.53582	0.00909091
Foxd2	1.53555	0.00909091
Gm25618	1.53383	0.0154912
Gm4673	1.53306	0.00909091
Rpl38-ps2	1.5322	0.00909091
Tmem181b-ps	1.5283	0.0181818
Gm4076	1.52785	0.00909091
Epop	1.52386	0.00909091
Gm23264	1.52347	0.0181818
Tbcc	1.5229	0.00909091
Fam122a	1.52146	0.00909091
H3f3a-ps1	1.51707	0.00909091
Gm2389	1.51616	0.00909091
Mir199a-1	1.51209	0.0363636
Mir5119	1.50932	0.0181818
Gm25819	1.50672	0.0102931
H60b	1.506	0.0181818
Gm6341	1.50441	0.00909091
Gm30025	1.5027	0.00909091
Gm45669	1.50122	0.0144107
Slc39a5	1.50119	0.00909091
Tmem203	1.49635	0.00909091
Gm26180	1.49631	0.0363636
Gm15516	1.49622	0.0144107
Tgfb1	1.49419	0.00909091
Gm13868	1.48687	0.016044
Zfp36l2	1.48339	0.00909091
Rab43	1.48324	0.00909091
Gm8692	1.48104	0.00909091
Pabpn1	1.48103	0.0363636
Gm17112	1.47993	0.0181818
Gm5239	1.47959	0.00909091
Basp1	1.47837	0.0363636
Rpl30-ps10	1.47557	0.00909091
Gm24399	1.47494	0.0384131
Hnrnpab	1.46934	0.00909091
Gm15327	1.46586	0.00909091
Gm48690	1.46488	0.0181818
Foxp4	1.46432	0.00909091
Gm17201	1.46421	0.00909091
Prr12	1.46396	0.00909091
Gm8129	1.46326	0.00909091
Gm7846	1.46259	0.00909091
Nab2	1.46257	0.00909091
Gm16276	1.46055	0.0181818
Gm26528	1.45981	0.0363636
Hmg20b	1.45948	0.00909091
Ccdc61	1.45823	0.00909091
Plec	1.45629	0.00909091
Hyi	1.45342	0.0181818
Bcl3	1.44943	0.00909091
Zfp36l1	1.44643	0.00909091
Gm28188	1.44023	0.0181818
Hnrnpa3	1.43787	0.00909091
Mex3d	1.43622	0.00909091
Gm22056	1.43461	0.0254514
Epb41l4aos	1.42986	0.00909091
Gm10154	1.42845	0.00909091
Pgp	1.42791	0.00909091
Crb3	1.42503	0.00909091
Rfxap	1.42395	0.00909091
Pgls	1.4208	0.00909091
4833403J16Rik	1.41976	0.0181818
Dynlt1f	1.41966	0.00909091
Ddit4	1.41895	0.00909091
Gm9970	1.41893	0.0126873
Rps6-ps2	1.41689	0.00909091
Ndufaf8	1.41627	0.00909091
Zfp580	1.41488	0.00909091
Sac3d1	1.41413	0.00909091
5330438D12Rik	1.41208	0.0181818
Gm17374	1.40482	0.0126873
Riiad1	1.40434	0.00909091
Sp3os	1.4041	0.0181818
Ndufb4	1.40192	0.00909091
Atn1	1.40014	0.00909091
Gm6218	1.39858	0.00909091
Doc2g	1.39796	0.0363636
Gm26175	1.39772	0.0181818
Setd1b	1.39587	0.00909091
0610009L18Rik	1.39533	0.00909091
Exosc3	1.39412	0.00909091
Rabac1	1.39327	0.00909091
Fam104a	1.39129	0.00909091
Fbxw4	1.39103	0.00909091
Gm23316	1.39069	0.0102931
Inafm1	1.38733	0.00909091
Rps19-ps3	1.38661	0.0363636
Tmem191c	1.38513	0.0181818
Dusp7	1.38422	0.00909091
Gm16372	1.38326	0.00909091
Gm16288	1.38224	0.016044
Gigyf1	1.38188	0.00909091
S1pr4	1.38078	0.00909091
Gm37750	1.37796	0.0181818
Gm11263	1.37777	0.00909091
Gm2367	1.37517	0.0144107
Nol7	1.37411	0.00909091
mt-Nd4l	1.3711	0.0363636
Rpl31-ps10	1.37045	0.00909091
Gm37850	1.3694	0.00909091
9430025C20Rik	1.36904	0.00909091
Xpa	1.36902	0.00909091
Kmt2d	1.36644	0.00909091
Tssk6	1.3594	0.00909091
Gm14286	1.35318	0.0363636
Csf2ra	1.35291	0.0181818
Pcbd2	1.35162	0.00909091
Gm48909	1.34702	0.00909091
Gm24539	1.34261	0.00160458
Irf2bp1	1.33903	0.00909091
Gm29585	1.33874	0.0181818
Mir5618	1.33602	0.0181818
Stub1	1.33448	0.00909091
2410022M11Rik	1.334	0.00909091
Ppp1r14b	1.33273	0.00909091
Gm29216	1.33204	0.00909091
Nrbf2	1.33157	0.00909091
E030022I16Rik	1.33094	0.00909091
Scarna2	1.32949	0.0181818
Tnni3	1.32806	0.0363636
Gm37070	1.32719	0.00909091
Gm15616	1.32584	0.00909091
Gm16378	1.32539	0.00909091
Pdxp	1.32485	0.00909091
Wscd2	1.32386	0.0181818
Gm6745	1.321	0.00909091
Pfn1	1.31962	0.00909091
Abhd17a	1.31852	0.00909091
Macrod1	1.31518	0.00909091
Gm10335	1.31516	0.00909091
Fhl3	1.30994	0.00909091
Gm22352	1.30827	0.0349465
Phldb3	1.30383	0.00909091
Pou2f2	1.30356	0.00909091
Bbc3	1.30188	0.00909091
Gm9762	1.30178	0.00909091
Mbd6	1.30073	0.00909091
mt-Nd4	1.29664	0.0181818
Pgk1	1.29541	0.00909091
Lyrm7os	1.29393	0.00909091
Tmsb10	1.29305	0.00909091
Rbm38	1.29225	0.00909091
Vegfb	1.29169	0.00909091
Cox5a	1.28881	0.00909091
Mrpl34	1.28872	0.00909091
Tbx6	1.28806	0.0363636
Gm6450	1.28764	0.00909091
Rp9	1.2829	0.00909091
Rps15a-ps3	1.28252	0.00909091
Atpif1	1.28146	0.00909091
Frat1	1.27911	0.00909091
Tnrc18	1.27822	0.00909091
Akt1s1	1.27767	0.00909091
Lzts2	1.27646	0.00909091
Zfp865	1.27562	0.00909091
Ccdc71l	1.27484	0.00909091
Glrx5	1.27423	0.00909091
Rex1bd	1.27277	0.00909091
Hnrnpa1l2-ps2	1.27256	0.00909091
Gm7153	1.26847	0.00909091
Mtrf1l	1.26773	0.00909091
Nr2c2ap	1.26752	0.00909091
Cox6a1	1.26644	0.00909091
Rpl35	1.26614	0.00909091
Gm37581	1.26528	0.0363636
Gm11878	1.26474	0.00909091
Safb2	1.26431	0.0181818
Gm15122	1.26358	0.0363636
Rpl17-ps3	1.25897	0.00909091
Rara	1.25685	0.00909091
Psd	1.25587	0.0181818
Crebbp	1.25337	0.00909091
2310010J17Rik	1.25279	0.00909091
Gm37419	1.25261	0.00909091
Il3ra	1.25092	0.00909091
Cbx3	1.25031	0.00909091
Pam16	1.24751	0.00909091
Pura	1.24657	0.00909091
Glcci1	1.24638	0.0181818
Psmg4	1.24251	0.00909091
Gm25328	1.24136	0.0363636
Malat1	1.24092	0.0181818
Gtpbp6	1.24062	0.00909091
Gm12778	1.23777	0.00909091
Sh3bp1	1.23701	0.00909091
Tysnd1	1.23701	0.00909091
Pias4	1.23679	0.00909091
Tnfrsf13c	1.23672	0.00909091
Gm22738	1.23531	0.0239059
Gm28911	1.2345	0.00909091
Gm10689	1.23394	0.00909091
Gm16071	1.23374	0.00909091
Carnmt1	1.23351	0.00909091
Gm23747	1.23223	0.0181818
Crebzf	1.22972	0.0181818
Rpl36-ps12	1.22918	0.00909091
Acbd6	1.22911	0.00909091
Rps2	1.22736	0.00909091
AI413582	1.22732	0.00909091
Prkcz2	1.22603	0.0181818
Gm26497	1.2254	0.00160458
Epn1	1.22458	0.00909091
Calhm6	1.22414	0.00909091
Kdm6b	1.22394	0.00909091
Gm16464	1.22271	0.00909091
Rpl7a-ps5	1.22254	0.00909091
Scaf1	1.22221	0.00909091
Gm45733	1.22175	0.016044
Hmgb1	1.22141	0.00909091
Ppp3ca	1.21778	0.00909091
Gm26049	1.21708	0.0363636
9230111E07Rik	1.21655	0.0181818
Gm23819	1.2156	0.00160458
Mir3473f	1.21405	0.00735344
Gm24875	1.21385	0.00909091
Taf10	1.21182	0.00909091
Gm12341	1.21113	0.00735344
5730488B01Rik	1.20892	0.00909091
Nsrp1	1.20879	0.0181818
Gm25604	1.20861	0.00909091
Mir1960	1.20627	0.0392224
Rpl36a-ps1	1.20518	0.00909091
Klhl35	1.20304	0.00909091
Imp3	1.20095	0.00909091
2010008C14Rik	1.20061	0.00909091
H3f3c	1.2	0.00909091
Jak3	1.19876	0.0181818
Rgmb	1.19657	0.00909091
Fbrsl1	1.19621	0.00909091
Gm47917	1.1961	0.0363636
Yjefn3	1.19541	0.00909091
Btnl2	1.1952	0.0363636
Prickle3	1.19467	0.0181818
Tsen34	1.18975	0.00909091
n-R5s197	1.18958	0.0363636
mt-Co3	1.18944	0.00909091
Gm12918	1.18753	0.00909091
Gm7589	1.18441	0.00909091
A130071D04Rik	1.18366	0.0363636
6330562C20Rik	1.18261	0.0363636
Lemd3	1.18058	0.00909091
Cbx4	1.17902	0.00909091
Naa30	1.17836	0.00909091
Gm7691	1.17778	0.0154912
Kctd13	1.1761	0.00909091
Rrs1	1.17601	0.00909091
Gm7061	1.1755	0.0181818
Gm44227	1.17378	0.0178627
Gm13488	1.17334	0.00160458
Otud1	1.17289	0.00909091
Sap30	1.17138	0.00909091
Mospd3	1.16878	0.00909091
Mapkapk5	1.16842	0.0181818
Ptms	1.16837	0.00909091
Gm12216	1.16371	0.0363636
Pigx	1.1622	0.00909091
Mir23b	1.16062	0.0349465
Gm5312	1.16031	0.00909091
Fra10ac1	1.15727	0.0181818
Gm9457	1.15693	0.00909091
Rpl36-ps3	1.15615	0.00909091
Fbrs	1.15556	0.00909091
Sipa1	1.15392	0.00909091
Gm44649	1.15267	0.0363636
Gm43290	1.15264	0.00909091
Gm13690	1.15158	0.0181818
Ccdc125	1.15102	0.0181818
Gm17571	1.14858	0.0144107
Alkbh7	1.14812	0.00909091
Rpl35a-ps2	1.14662	0.0363636
Gm10074	1.14569	0.016044
Maz	1.14517	0.00909091
Slc27a1	1.14488	0.00909091
Trim7	1.14414	0.0181818
Fbxl14	1.14314	0.00909091
Ski	1.14254	0.00909091
Llph-ps2	1.14214	0.00909091
Bicra	1.14052	0.00909091
Rnf227	1.13996	0.00909091
Gm12335	1.13972	0.00909091
Hook2	1.13794	0.00909091
Gm16216	1.13709	0.00909091
Ankdd1a	1.13607	0.016044
Cep85	1.13545	0.0363636
Inka1	1.13521	0.00909091
Gm47230	1.13489	0.00909091
Gm13370	1.13294	0.00909091
Brd4	1.13271	0.00909091
Zfp219	1.13144	0.00909091
Acrbp	1.13094	0.0363636
Csnk1g2	1.13004	0.00909091
Gm23656	1.12971	0.0392224
Wdr83os	1.12877	0.00909091
Gm22060	1.12833	0.0363636
Gm5735	1.12794	0.0181818
Zfp574	1.12776	0.00909091
Map3k11	1.12686	0.00909091
Trmt112-ps1	1.12532	0.016044
Oxld1	1.12389	0.00909091
Mir467f	1.12384	0.0144107
Gm11510	1.12297	0.00909091
Slc25a28	1.12121	0.0181818
Mllt6	1.12077	0.00909091
Terc	1.12035	0.0154912
Gse1	1.1193	0.00909091
Gm4204	1.11749	0.00909091
Rmi1	1.11669	0.0181818
Chchd7	1.11596	0.0181818
Mir3971	1.11439	0.0349465
Gm45874	1.11108	0.0384131
Ano8	1.11084	0.0181818
Gm42732	1.1108	0.0363636
Zmat1	1.10954	0.0181818
Mir1195	1.10918	0.0299251
Nenf	1.10712	0.00909091
Gm42883	1.10694	0.0254514
Cactin	1.1069	0.00909091
Gm7380	1.10622	0.00909091
Sumo2	1.10615	0.00909091
Gm23940	1.10483	0.0484148
Gm37144	1.10457	0.0181818
Gm25967	1.10403	0.0133529
2310061I04Rik	1.10313	0.00909091
2310009B15Rik	1.10274	0.00909091
Zfp622	1.10247	0.00909091
2510039O18Rik	1.10244	0.00909091
Zc3h3	1.10156	0.00909091
Gm5963	1.10134	0.00909091
Lsm7	1.09986	0.00909091
Mblac1	1.09905	0.00909091
Gm7206	1.09813	0.00909091
Gm7695	1.09799	0.00909091
Gm15610	1.09793	0.0181818
A430103D13Rik	1.09733	0.0181818
Gm13840	1.09674	0.0384131
Lsm4	1.09659	0.00909091
Arhgef1	1.09634	0.0181818
Gm14046	1.09624	0.00909091
Ttyh3	1.09611	0.00909091
Rras	1.09544	0.00909091
Hspe1-ps5	1.09534	0.0349465
Gm10243	1.09429	0.00909091
Ptpn18	1.09338	0.00909091
Gm49258	1.09262	0.016044
Gm43964	1.09221	0.00735344
Pdcd4	1.09097	0.00909091
Bax	1.08913	0.00909091
Yy1	1.08844	0.00909091
Safb	1.08747	0.0181818
Srsf9	1.08701	0.00909091
Gm5900	1.08693	0.00909091
Tbxa2r	1.08683	0.00909091
Mnt	1.08545	0.00909091
Tldc2	1.08536	0.016044
Fbxl15	1.08512	0.00909091
Tha1	1.08364	0.00909091
Gm20033	1.08155	0.00909091
Gm17749	1.08149	0.0144107
1700056N10Rik	1.08048	0.00909091
Mlf2	1.08047	0.00909091
Rpl28-ps3	1.08032	0.00909091
Rhbdl1	1.07991	0.00909091
Gm25549	1.07973	0.0154912
Gm44899	1.07827	0.00909091
1600020E01Rik	1.07774	0.0181818
n-R5s33	1.07752	0.0233274
Arrdc2	1.07619	0.00909091
Frat2	1.07618	0.0181818
Fam241a	1.07595	0.00909091
Gm28192	1.07536	0.0181818
Mrpl57	1.07435	0.00909091
Mir684-2	1.07265	0.00160458
Gnmt	1.07265	0.0363636
Mrpl52	1.07261	0.00909091
Msl1	1.07252	0.00909091
Zbtb45	1.07032	0.00909091
Ndufa11	1.06878	0.00909091
Gm6934	1.06788	0.00909091
Gm7043	1.06669	0.0102931
Gm15198	1.06581	0.016044
Fancf	1.06431	0.00909091
Map1s	1.06419	0.00909091
Dohh	1.06393	0.00909091
Gm9385	1.0628	0.00909091
4931440P22Rik	1.06272	0.00909091
Gm11575	1.06073	0.00735344
Spr	1.06069	0.00909091
Nfic	1.05994	0.00909091
Dazap1	1.05991	0.00909091
Mast3	1.05882	0.00909091
Gm25276	1.05862	0.00160458
Tnrc6c	1.05839	0.00909091
Rps26	1.05827	0.00909091
Lfng	1.05818	0.00909091
Syne4	1.05779	0.0363636
Pcsk4	1.05712	0.00909091
Rps13-ps1	1.05627	0.00909091
Gm43432	1.05607	0.0233274
Map3k10	1.05473	0.00909091
Emc10	1.05398	0.00909091
Gng10	1.05352	0.0181818
Bach2	1.05194	0.00909091
Gm26581	1.05091	0.0363636
Smad7	1.05072	0.00909091
Gm5055	1.04941	0.0181818
Gm16315	1.04918	0.016044
Tcf3	1.04902	0.00909091
Zfp787	1.04893	0.00909091
Lsm2	1.04786	0.00909091
Gmfg-ps	1.04715	0.00909091
Iffo1	1.04713	0.0181818
Gm17709	1.04648	0.00909091
Ube2d2a	1.04595	0.00909091
Cxxc5	1.04567	0.00909091
Uri1	1.04454	0.00909091
Srf	1.04417	0.00909091
Gm43378	1.04351	0.0181818
Prr5	1.04337	0.00909091
Angptl1	1.04198	0.0181818
Malsu1	1.04195	0.00909091
Orai1	1.03967	0.00909091
Rpl15	1.03795	0.00909091
Gm6030	1.03691	0.00909091
Cdk13	1.03677	0.00909091
Atf1	1.03489	0.00909091
Btbd1	1.03407	0.00909091
Nudt6	1.03397	0.00909091
Sf3a2	1.03301	0.00909091
Rab2a	1.03231	0.00909091
Zfp628	1.03161	0.00909091
Nop53	1.03153	0.00909091
Ppp1r9b	1.03099	0.00909091
St14	1.0307	0.00909091
Trp53rka	1.03034	0.00909091
Ncor2	1.03007	0.00909091
Rpl13-ps3	1.02807	0.00909091
Prkag1	1.02749	0.00909091
Gm4045	1.0271	0.00909091
Cited2	1.02667	0.00909091
Phf1	1.02662	0.0181818
Zcrb1	1.02631	0.0181818
Npb	1.02538	0.0154912
Trp53rkb	1.02494	0.00909091
Gm38080	1.02393	0.0254514
Hoxb4	1.02243	0.0181818
Gm4332	1.02166	0.00909091
Iscu	1.02023	0.00909091
Unk	1.01971	0.0181818
Rsf1os1	1.01947	0.0144107
Gm12063	1.01927	0.0181818
Rpl41	1.01827	0.00909091
Itpa-ps1	1.01797	0.00909091
Mta1	1.01663	0.00909091
Gm35857	1.01619	0.0126873
Nsmce3	1.01614	0.00909091
E330034L11Rik	1.0152	0.0363636
Hhex	1.01504	0.00909091
Pcbp1	1.01486	0.00909091
Gm45343	1.01037	0.0181818
2900005J15Rik	1.0087	0.0363636
Slc29a4	1.00851	0.00909091
Ovol3	1.00802	0.016044
Pard6b	1.0078	0.00909091
Rere	1.00736	0.0363636
Scaf4	1.0073	0.00909091
Hnrnpm	1.00599	0.00909091
Tjp3	1.00563	0.00909091
Gm49288	1.00394	0.00909091
Gm44429	1.00214	0.016044
Irgc1	1.00128	0.0363636
Gm10925	1.00062	0.0181818
Nckap5l	1.00009	0.00909091
Gm10155	-1.00249	0.00909091
Gm14287	-1.00955	0.00909091
Gm15843	-1.0136	0.00909091
Glipr1	-1.01984	0.00909091
Sh3tc2	-1.02035	0.016044
Selenbp1	-1.0216	0.00909091
Siglech	-1.02293	0.0363636
Gm2423	-1.02898	0.00909091
Rpl19-ps11	-1.03381	0.0181818
Pak1	-1.03842	0.00909091
Rps19-ps6	-1.04771	0.0181818
Gm13123	-1.05368	0.00909091
Snord32a	-1.05957	0.0181818
Lipc	-1.06061	0.0363636
Tm4sf5	-1.06495	0.0181818
Gm10131	-1.06683	0.00909091
Rpl31-ps8	-1.06824	0.00909091
Gm30211	-1.07271	0.00909091
Ppp1r15a	-1.08775	0.0363636
Bex4	-1.08796	0.0154912
Rps15-ps2	-1.08923	0.00909091
Rbm3-ps	-1.09105	0.0181818
Gm3355	-1.09257	0.016044
Rnu2-10	-1.09297	0.00909091
Gm6180	-1.09362	0.00909091
Abcg4	-1.09479	0.00909091
Sh2d4a	-1.09777	0.00909091
Gm8325	-1.10252	0.00909091
Bcl2a1a	-1.11376	0.00909091
Gm13653	-1.11636	0.016044
Atp1b2	-1.12206	0.00909091
Lyz1	-1.12466	0.0363636
Kif20a	-1.12491	0.0363636
Chac1	-1.12952	0.0181818
Abcb4	-1.1348	0.0363636
Ifitm1	-1.13947	0.0363636
Gm9234	-1.14129	0.00909091
Gm5075	-1.14496	0.00909091
Klra4	-1.1475	0.00909091
Rbx1-ps	-1.15792	0.00909091
Fos	-1.16968	0.0363636
Gm6055	-1.17268	0.00909091
Gm45778	-1.18601	0.00909091
Cdc6	-1.18716	0.0363636
Ost4	-1.18913	0.00909091
Stom	-1.1969	0.00909091
Add2	-1.20299	0.016044
Cdk1	-1.20416	0.0363636
Sec14l2	-1.20473	0.00909091
Epor	-1.20824	0.0363636
Gm24119	-1.21119	0.0363636
Rny1	-1.21172	0.0363636
Mgst3	-1.21369	0.00909091
Rpl31-ps14	-1.21547	0.00909091
Klrk1	-1.22406	0.00909091
Gm10039	-1.22737	0.00909091
Gm5150	-1.23021	0.0363636
Klf6	-1.23833	0.0181818
Zbtb32	-1.23909	0.00909091
Gm5526	-1.2412	0.00909091
Klra8	-1.25108	0.00909091
Gpr55	-1.25448	0.0181818
Cxcl9	-1.25499	0.00909091
Asns	-1.26109	0.00909091
Gm10177	-1.2623	0.00909091
Snord35a	-1.26395	0.0181818
Tgm2	-1.26446	0.0181818
Gm8818	-1.26684	0.0181818
Dynlt1-ps1	-1.2669	0.00909091
Hfe	-1.26708	0.00909091
Mir7063	-1.26976	0.016044
Rps18-ps3	-1.27258	0.00909091
Gm14648	-1.27949	0.00909091
Klra7	-1.28013	0.00909091
Gm9616	-1.28061	0.00909091
Gm15013	-1.28387	0.00909091
Gm8894	-1.28497	0.00909091
Rps24-ps3	-1.28712	0.00909091
Cd80	-1.29058	0.00909091
Lcp2	-1.29171	0.0181818
Actn1	-1.29362	0.0181818
Il1r2	-1.29584	0.0363636
Pla2g7	-1.30881	0.00909091
Gm5644	-1.32132	0.00909091
Rpl22l1	-1.32516	0.00909091
Gm3724	-1.32542	0.00909091
Fabp5	-1.34089	0.00909091
Rnu1a1	-1.34119	0.0363636
Il2rb	-1.34436	0.0363636
Treml4	-1.3452	0.00909091
Gm4613	-1.35125	0.00909091
Sptb	-1.35803	0.0181818
Gm11810	-1.36456	0.0154912
Klrd1	-1.36632	0.00909091
Gm24616	-1.37672	0.0181818
Slamf8	-1.38995	0.00909091
Gm1943	-1.40461	0.00909091
Gm6565	-1.40539	0.00909091
Rpl14-ps1	-1.41205	0.00909091
Bex6	-1.4131	0.0181818
Snord118	-1.41453	0.016044
Gm12174	-1.43242	0.00909091
Gstm5	-1.43463	0.00909091
Klri1	-1.4386	0.00909091
Mir29a	-1.44619	0.0405331
Gm10552	-1.46173	0.00909091
Cd300c2	-1.47046	0.0181818
Gm4149	-1.48309	0.00909091
Btnl10	-1.50261	0.016044
Rpl9-ps4	-1.50571	0.00909091
Sirpb1a	-1.50965	0.0181818
Tyrobp	-1.53586	0.00909091
Lgals1	-1.53834	0.0181818
Snord13	-1.54109	0.0154912
Rps18-ps1	-1.54639	0.00909091
Gm10086	-1.54998	0.00909091
Gm4316	-1.55452	0.0181818
Gm22513	-1.57028	0.00909091
Gm11572	-1.57177	0.0262367
Gm11808	-1.57907	0.00909091
Snord15a	-1.59074	0.00909091
Cela1	-1.61032	0.0181818
Gm22009	-1.61248	0.00909091
Rps15a-ps5	-1.63438	0.00909091
Gfi1b	-1.6585	0.00909091
Hcar2	-1.65865	0.0363636
Ptgs2	-1.66301	0.00909091
Gm12191	-1.6794	0.00909091
Gm8942	-1.68315	0.00909091
Tnfaip2	-1.68926	0.00909091
Gm14586	-1.70025	0.00909091
Itgax	-1.70272	0.00909091
Snord23	-1.70876	0.0181818
Kel	-1.74362	0.0416034
Tal1	-1.75103	0.00909091
Gm10080	-1.75894	0.00909091
Hebp1	-1.76826	0.0363636
Rhag	-1.84594	0.0363636
Klk1	-1.86698	0.0363636
Iglj3	-1.9031	0.00909091
Gm15772	-1.91105	0.00909091
Gm43124	-1.9224	0.0154912
Gm14303	-1.94577	0.00909091
Snord65	-1.95187	0.00909091
Car2	-1.95527	0.00909091
Ncr1	-1.98046	0.00909091
Mir5107	-2.00532	0.00909091
Iglj1	-2.02016	0.00909091
Pklr	-2.03098	0.00909091
Klf1	-2.03924	0.00909091
Slc38a5	-2.06819	0.00909091
Gata1	-2.10411	0.016044
Trbj1-3	-2.12715	0.0304238
Aldh1a1	-2.144	0.00909091
Trbj1-2	-2.14714	0.0304238
Rhd	-2.16386	0.0181818
Bc1	-2.16977	0.00909091
Ermap	-2.19657	0.00909091
Rps15a-ps4	-2.21001	0.00909091
Cd7	-2.21737	0.00909091
Gm42031	-2.25227	0.00909091
Gm24339	-2.26593	0.0181818
Atf3	-2.28687	0.0181818
Gm3699	-2.36808	0.00909091
Trbd1	-2.38771	0.0363636
Egr1	-2.41238	0.00909091
Ces2g	-2.41477	0.016044
Trbj1-1	-2.68227	0.016044
Il1b	-2.6895	0.00909091
Gm4754	-2.72538	0.00909091
Rgs1	-2.73006	0.00909091
Cldn13	-2.83729	0.00909091
Lars2	-2.92218	0.00909091
Mir6236	-3.37009	0.00909091
Gm15564	-3.92426	0.00909091
Aqp1	-4.24624	0.00909091
Car1	-4.87413	0.016044
