# Supplementary material for: SF3B1 mutation accelerates the development of CLL via activation of the mTOR pathway
Source: JCI Insight. 2025 Jul 22;10(17):e184280. doi: 10.1172/jci.insight.184280 (PMC12487679; doi:10.1172/jci.insight.184280)
Supplement: Supplemental table 2 [file jciinsight-10-184280-s034.xlsx]

## Sheet: Sheet1
Supplemental Table 2: Significant differentially expressed genes between CLL and normal B cells with Sf3b1/Mdr lesion.
Gene	M_4330-SF3B1_MUT_MDR_MUT_CLL	M_4380-SF3B1_MUT_MDR_MUT_CLL	M_5770-SF3B1_MUT_MDR_MUT_Normal	M_811545-SF3B1_MUT_MDR_MUT_Normal	M_811567-SF3B1_MUT_MDR_MUT_CLL	M_F1Q3-SF3B1_MUT_MDR_MUT_Normal	log2FoldChange	AveExpr	t	pvalue	adj.P.Val
Ppargc1a	3.35464	0.880064	7.58414	7.4812	0.770836	7.37232	-5.81071	4.57387	-7.94029	0.000279636	0.0272118
Gm15880	3.23743	1.37984	7.30348	6.92626	0.230072	6.83749	-5.40663	4.3191	-7.05888	0.000516725	0.0303564
Tsga13	2.13955	0.185061	7.96793	5.59764	0.230072	5.11726	-5.37605	3.53958	-5.76055	0.00144659	0.0410031
Gm47782	3.5219	0.880064	6.32263	6.9419	0.230072	7.49069	-5.37439	4.23121	-5.91463	0.00126885	0.0389818
Crisp3	4.81608	4.25836	8.64425	9.53292	3.58938	8.14285	-4.55206	6.49731	-9.36559	0.000116143	0.0239802
Nhs	0	0	5.48806	5.15352	0.230072	3.02574	-4.47908	2.31623	-6.64434	0.000705261	0.0334844
Edaradd	6.16733	6.26314	10.614	9.83499	4.78243	10.0859	-4.44066	7.95797	-9.2667	0.000122957	0.0240789
Ceacam2	2.2341	2.67424	7.08418	7.84178	3.58938	6.28836	-4.23887	4.95201	-7.93661	0.000280319	0.0272118
Gm49439	0	0	2.63193	5.4228	0.230072	4.77485	-4.19983	2.17661	-5.73319	0.00148106	0.0410031
Serpinb2	0.421767	1.37984	5.32311	4.66758	2.69344	7.03963	-4.17843	3.58756	-5.03256	0.00278971	0.049238
Rapgef4os3	3.71752	1.03931	5.86694	6.25365	0.770836	5.94098	-4.17797	3.93154	-5.12396	0.00255977	0.0474686
Gm25104	0.770836	1.03931	4.40751	3.85027	0.230072	6.1074	-4.10832	2.73424	-6.52919	0.000771047	0.0343984
Vmn2r57	0	1.59652	5.12504	4.27172	0.230072	4.732	-4.10072	2.65922	-8.21741	0.00023332	0.0272118
Platr10	1.54604	0.681621	5.78265	5.83753	3.23743	6.07341	-4.07616	3.85978	-6.18822	0.00101167	0.0371496
Gm32742	0.421767	0.681621	4.91	3.23743	0.230072	5.35759	-4.05719	2.47308	-6.99242	0.000542591	0.0308396
Fsip1	0.312305	0.681621	5.12504	5.93533	2.69344	4.77485	-4.04929	3.25376	-5.72478	0.00149184	0.0411443
Zfp532	2.79184	2.02776	8.03598	6.52787	3.23743	5.41635	-3.97439	4.67287	-5.48351	0.00184348	0.0427796
Hmgcll1	1.02326	0.421767	3.25557	5.11726	0.770836	5.74854	-3.9685	2.72287	-5.93356	0.0012488	0.0389298
Egfl6	0.154788	0.185061	4.40751	5.27325	2.18754	4.69344	-3.94894	2.81693	-6.27708	0.000941496	0.0362707
Gm5976	0.421767	1.37984	4.51743	3.96496	0.230072	5.14791	-3.86621	2.61033	-8.58882	0.000184537	0.026033
Sorbs2	5.58777	3.22545	8.31358	8.23969	3.58938	7.34697	-3.83255	6.05047	-5.53578	0.00175985	0.0426075
Gm26531	3.35464	4.25836	6.73631	6.60043	1.44016	6.91662	-3.7334	4.88442	-5.15927	0.00247681	0.0472449
Slc2a13	0.154788	0.880064	5.05433	4.609	0.230072	2.67951	-3.69264	2.26796	-5.54822	0.00174061	0.0426075
Fcer2a	11.7105	10.2911	14.3545	14.8233	11.0696	14.913	-3.67319	12.8603	-8.88273	0.000154231	0.0249893
Ell3	0.421767	0.750449	5.25516	4.42773	2.18754	4.69344	-3.67219	2.95601	-6.93605	0.000565715	0.0313901
Akap12	7.24714	6.47718	9.74291	10.9125	6.87975	10.8936	-3.64829	8.69217	-8.81146	0.000161011	0.0249893
Tmc7	0.770836	2.02776	3.87013	4.88825	0.230072	5.20464	-3.64478	2.83195	-6.2026	0.000999918	0.037114
BC106179	3.65436	2.02776	6.86203	5.57338	2.51268	6.62944	-3.62335	4.54327	-6.55171	0.000757641	0.0343984
Syde1	1.54604	0.880064	3.87013	5.57338	1.88477	5.7215	-3.61805	3.24598	-6.19349	0.00100735	0.037114
Gpc2	0.681621	2.18754	4.81135	4.19465	0.230072	4.89725	-3.60134	2.83375	-6.44203	0.000825587	0.0349653
Gdf11	7.94545	7.94045	11.2546	10.7382	5.93265	10.559	-3.57773	9.06172	-5.81658	0.00137882	0.0400553
4930511E03Rik	0	0.681621	3.25557	4.98198	0.230072	3.35464	-3.56017	2.08398	-6.72541	0.000662828	0.0330845
Kcng1	5.94572	4.92247	9.10864	7.96928	4.44524	8.90475	-3.55641	6.88268	-7.0292	0.000528097	0.0307276
Gm31804	0.312305	0.154788	2.63193	4.55305	0.230072	3.97105	-3.48629	1.97553	-6.82877	0.000612949	0.0323971
Slc29a4	5.5748	5.08505	8.81615	8.4875	4.12142	7.79893	-3.44043	6.64731	-7.28633	0.000438413	0.0284638
Zfp354b	0.154788	0.750449	4.19662	3.7618	1.44016	4.56165	-3.39156	2.47758	-8.32299	0.000218069	0.0272118
Mmp11	4.34705	2.38	6.95951	7.21028	4.19158	6.91662	-3.38926	5.33417	-6.0096	0.00117186	0.0381464
Gm42543	0.421767	0.154788	3.25557	4.66758	0.770836	3.56611	-3.38063	2.13944	-7.90384	0.000286491	0.0272573
Slc4a10	1.95708	0.421767	4.19662	3.61279	0.230072	4.89725	-3.36591	2.5526	-5.78188	0.00142035	0.0407545
Gm10392	1.95708	0.154788	4.12437	4.19465	0.770836	4.56165	-3.33265	2.62723	-6.78457	0.000633728	0.032821
Ffar3	4.12142	1.59652	5.78265	5.96493	2.51268	6.47683	-3.33127	4.40917	-4.99106	0.00290187	0.0499195
Gm42928	0.312305	0.185061	3.97105	3.85027	1.44016	4.0921	-3.3253	2.30849	-8.68127	0.000174313	0.0253679
Ltk	6.63949	6.3103	10.0987	8.40499	5.0533	9.37639	-3.29231	7.64719	-5.44549	0.00190718	0.0433432
Gm23037	1.54604	3.28618	5.63209	5.27325	2.18754	5.94098	-3.27552	3.97768	-6.69502	0.00067838	0.0333392
Fbxw10	4.71307	5.51419	8.39439	7.21028	3.35464	7.74004	-3.25427	6.15444	-5.18535	0.00241753	0.046797
Gpat3	4.77485	5.11726	8.06634	8.63647	6.07815	8.91008	-3.21421	6.93052	-7.53507	0.000368061	0.0283791
Gm22720	0.770836	0.750449	4.40751	3.23743	0.230072	3.73028	-3.20795	2.18776	-8.7534	0.000166791	0.0249893
Trim36	5.91677	6.62581	8.96132	8.83649	4.65645	8.96424	-3.18767	7.32685	-6.17854	0.00101968	0.0372345
Vstm2b	0.421767	0.880064	5.38751	3.7618	1.88477	3.56611	-3.17628	2.65034	-5.03688	0.00277832	0.0491108
Lynx1	7.43362	8.2386	11.2443	11.5654	9.58927	11.9579	-3.16867	10.0048	-5.43446	0.00192612	0.043413
Scn4b	2.66717	2.02776	6.10231	5.46246	2.18754	4.77485	-3.15239	3.87035	-7.86315	0.000294377	0.0272573
Poln	4.61437	2.52256	6.42406	6.29024	2.69344	6.49462	-3.12618	4.83988	-5.27893	0.00221773	0.0457282
Zfp184	0.681621	2.38	5.19355	4.83593	1.44016	3.82019	-3.11596	3.05857	-5.50383	0.00181044	0.0426438
Cnn3	9.66472	8.39627	12.1295	12.0981	9.1504	12.3313	-3.11585	10.6284	-8.62363	0.000180608	0.0259856
Lsmem1	0.770836	0.154788	4.26142	4.3445	0.770836	2.37388	-3.09445	2.11271	-5.21006	0.00236283	0.0466593
Ccdc154	0	0.750449	3.71486	2.92094	0.230072	3.56611	-3.07379	1.86374	-9.36507	0.000116177	0.0239802
Gm37983	1.54604	0.312305	3.97105	3.85027	0.230072	3.4732	-3.0687	2.23049	-7.34217	0.00042135	0.0284638
Gm45548	6.34356	5.51419	8.66191	8.22673	4.65645	8.79548	-3.05664	7.03306	-6.52938	0.000770935	0.0343984
Gm48249	1.54604	1.03931	3.71486	3.23743	0.230072	5.02305	-3.0533	2.46513	-5.27144	0.00223301	0.0458024
Gm33195	1.54604	2.67424	5.51472	4.12142	2.18754	5.81077	-3.01303	3.64245	-5.52301	0.00177988	0.0426075
Gm23458	3.96496	3.02574	6.58774	5.71353	2.51268	6.21709	-3.005	4.67029	-6.65577	0.000699089	0.0334436
Zmynd10	0.154788	1.03931	3.5219	3.23743	0.230072	3.65027	-2.99514	1.9723	-9.56083	0.000103942	0.0236191
Ankdd1a	2.48046	2.67424	4.76725	5.32002	1.44016	5.46955	-2.98732	3.69195	-7.3145	0.000429708	0.0284638
A930024N18Rik	1.02326	2.18754	4.12437	3.61279	0.230072	4.56165	-2.95265	2.62328	-5.28665	0.00220212	0.0456849
Gm43162	3.89117	4.18466	6.42406	6.55984	2.69344	6.64297	-2.95253	5.06602	-6.94652	0.000561337	0.0313901
Gm20429	3.77466	4.20735	6.40765	5.8876	2.69344	7.23015	-2.94999	5.03348	-5.55813	0.00172543	0.0426075
Mrip-ps	1.54604	0.421767	4.12437	4.48095	1.44016	3.65027	-2.94921	2.61059	-7.31593	0.000429272	0.0284638
Fam222a	4.34705	5.55279	8.04139	7.84708	4.87551	7.71353	-2.94222	6.39623	-8.37678	0.000210746	0.0271877
Gm15994	0.154788	1.59652	3.97105	3.7618	0.230072	3.02574	-2.92574	2.12333	-5.9251	0.00125771	0.0389298
Gm39321	6.20399	4.44833	8.89798	8.07889	5.9056	8.34804	-2.92233	6.98047	-5.52788	0.00177221	0.0426075
Pxdc1	10.0456	9.04051	12.4088	12.2341	8.63664	11.8209	-2.91368	10.6977	-6.94031	0.000563928	0.0313901
Erp27	5.9319	5.06244	7.8158	7.4571	3.96496	8.40372	-2.90577	6.43932	-5.19294	0.00240057	0.0466997
Chad	5.39913	4.87551	7.85692	7.65583	3.78571	7.25516	-2.90252	6.13804	-6.29801	0.000925787	0.0359782
Ddx25	5.52079	5.49095	8.26499	8.85736	5.17917	7.72959	-2.88701	6.84047	-8.5381	0.000190444	0.0264852
Carns1	3.77466	2.67424	6.47594	5.50033	2.69344	5.81077	-2.88157	4.48823	-6.74073	0.000655149	0.0330408
Gm12463	1.67305	0.185061	3.59343	3.85027	0.770836	3.82019	-2.87832	2.31547	-7.02648	0.000529152	0.0307276
Gm23645	1.54604	0.750449	3.87013	3.35464	0.230072	3.89451	-2.86424	2.27431	-7.24711	0.000450876	0.0285246
Slc6a21	3.23743	3.45513	6.12269	5.32002	2.93533	6.7073	-2.84071	4.62965	-7.07657	0.000510084	0.0301272
Dmrt3	0.312305	0.421767	3.10613	4.04773	0.770836	2.86368	-2.83754	1.92041	-7.67891	0.000333391	0.0277823
Gm26742	0.681621	1.03931	3.80275	2.67951	0.230072	3.97105	-2.8341	2.06739	-6.57788	0.000742398	0.0339452
Wwc1	1.02326	2.67424	4.81135	4.27172	1.44016	4.52827	-2.82456	3.12483	-6.00204	0.00117926	0.0381585
AI481877	1.54604	0.880064	4.3445	3.85027	0.770836	3.4732	-2.82368	2.47749	-8.24175	0.000229697	0.0272118
Gm1043	6.50712	6.51999	8.8304	8.78676	4.78243	8.64531	-2.81764	7.34534	-5.4419	0.00191332	0.0433432
Gm8290	1.54604	0.750449	4.71755	3.85027	1.44016	3.56611	-2.7991	2.6451	-7.00774	0.000536497	0.0307608
Polr2k-ps	0.681621	1.37984	3.97105	3.23743	0.230072	3.4732	-2.79671	2.1622	-7.39692	0.000405366	0.0284638
Gm8828	0.154788	0.312305	2.63193	3.5219	0.770836	3.4732	-2.79636	1.81083	-8.28068	0.000224037	0.0272118
Btnl1	3.58938	3.10613	5.82507	7.4812	4.19158	5.89915	-2.77278	5.01542	-5.01013	0.00284971	0.0496711
Gm15408	5.5748	6.28626	8.72591	8.05585	5.46373	8.83175	-2.76291	7.15638	-7.99104	0.000270406	0.0272118
Clcf1	6.22918	5.5748	8.63494	8.0074	5.0533	8.41801	-2.73436	6.98627	-7.39872	0.000404851	0.0284638
Dll1	5.61035	5.55279	8.21681	7.11324	4.5032	8.4985	-2.72074	6.58248	-5.45919	0.00188394	0.0432579
Gm43378	1.67305	1.37984	3.97105	4.77485	2.18754	4.64952	-2.71833	3.10597	-8.03797	0.000262185	0.0272118
Gm17022	3.41257	3.45513	5.75056	5.6277	1.88477	5.51472	-2.7135	4.27424	-5.75291	0.00145612	0.0410031
5830462I19Rik	0.154788	1.03931	3.80275	3.61279	1.44016	3.35464	-2.71198	2.23407	-7.13018	0.000490548	0.0296888
Mir1964	0.681621	0.421767	2.63193	3.35464	0.230072	3.4732	-2.70877	1.79887	-8.93381	0.000149577	0.0249893
Gm29585	5.36332	5.71353	8.12438	7.57135	4.74349	8.23823	-2.70454	6.62572	-7.88177	0.000290737	0.0272573
Gm15868	1.67305	3.02574	4.86403	4.9302	2.18754	5.20464	-2.70418	3.64753	-7.02093	0.000531315	0.0307276
Spns2	7.99982	7.88909	10.336	10.4706	6.87975	10.0396	-2.69247	8.93579	-7.40864	0.000402036	0.0284638
9430064I24Rik	0	0.154788	3.35464	1.62191	0.230072	3.4732	-2.6883	1.47243	-5.02038	0.00282211	0.0494538
Gm47447	5.04323	4.25836	7.14685	7.67501	4.69344	7.20254	-2.67646	6.00324	-9.06055	0.000138718	0.0249893
Gm20511	1.67305	2.92094	4.6788	4.9302	1.88477	4.89725	-2.67583	3.4975	-7.14336	0.000485881	0.0294973
Gm47242	5.75056	5.17484	7.7407	7.71135	5.21005	8.68111	-2.6659	6.71143	-7.47741	0.000383125	0.0284638
Gm24629	1.54604	1.37984	3.59343	4.42773	0.770836	3.65027	-2.65824	2.56136	-7.63113	0.000344469	0.0277823
Gm22083	1.02326	0.421767	2.81352	3.35464	0.230072	3.4732	-2.65542	1.88608	-8.37842	0.000210528	0.0271877
Asphd2	1.02326	0.750449	4.06158	3.5219	0.230072	2.37388	-2.65119	1.99352	-5.36855	0.00204398	0.0443836
Gm36198	2.2341	1.03931	4.12437	3.96496	0.770836	3.82019	-2.62176	2.65896	-6.19392	0.001007	0.037114
Jmjd7	2.13955	1.37984	4.3445	3.61279	1.44016	4.86513	-2.62096	2.96366	-6.43192	0.0008322	0.0349944
Wisp3	0.770836	0.750449	4.06158	3.85027	1.44016	2.86368	-2.6047	2.2895	-6.44362	0.000824552	0.0349653
Gm42890	2.2341	0.880064	4.19662	3.5219	0.770836	3.97105	-2.60152	2.59576	-5.61072	0.00164745	0.0421186
Gm16214	4.5032	4.48732	7.09296	6.25365	3.47671	6.90698	-2.59545	5.45347	-6.528	0.000771765	0.0343984
Bach2	11.203	10.4792	12.9092	13.1371	10.0093	13.4082	-2.58764	11.8577	-7.15542	0.000481654	0.0294229
Gm47861	1.54604	1.03931	3.10613	3.61279	0.230072	3.82019	-2.57456	2.22576	-6.3119	0.000915538	0.0359601
Hba-ps4	0.770836	0.880064	3.5219	2.67951	0.230072	3.35464	-2.55836	1.90617	-7.84521	0.000297932	0.0272573
Lrrtm2	0.421767	0.312305	2.16086	3.35464	0.230072	3.12273	-2.55803	1.6004	-7.16485	0.000478378	0.0294229
Patj	8.48838	8.07246	10.743	10.5783	7.22601	10.1262	-2.55355	9.20572	-6.5421	0.000763332	0.0343984
Scn2b	4.34705	5.39913	6.80692	7.07334	3.96496	7.47309	-2.5474	5.84408	-5.88798	0.00129771	0.0390393
Tex29	0.770836	0.880064	3.71486	2.2341	0.230072	3.56611	-2.5447	1.89934	-5.47743	0.00185349	0.0428598
Mei4	0.312305	0.312305	2.40284	3.7618	0.770836	2.86368	-2.54429	1.7373	-6.36384	0.00087834	0.0356522
AC144797.2	0.770836	0.421767	3.80275	2.92094	0.770836	2.86368	-2.54131	1.92513	-7.81283	0.000304479	0.0273726
Tmem8b	5.09056	6.1272	8.35014	7.62103	4.87551	7.74004	-2.53931	6.63408	-6.1166	0.00107266	0.0376149
Gm44986	3.5219	2.92094	5.80589	5.32002	2.69344	5.55609	-2.51524	4.30304	-8.47589	0.000197991	0.0267422
Guca1b	0.681621	0.750449	2.81352	2.92094	0.230072	3.4732	-2.51517	1.81163	-8.92855	0.000150048	0.0249893
Cyp2d22	6.12269	5.19504	8.32309	8.11179	5.42666	7.84443	-2.51164	6.83728	-7.96495	0.000275106	0.0272118
Wfdc18	0.770836	0.880064	3.80275	2.92094	0.230072	2.67951	-2.50741	1.8807	-6.65971	0.000696978	0.0334436
Gm26826	0	0.312305	3.10613	3.61279	1.44016	2.54921	-2.50522	1.83677	-5.19548	0.00239493	0.0466997
Gm43598	1.54604	0.312305	2.96354	3.06821	0.230072	3.56611	-2.50315	1.94771	-5.84824	0.00134215	0.0396393
Olfr754-ps1	2.2341	1.59652	4.06158	4.27172	2.18754	5.18296	-2.49937	3.25574	-6.57901	0.000741748	0.0339452
1110036E04Rik	0	0.154788	2.63193	3.06821	0.230072	2.18101	-2.49876	1.37767	-8.8006	0.000162074	0.0249893
Gm9208	3.04056	2.92094	4.81135	5.86304	2.18754	4.94376	-2.4897	3.9612	-6.25634	0.000957354	0.0366655
Uckl1os	4.01466	4.18466	6.32263	5.83753	2.69344	6.19886	-2.48875	4.87529	-5.5284	0.00177139	0.0426075
Pgk2	0	0.185061	2.16086	3.5219	0.230072	2.18101	-2.48288	1.37982	-5.89138	0.00129398	0.0390393
Gm25654	0.770836	0.312305	2.96354	3.61279	0.230072	2.18101	-2.48137	1.67843	-5.98542	0.00119571	0.0381867
Wscd2	6.18599	5.49095	8.50366	8.63051	5.56472	7.54379	-2.47876	6.9866	-6.43554	0.000829827	0.0349937
Theg	1.95708	0.681621	3.80275	4.04773	1.44016	3.65027	-2.47396	2.5966	-6.67666	0.00068798	0.0334436
Nacad	5.50105	4.98198	8.0282	7.91757	6.42713	8.35162	-2.46241	6.86792	-5.98939	0.00119176	0.0381867
Gm18284	0.770836	1.59652	4.19662	3.85027	1.88477	3.56611	-2.45363	2.64419	-6.72493	0.000663074	0.0330845
Gm44833	0.154788	0.750449	3.35464	2.51268	1.44016	3.82019	-2.44737	2.00548	-5.0857	0.00265329	0.048239
Dnaaf3	5.38219	4.92247	7.72826	6.77422	4.24954	7.39209	-2.44679	6.0748	-6.07127	0.00111346	0.0380379
Kmo	10.1709	10.5154	12.3175	12.4585	9.12596	12.3766	-2.44674	11.1608	-6.20789	0.00099563	0.037114
Gm45041	0.312305	0.421767	2.81352	2.2341	0.230072	3.25557	-2.44635	1.54456	-7.93792	0.000280076	0.0272118
Gm10548	4.81608	4.07086	7.20777	7.2525	5.30387	7.06616	-2.44521	5.95287	-6.94466	0.000562109	0.0313901
Axdnd1	2.66717	2.92094	4.56786	4.9302	1.44016	4.86513	-2.44498	3.56524	-5.6499	0.00159199	0.0417022
Gm23747	0.770836	1.03931	2.63193	3.61279	0.230072	3.12273	-2.44241	1.90128	-6.83792	0.000608746	0.0323653
Gm15898	1.02326	1.59652	3.25557	3.85027	1.44016	4.26823	-2.43805	2.57233	-7.26471	0.000445235	0.0284793
Rell2	4.5032	3.95686	7.08418	5.652	3.47671	6.47683	-2.42541	5.19163	-5.23629	0.00230633	0.0461478
Gm48552	1.67305	1.37984	4.6162	3.61279	2.18754	4.26823	-2.41893	2.95627	-6.67252	0.000690167	0.0334436
Gm48738	0.421767	0.750449	3.10613	2.51268	0.230072	3.02574	-2.41409	1.67447	-9.01119	0.000142834	0.0249893
Intu	2.93533	2.67424	5.4206	5.6277	3.78571	5.58049	-2.41117	4.33734	-7.16391	0.000478703	0.0294229
1700007J10Rik	3.35464	2.52256	5.25516	5.07331	2.18754	4.94376	-2.4025	3.8895	-6.88545	0.000587448	0.0319093
Gm20518	0.154788	0.312305	2.63193	2.2341	0.770836	3.56611	-2.39807	1.61168	-5.90232	0.00128208	0.0390377
Gm11725	1.67305	1.37984	4.71755	3.35464	1.88477	4.03433	-2.38962	2.8407	-6.06243	0.00112161	0.0380514
AC161607.1	1.02326	0.750449	2.96354	3.61279	0.770836	3.12273	-2.38484	2.0406	-9.46601	0.00010967	0.0236191
Trim34b	5.42013	5.41635	7.55658	6.92626	4.41607	7.91194	-2.38074	6.27455	-5.80211	0.00139597	0.0404335
Gm37336	0.312305	0.185061	2.63193	2.51268	0.770836	3.25557	-2.37732	1.6114	-7.88728	0.000289671	0.0272573
Zfp2	4.12142	5.02878	7.23049	6.78809	4.5032	6.73408	-2.36642	5.73434	-7.5848	0.000355621	0.0277823
Gm42463	0.681621	0.681621	3.59343	2.2341	0.230072	2.86368	-2.36596	1.71409	-5.99301	0.00118817	0.0381867
Tomm6os	1.54604	1.37984	3.97105	2.92094	0.770836	3.89451	-2.36326	2.41387	-6.08529	0.00110065	0.0377979
Gm2962	5.81743	4.77131	8.13284	6.89259	5.12004	7.74004	-2.35223	6.41237	-5.36511	0.00205035	0.0443836
Gm22204	2.66717	2.18754	5.72857	4.42773	3.07374	4.81135	-2.3464	3.81601	-5.49454	0.00182545	0.0426438
1700102P08Rik	4.8851	3.88782	6.69482	6.40726	4.12142	6.81447	-2.34073	5.46848	-7.21127	0.000462627	0.0287989
Gm12063	2.66717	3.53177	5.78265	5.80995	3.58938	5.20464	-2.33631	4.43093	-6.70763	0.000671876	0.0331859
Ifi214	8.18041	8.07246	10.369	9.96007	7.45183	10.3702	-2.33154	9.06733	-8.21202	0.000234131	0.0272118
Gm37943	4.47668	3.88782	6.30112	7.01046	3.68508	5.7215	-2.32783	5.18045	-5.66581	0.00157008	0.0416613
Zfp418	4.68484	5.216	7.43036	7.4812	5.17917	7.13096	-2.32084	6.18709	-9.45689	0.00011024	0.0236191
Akt3	9.67604	9.7302	11.8471	11.5682	8.82749	11.7732	-2.31825	10.5704	-7.47159	0.000384685	0.0284638
Gm45745	5.29844	5.32311	7.26415	7.30966	4.56165	7.56276	-2.31779	6.21996	-8.13316	0.000246385	0.0272118
Gm47113	1.02326	1.59652	3.80275	3.85027	0.770836	2.67951	-2.31397	2.28719	-5.50964	0.00180112	0.0426075
Gm18514	0.770836	0.681621	2.63193	3.61279	0.230072	2.37388	-2.31202	1.71685	-5.94411	0.00123778	0.0388344
Gm10584	1.54604	0.880064	3.59343	3.85027	1.44016	3.35464	-2.31069	2.4441	-8.39993	0.000207683	0.0271877
Gm9989	0	1.03931	2.81352	3.23743	1.44016	3.35464	-2.30871	1.98085	-5.44155	0.00191392	0.0433432
Treml2	8.92509	8.05123	10.598	10.9315	8.51281	10.8726	-2.30433	9.64854	-7.97494	0.000273295	0.0272118
Gm32569	0.421767	0.750449	2.16086	2.67951	0.230072	3.4732	-2.30376	1.61931	-5.94688	0.00123491	0.0388066
Gm26586	5.72743	5.71353	7.71487	7.28435	4.30457	7.6419	-2.29853	6.39777	-5.13123	0.00254245	0.0474686
Hsd17b1	3.04056	3.682	6.38929	5.15352	4.04773	6.1074	-2.29331	4.73675	-5.25048	0.00227639	0.0460839
Gm22847	1.67305	0.750449	3.80275	4.04773	1.44016	2.86368	-2.2835	2.42964	-5.4273	0.00193855	0.0435791
4932422M17Rik	4.5032	4.70874	7.03087	5.96493	3.68508	6.74982	-2.28287	5.44044	-5.50823	0.00180336	0.0426075
Car15	2.79184	1.59652	4.6788	4.42773	2.93533	5.0533	-2.27871	3.58059	-5.35034	0.00207797	0.0447277
Alpk3	2.93533	2.38	4.76725	4.609	1.44016	4.20417	-2.27498	3.38932	-5.28661	0.00220219	0.0456849
Cc2d2b	5.75056	5.13745	7.6426	7.43161	5.85528	8.48805	-2.27299	6.71759	-6.07661	0.00110855	0.0379365
Gm46218	1.02326	1.71702	3.5219	4.12142	1.44016	3.35464	-2.27251	2.52973	-7.25939	0.000446929	0.0284793
Rdh5	4.68484	5.32311	7.15566	6.40726	3.8635	7.10664	-2.26603	5.75683	-5.09073	0.00264078	0.0480808
AC087898.5	0.421767	0.681621	3.35464	2.51268	1.44016	3.4732	-2.26566	1.98068	-5.63982	0.00160605	0.0417022
Gm43024	1.54604	0.421767	3.59343	3.35464	0.770836	2.54921	-2.25288	2.03932	-5.32054	0.00213504	0.0450656
Gm12660	0	0.421767	2.81352	1.99721	0.770836	3.12273	-2.24696	1.52101	-5.88854	0.00129709	0.0390393
Gm44646	0.312305	0	2.40284	1.62191	0.230072	3.25557	-2.24598	1.30378	-5.09683	0.00262568	0.0480511
Gm18782	0.421767	1.71702	3.71486	3.06821	0.770836	2.86368	-2.24571	2.09273	-5.24864	0.00228026	0.0460839
Mybpc2	6.12269	6.02733	8.4026	8.54699	6.83322	8.76514	-2.24383	7.44966	-7.71757	0.000324728	0.0276852
Gm14453	4.84813	5.42666	7.31265	6.82127	4.44524	7.28307	-2.23232	6.02284	-6.85102	0.000602788	0.0323549
Cep170b	6.9789	6.28626	8.59442	8.84386	6.02012	8.50158	-2.2182	7.53752	-7.15672	0.000481199	0.0294229
Slc25a29	5.68744	5.34022	7.73161	7.24034	4.44524	7.14685	-2.2153	6.26528	-5.70374	0.00151924	0.0414336
Bcl7a	10.1767	10.1145	12.1389	11.6171	8.94808	12.0176	-2.1781	10.8355	-5.4247	0.00194308	0.0435947
Gm26669	5.9035	5.9802	7.8158	7.67501	5.17917	8.10149	-2.17648	6.77586	-7.33093	0.000424721	0.0284638
Gm6545	8.31029	7.99239	10.0187	9.81972	8.00085	10.9911	-2.17535	9.18885	-6.00639	0.00117499	0.0381464
Gm8066	6.08153	6.87789	8.69355	8.47439	6.1512	8.46793	-2.17509	7.45775	-7.65551	0.000338762	0.0277823
Gm29237	4.1885	4.20735	5.9802	5.83753	2.93533	6.02635	-2.17097	4.86254	-5.45643	0.0018886	0.0432634
AC121560.1	1.02326	0.880064	2.96354	3.35464	1.88477	3.97105	-2.16705	2.34622	-5.39792	0.00199046	0.0440876
Gm37909	2.2341	1.71702	4.86403	4.12142	2.18754	3.65027	-2.16569	3.12906	-5.82234	0.00137206	0.0399223
Dclk2	9.88905	9.06245	11.4467	10.8955	8.92781	12.031	-2.16459	10.3754	-5.24122	0.00229587	0.0460839
Taf9	1.54604	2.18754	4.06158	3.23743	1.44016	4.36198	-2.16242	2.80579	-5.59765	0.00166645	0.0421504
Gh	4.84813	4.37516	6.51124	6.74741	4.74349	7.19037	-2.16074	5.73597	-7.96601	0.000274914	0.0272118
Plk-ps1	5.09056	3.88782	6.48423	6.14326	3.8635	6.65608	-2.14723	5.35424	-5.32179	0.00213261	0.0450656
Gm9970	2.66717	2.52256	4.26142	4.27172	1.44016	4.52827	-2.14384	3.28188	-5.68561	0.0015433	0.0416522
Tead2	7.09132	7.14772	9.09417	8.56744	6.45917	9.44582	-2.1364	7.96761	-6.40064	0.000853042	0.0349944
Gm49258	0.770836	0.681621	2.96354	1.99721	0.230072	3.12273	-2.13365	1.62767	-5.74223	0.00146956	0.0410031
Gm26724	5.2537	5.39913	7.36528	7.15458	4.5032	7.02947	-2.1311	6.11756	-7.01718	0.000532786	0.0307276
Psme2b	3.77466	2.92094	5.4206	5.59764	4.04773	6.09209	-2.12233	4.64228	-5.65621	0.00158326	0.0417022
Gm48780	0.681621	0.154788	2.81352	2.2341	0.230072	2.37388	-2.11834	1.41466	-7.91106	0.000285118	0.0272573
Gm49194	0	0	1.79638	2.2341	0.230072	2.54921	-2.11654	1.13496	-8.06489	0.0002576	0.0272118
Gm27415	0.421767	0.750449	3.59343	2.51268	0.770836	2.18101	-2.11469	1.70503	-5.15408	0.00248881	0.0473357
Gm37648	0.770836	0.681621	2.96354	2.67951	1.44016	3.56611	-2.10551	2.01696	-6.08581	0.00110018	0.0377979
Pcbp3	5.48054	5.63115	7.49326	7.43161	4.65645	7.13096	-2.0959	6.30399	-6.47854	0.000802215	0.0347215
Pla2g4b	3.84598	3.85027	6.64635	5.4228	4.35013	6.25407	-2.09228	5.0616	-5.54062	0.00175234	0.0426075
Gm23468	2.2341	1.59652	4.06158	3.96496	2.18754	4.26823	-2.0922	3.05215	-8.11537	0.000249252	0.0272118
Gm8989	1.54604	0.421767	2.96354	3.06821	1.44016	3.65027	-2.09135	2.18166	-5.33155	0.00211375	0.0450656
Gm15320	0.312305	0.681621	2.63193	1.99721	0.230072	2.86368	-2.08961	1.4528	-6.88866	0.000586041	0.0319093
Gm29675	3.23743	3.53177	5.54368	6.07543	4.30457	5.7215	-2.08895	4.73573	-6.03684	0.00114564	0.0381464
Tmem17	4.25836	4.64696	6.88294	7.02156	5.75056	7.00043	-2.08302	5.9268	-5.00417	0.00286588	0.0496748
Zfp607b	4.25836	4.80494	7.14685	6.5395	5.36473	6.98101	-2.07978	5.84923	-5.85426	0.0013353	0.0396127
Erc1	6.37726	6.46057	8.60739	8.87243	6.7095	8.30286	-2.07845	7.555	-8.68671	0.000173732	0.0253679
Zfp90	4.47668	5.00085	7.10394	6.58774	4.87551	6.89378	-2.07747	5.82308	-8.17508	0.000239781	0.0272118
Gm16276	2.13955	1.59652	4.40751	3.96496	2.69344	4.26823	-2.0704	3.17837	-6.13578	0.00105592	0.0375921
Slirp	0.421767	0.154788	2.63193	1.99721	0.230072	2.37388	-2.06546	1.30161	-8.46519	0.000199324	0.0267422
Kcnh4	4.44114	3.88782	5.88817	6.21572	3.23743	5.65682	-2.06477	4.88785	-5.62014	0.00163392	0.0419258
Pgap1	10.7836	10.3973	11.9623	12.5624	9.45379	12.2947	-2.06157	11.2424	-5.11662	0.00257742	0.04757
Gm20695	0.312305	1.03931	2.16086	2.92094	0.230072	2.67951	-2.05987	1.55717	-6.12247	0.00106751	0.0375921
Ccr7	10.554	10.7621	12.5496	12.3484	9.93673	12.5159	-2.0537	11.4445	-7.39318	0.000406434	0.0284638
Gm19261	5.04323	4.70874	6.59506	6.44692	4.04773	6.91662	-2.05297	5.62639	-6.33575	0.000898232	0.0359601
Gm15411	6.80926	7.55108	9.253	9.0004	7.17242	9.43683	-2.05249	8.20383	-7.50696	0.000375318	0.0283844
Acsf2	10.4908	10.0099	12.5587	12.5047	10.7143	12.2963	-2.04827	11.4291	-7.96671	0.000274786	0.0272118
Gm9845	0.770836	0.312305	3.10613	2.51268	0.770836	2.37388	-2.04624	1.64111	-7.09599	0.000502905	0.0300187
Lrch4	4.1885	4.20735	6.28421	5.80995	3.78571	6.21709	-2.04323	5.08213	-8.34515	0.000215017	0.0272118
Rnf144a	10.2614	10.2911	11.9351	12.3	9.72409	12.1672	-2.04188	11.1132	-8.12942	0.000246986	0.0272118
Zfp78	4.77485	4.52827	7.24034	7.22265	5.64474	6.57367	-2.0296	5.99742	-5.31373	0.00214832	0.0452484
Pard6b	5.63303	5.71353	8.25537	7.9275	6.47419	7.72091	-2.02768	6.95409	-6.44984	0.000820525	0.0349653
Gm33378	3.5219	3.28618	5.54368	5.7819	3.47671	5.02305	-2.02128	4.4389	-7.62841	0.000345112	0.0277823
Gm12359	4.57632	4.52827	6.89422	5.71353	3.96496	6.50954	-2.01592	5.36447	-5.32162	0.00213294	0.0450656
Bnip3	5.48054	5.26916	7.06455	7.43161	4.35013	6.62944	-2.00859	6.03757	-5.11993	0.00256945	0.0475325
Gm38331	0.421767	0.154788	2.96354	2.67951	1.44016	2.37388	-2.00007	1.67227	-5.00502	0.00286356	0.0496748
Slco5a1	6.16733	6.1272	8.16263	7.95666	6.24334	8.41801	-1.99981	7.1792	-9.47923	0.00010885	0.0236191
Zfp108	0.421767	1.03931	2.63193	2.67951	0.230072	2.37388	-1.99805	1.56274	-7.08564	0.000506715	0.0300187
Tagln	1.54604	0.421767	2.40284	3.06821	0.770836	3.25557	-1.99599	1.91088	-5.05126	0.00274081	0.0489031
Gm45471	1.02326	1.03931	3.59343	2.51268	0.770836	2.67951	-1.98407	1.9365	-5.82506	0.00136888	0.0399223
Ehbp1	5.68744	5.8876	7.99239	7.8098	5.68783	7.40087	-1.98006	6.74432	-8.38011	0.000210303	0.0271877
Itpr3os	0.312305	0.880064	2.81352	1.99721	0.230072	2.54921	-1.97917	1.46373	-6.21711	0.000988219	0.037114
4930539J05Rik	3.35464	2.92094	5.22067	4.42773	2.93533	5.49279	-1.97676	4.05868	-5.77047	0.00143431	0.0409063
Gm12941	2.66717	2.02776	4.19662	3.85027	1.88477	4.46306	-1.97675	3.18161	-6.44366	0.000824528	0.0349653
Sptbn5	4.34705	4.12437	6.03883	5.50033	3.35464	6.21709	-1.97673	4.93038	-5.53422	0.00176229	0.0426075
Gm27194	0	0.154788	2.16086	2.51268	0.230072	1.62191	-1.9702	1.11338	-6.89405	0.000583685	0.0319093
AC123705.1	1.67305	1.71702	3.59343	3.61279	0.770836	2.86368	-1.96966	2.3718	-5.24536	0.00228715	0.0460839
D630029K05Rik	0.681621	1.37984	2.96354	3.23743	1.88477	3.65027	-1.96834	2.29958	-5.16924	0.00245396	0.0470037
Ralgps2	12.751	12.2449	14.6726	14.2415	12.2215	14.1898	-1.9622	13.3869	-7.48682	0.00038062	0.0284638
Galnt14	1.67305	2.18754	3.5219	3.96496	2.18754	4.42308	-1.95394	2.99301	-6.19171	0.00100881	0.037114
Tgfbr3l	4.07086	4.48732	6.24533	5.7819	4.04773	6.43964	-1.95365	5.1788	-7.26304	0.000445764	0.0284793
Gm44226	5.54368	5.96065	7.97934	7.66768	6.07815	7.78393	-1.94949	6.83557	-8.27475	0.000224889	0.0272118
Zdhhc23	7.89138	7.76424	9.48234	9.40162	6.95951	9.57132	-1.94672	8.51173	-6.38915	0.000860847	0.0352186
Gm10037	2.48046	2.02776	4.6162	4.19465	3.07374	4.609	-1.94597	3.5003	-5.88112	0.00130526	0.0391317
Hpgds	7.34613	7.66196	9.42972	9.35289	6.90523	8.96424	-1.94451	8.27669	-6.88702	0.000586758	0.0319093
Zc4h2	5.09056	5.67553	7.39484	7.56002	5.46373	7.10664	-1.94389	6.38189	-7.67651	0.000333936	0.0277823
Gm24875	1.67305	1.03931	3.25557	2.92094	0.770836	3.12273	-1.93868	2.13041	-6.52634	0.000772762	0.0343984
Gm20531	2.2341	1.71702	3.80275	4.609	2.69344	4.03433	-1.93384	3.18177	-5.4115	0.00196627	0.0438643
Pabpc5	0	0	2.16086	2.2341	0.230072	1.62191	-1.92893	1.04116	-7.77513	0.000312313	0.0274045
5730488B01Rik	5.9035	6.63216	7.93237	8.62308	6.20956	7.9736	-1.92794	7.21238	-6.16278	0.00103287	0.037368
Gm43080	4.68484	5.00085	6.71975	6.57203	3.96496	6.14119	-1.92744	5.51394	-5.59665	0.00166791	0.0421504
4930538E20Rik	4.98404	5.00085	6.87298	6.58774	4.35013	6.65608	-1.92726	5.74197	-7.35383	0.000417886	0.0284638
AC125351.1	7.28498	6.89933	9.12649	8.86832	6.94798	8.91684	-1.92645	8.00732	-8.98916	0.000144717	0.0249893
Lalba	0.154788	0.185061	1.79638	1.99721	0.230072	2.54921	-1.9243	1.15212	-7.42392	0.000397741	0.0284638
Wwc2	5.85587	6.72028	8.49405	8.36919	6.68574	8.17148	-1.92428	7.38277	-6.28843	0.000932943	0.036083
Gm17112	5.42013	5.73112	7.43895	6.9419	4.78243	7.32019	-1.92245	6.27245	-6.02138	0.00116043	0.0381464
Mst1	6.3125	6.2754	8.51011	7.75776	5.61112	7.69572	-1.92153	7.0271	-5.64093	0.00160449	0.0417022
2810408A11Rik	4.57632	5.45625	6.73011	6.82127	4.30457	6.53782	-1.91736	5.73772	-5.50697	0.00180539	0.0426075
Mir6973a	2.79184	3.10613	4.51743	4.71897	3.07374	5.46955	-1.91141	3.94628	-6.12712	0.00106344	0.0375921
Gm22121	3.58938	3.35464	5.28455	5.19504	2.93533	5.11726	-1.90583	4.24603	-7.87407	0.000292235	0.0272573
Gm42829	4.71307	4.83593	6.51124	6.05182	4.12142	6.81447	-1.90237	5.50799	-6.01341	0.00116815	0.0381464
Gm21057	1.95708	3.22545	4.56786	4.48095	2.69344	4.52827	-1.90037	3.57551	-5.33447	0.00210815	0.0450656
2200002D01Rik	3.04056	3.682	4.91	5.7819	3.78571	5.49279	-1.89214	4.44883	-5.56105	0.00172099	0.0426075
Gm38355	1.02326	0.880064	2.40284	2.92094	0.770836	3.02574	-1.89179	1.83728	-7.65694	0.000338433	0.0277823
Zfp383	6.67905	6.50712	8.51614	8.24852	6.28003	8.37094	-1.8898	7.43363	-8.93154	0.00014978	0.0249893
Zfp456	6.28285	5.34022	7.97934	7.70063	6.51563	8.12476	-1.88868	6.99057	-5.1772	0.00243587	0.0468908
5830408C22Rik	6.21709	6.61235	8.12963	7.80457	5.52079	8.07889	-1.88762	7.06055	-5.68891	0.00153889	0.0416522
Gm48735	3.89117	3.45513	5.32311	5.83753	3.47671	5.32477	-1.88747	4.5514	-7.34742	0.000419786	0.0284638
Gm27042	4.44114	4.87551	7.0475	6.25365	5.30387	6.98101	-1.88721	5.81711	-5.43798	0.00192006	0.0433432
A330040F15Rik	5.36332	5.38219	7.13863	6.42713	4.74349	7.58286	-1.88654	6.10627	-5.00561	0.00286198	0.0496748
Bach2os	4.25836	5.06244	6.17877	6.70043	4.56165	6.65608	-1.88427	5.56962	-6.29697	0.000926565	0.0359782
Dcdc2b	5.09056	4.98198	6.61235	6.34278	4.24954	7.01956	-1.8842	5.71613	-5.74433	0.00146691	0.0410031
Gm29093	5.87223	6.41466	8.23003	7.94382	6.24334	8.00701	-1.88354	7.11851	-8.06687	0.000257267	0.0272118
Gm45632	1.02326	0.312305	2.16086	2.67951	0.230072	2.37388	-1.88287	1.46331	-6.21407	0.000990655	0.037114
Sh3pxd2a	9.89535	10.2954	12.0043	12.2421	10.2302	11.8224	-1.88261	11.0816	-8.22654	0.000231954	0.0272118
Gm15950	2.13955	2.18754	4.06158	4.55305	2.69344	4.03433	-1.87615	3.27825	-6.92995	0.000568284	0.0313901
5730521K06Rik	2.48046	3.28618	5.25516	4.3445	3.07374	4.86513	-1.8748	3.88419	-5.38593	0.00201212	0.0443572
Dnase1	5.5748	5.51419	7.39484	7.22265	5.46373	7.54379	-1.86952	6.45233	-9.59872	0.000101751	0.0236191
Zfp28	6.52874	7.18799	8.4358	8.30809	5.85528	8.43316	-1.86835	7.45818	-5.05262	0.0027373	0.048885
Apc2	4.44114	4.48732	6.55132	6.9419	4.74349	5.76587	-1.86238	5.48851	-5.33911	0.00209928	0.0450307
Impg2	5.9319	5.55279	7.66914	7.37536	5.76527	7.7911	-1.86188	6.68092	-8.29718	0.000221687	0.0272118
Gm12424	3.41257	2.78538	5.15851	5.4228	3.8635	5.0533	-1.85772	4.28268	-5.63859	0.00160777	0.0417022
Sell	13.6149	12.9009	14.8302	14.9676	12.8699	15.1525	-1.85488	14.056	-6.59847	0.000730654	0.0339262
Med12l	5.58777	5.60765	7.42421	7.34853	5.14053	7.12186	-1.85288	6.37176	-8.0219	0.000264967	0.0272118
Zscan30	2.93533	4.04051	5.35645	5.3784	3.47671	5.26916	-1.85048	4.40943	-5.74675	0.00146385	0.0410031
Gm45879	0.154788	0.880064	2.63193	2.51268	0.770836	2.18101	-1.83998	1.52188	-6.50941	0.00078305	0.0343984
4833413G10Rik	4.07086	4.6788	6.45159	6.18035	4.56165	6.19886	-1.83983	5.35702	-7.45037	0.000390433	0.0284638
Gm43518	0.421767	0.750449	2.96354	1.99721	0.230072	1.95708	-1.83852	1.38669	-5.22695	0.00232627	0.0463106
Gm37755	3.77466	3.22545	5.22067	5.11726	2.69344	4.86513	-1.8365	4.14943	-5.59656	0.00166804	0.0421504
Chst10	7.78264	8.33547	10.2898	9.77509	8.06116	9.60783	-1.83115	8.97533	-6.52405	0.000774145	0.0343984
Stox1	2.2341	2.02776	4.19662	3.85027	1.88477	3.56611	-1.82213	2.95994	-7.32871	0.000425392	0.0284638
Tnk2os	2.93533	3.22545	4.6162	5.27325	3.07374	4.81135	-1.82209	3.98922	-7.26854	0.000444016	0.0284793
AC087898.2	3.35464	3.22545	4.76725	5.11726	2.51268	4.64952	-1.81375	3.9378	-5.93597	0.00124627	0.0389298
Rsph10b	3.84598	4.44833	5.84006	5.71353	3.35464	5.51472	-1.80645	4.78621	-5.49763	0.00182044	0.0426438
Mrgpre	8.20924	8.63307	10.529	10.4973	8.93606	10.1688	-1.80556	9.49557	-6.73806	0.000656477	0.0330408
Ccdc116	5.01672	5.45625	7.33148	6.74741	5.24824	7.05809	-1.80526	6.14303	-7.21718	0.000460666	0.0287682
Gm26792	5.96493	6.57712	8.06634	7.4729	5.52079	7.92572	-1.8007	6.9213	-5.20164	0.0023813	0.0466965
Gm15821	4.54395	5.15083	6.32263	6.14326	4.04773	6.67765	-1.80034	5.48101	-5.19186	0.00240298	0.0466997
Zfp174	5.4631	4.31041	6.76472	6.49155	4.609	6.52341	-1.79906	5.6937	-5.18308	0.00242262	0.0468493
Bcl9	9.88134	10.2984	11.4991	11.4645	9.14138	11.7529	-1.79849	10.673	-5.24341	0.00229126	0.0460839
Gipc3	6.42713	6.53473	8.34584	8.84386	6.93905	8.10654	-1.79845	7.53286	-6.29945	0.00092472	0.0359782
Gm35060	2.93533	3.28618	4.91	4.88825	2.51268	4.32734	-1.79713	3.80996	-5.92418	0.00125868	0.0389298
5430431A17Rik	3.41257	3.28618	5.4206	5.3784	3.23743	4.52827	-1.79703	4.21058	-5.90481	0.0012794	0.0390166
Cdk3-ps	3.84598	3.45513	5.51472	5.02605	3.23743	5.38219	-1.7948	4.41025	-6.85815	0.000599573	0.0323019
Gm20519	3.35464	3.10613	4.56786	4.83593	2.51268	4.94376	-1.79137	3.88683	-6.18382	0.0010153	0.0372132
Gpr174	10.0285	10.7043	12.157	12.1748	10.3049	12.0759	-1.78996	11.2409	-7.37446	0.000411836	0.0284638
Gm37581	5.09056	4.89725	6.46123	6.14326	4.12142	6.87318	-1.78948	5.59782	-5.07293	0.00268536	0.0483149
Gm17194	2.93533	3.22545	5.22067	4.3445	2.69344	4.609	-1.77332	3.83807	-5.74525	0.00146575	0.0410031
Zfp72	4.65208	5.17484	7.07451	7.15458	5.81492	6.72111	-1.76946	6.09867	-5.03821	0.00277485	0.0491108
Cd55	12.5329	11.5186	13.6949	13.9067	12.1884	13.9157	-1.75914	12.9595	-5.63902	0.00160717	0.0417022
Gm11944	5.75056	5.41635	6.91018	7.2525	4.98878	7.26415	-1.75705	6.26375	-6.42001	0.000840066	0.0349944
Angel1	7.58795	7.54193	9.45997	9.60181	8.0737	9.40918	-1.7558	8.61242	-7.5642	0.000360716	0.0280686
Mir6907	0.312305	0.681621	1.79638	2.51268	0.230072	2.18101	-1.75536	1.28568	-6.41277	0.000844888	0.0349944
Gm43457	5.29844	5.11726	6.92775	7.18247	5.30387	6.87318	-1.75461	6.11716	-8.7519	0.000166943	0.0249893
Gm44366	3.14426	2.52256	4.12437	4.55305	2.69344	4.94376	-1.75364	3.66357	-5.69405	0.00153205	0.0416395
4921507P07Rik	3.96496	4.31041	5.91056	5.99038	3.78571	5.41635	-1.75207	4.89639	-6.59521	0.0007325	0.0339262
Gm5281	5.54368	5.19504	7.00249	6.8821	5.0533	7.13096	-1.74118	6.1346	-7.80685	0.000305706	0.0273726
A3galt2	3.89117	4.48732	5.68704	5.53909	3.68508	6.05613	-1.73956	4.89097	-5.84456	0.00134636	0.0396393
AC168220.3	3.96496	3.85027	5.80589	5.80995	3.8635	5.26916	-1.73542	4.76062	-7.41333	0.000400713	0.0284638
Zpbp	5.2537	5.85319	7.58015	7.24034	5.49279	6.98101	-1.73394	6.4002	-6.3847	0.000863895	0.0352186
Gm26964	4.57632	4.31041	6.22039	6.02785	4.30457	6.14119	-1.73271	5.26346	-8.77372	0.000164741	0.0249893
2010315B03Rik	5.15796	6.08153	7.44704	7.5495	5.9056	7.32982	-1.72709	6.57857	-5.74143	0.00147058	0.0410031
Zfp712	6.98789	6.84956	8.9198	8.6621	7.3577	8.79136	-1.72604	7.92807	-7.62373	0.000346223	0.0277823
4732496C06Rik	4.91844	5.96065	7.27447	6.80839	5.14053	7.10664	-1.72329	6.20152	-5.08066	0.00266589	0.048239
Gm12353	0.421767	0.681621	2.40284	2.67951	0.770836	1.95708	-1.72174	1.48561	-6.50354	0.000786655	0.0343984
Dmxl1	11.6925	11.2299	12.9783	13.2	11.1112	13.0139	-1.71955	12.2043	-7.22532	0.000457978	0.0287198
Gm39469	5.23687	4.31041	6.53514	6.12202	4.30457	6.33338	-1.7129	5.47373	-5.1924	0.00240177	0.0466997
Zfp273	6.52874	6.51999	8.22122	8.16467	6.42713	8.21935	-1.70979	7.34685	-9.53923	0.000105215	0.0236191
Zfp94	8.23632	7.29932	9.38208	9.08099	7.28857	9.47531	-1.70472	8.46043	-5.12395	0.0025598	0.0474686
Gm44027	2.2341	2.67424	4.06158	4.3445	1.88477	3.4732	-1.69539	3.11206	-5.01383	0.0028397	0.0495672
4732491K20Rik	1.95708	2.18754	3.71486	3.96496	2.51268	4.03433	-1.68561	3.06191	-7.1177	0.000495018	0.0297755
Wdr78	4.8851	5.65682	7.21685	6.74741	5.58641	7.21057	-1.68217	6.21719	-5.57774	0.00169586	0.0423621
Chst3	12.5214	12.6176	13.9291	14.1322	12.2087	14.317	-1.67691	13.2877	-7.44565	0.000391726	0.0284638
Gm44078	2.93533	2.92094	4.3445	5.24536	3.23743	4.52827	-1.67481	3.86864	-5.52498	0.00177676	0.0426075
Zfp946	6.40997	7.3805	8.71253	8.41638	6.86203	8.54005	-1.67216	7.72024	-5.52017	0.00178436	0.0426075
Gdpd3	3.5219	3.22545	5.12504	4.88825	3.23743	4.98404	-1.67085	4.16369	-8.24279	0.000229545	0.0272118
4931428F04Rik	5.58777	6.34278	7.8457	7.75325	6.52576	7.85832	-1.66698	6.9856	-5.55642	0.00172804	0.0426075
9330104G04Rik	4.25836	5.00085	6.0829	5.93533	4.04773	6.28836	-1.66655	5.26892	-5.33908	0.00209933	0.0450307
Hes1	8.41207	8.81499	10.7524	10.2508	8.74088	9.9483	-1.66121	9.48658	-5.84731	0.00134322	0.0396393
Gm49085	3.35464	3.682	4.81135	4.71897	2.69344	5.18296	-1.66107	4.07389	-5.12845	0.00254906	0.0474686
Nrip2	5.70559	5.17484	7.22143	6.74741	4.87551	6.76266	-1.65852	6.08124	-5.53709	0.00175782	0.0426075
A430078G23Rik	10.3285	9.48318	11.3076	11.3632	9.28198	11.3946	-1.65726	10.5265	-5.13751	0.00252756	0.0474686
Ift74	5.58777	5.5748	7.57207	7.74661	6.41613	7.23015	-1.65671	6.68792	-5.18839	0.00241071	0.0467203
Gm31410	2.2341	3.02574	4.40751	4.48095	2.69344	4.03433	-1.65651	3.47934	-5.79367	0.00140608	0.0404751
Zfp518b	6.30112	6.42713	8.18329	7.80457	6.22621	7.93237	-1.65526	7.14578	-8.04966	0.000260182	0.0272118
4931415C17Rik	3.58938	4.18466	5.63209	5.24536	3.47671	5.32477	-1.65049	4.57549	-6.02889	0.00115322	0.0381464
Gm37106	0.421767	0.421767	2.40284	1.99721	0.230072	1.62191	-1.64945	1.1826	-6.2405	0.000969679	0.0369931
Gm5309	0.312305	0	2.40284	1.99721	0.770836	1.62191	-1.64627	1.18418	-5.1469	0.00250554	0.047378
Zfp764	7.75581	7.58852	9.45209	9.39673	7.81891	9.24187	-1.64248	8.54232	-8.50908	0.000193922	0.026569
Zfp661	6.44916	6.83543	8.38121	7.81876	6.20956	8.21478	-1.6402	7.31815	-6.02184	0.00115999	0.0381464
Serac1	6.28285	6.50712	8.08344	8.21257	6.64803	8.0282	-1.62874	7.2937	-8.02294	0.000264786	0.0272118
Atg4c	6.58888	7.60968	8.66689	8.69332	6.78244	8.50555	-1.62825	7.80779	-5.08218	0.00266208	0.048239
D3Ertd254e	7.12113	6.95914	8.66191	8.30809	6.47419	8.45109	-1.62221	7.66259	-6.35244	0.000886353	0.0356889
Gm43668	4.71307	4.70874	5.99738	5.9056	3.78571	6.16348	-1.61965	5.21233	-5.06626	0.00270228	0.0484804
Gm22478	4.81608	5.29346	6.30112	6.40726	4.30457	6.56251	-1.61893	5.61417	-5.31809	0.00213981	0.0451177
Snora47	0.154788	0.750449	1.57606	2.2341	0.230072	2.18101	-1.61862	1.18775	-5.47934	0.00185034	0.0428375
Zbed3	7.88234	7.01068	9.01559	9.30962	7.24234	8.65977	-1.61654	8.18672	-5.01454	0.0028378	0.0495672
Msh5	6.9718	6.61235	8.59142	8.32635	7.29686	8.81181	-1.61619	7.76843	-5.99943	0.00118183	0.0381786
Trim34a	10.288	10.5536	11.6204	11.7799	9.7014	11.9513	-1.6029	10.9824	-5.58901	0.00167914	0.0422386
Ebf1	11.7675	11.721	13.3692	13.548	11.9979	13.3765	-1.60247	12.63	-8.14471	0.000244545	0.0272118
Pxk	11.9147	11.9574	13.2849	13.5869	11.764	13.5607	-1.59883	12.6781	-7.98009	0.000272368	0.0272118
Ccdc112	6.21709	6.57712	8.06634	7.94974	6.33628	7.89744	-1.59434	7.174	-7.89316	0.000288537	0.0272573
Rab39	7.15288	7.0771	8.84903	8.7466	7.24942	8.64531	-1.58718	7.95339	-8.44421	0.000201969	0.0267595
Rph3al	6.7759	6.16115	8.03598	8.22954	6.32191	7.74922	-1.58526	7.21228	-6.04609	0.00113689	0.0381464
Gm47950	5.65986	5.24824	6.66087	6.73111	4.69344	6.96043	-1.58362	5.99232	-5.2161	0.00234968	0.0466593
Tvp23a	4.7411	4.83593	6.22039	6.09705	3.96496	5.97529	-1.58358	5.30579	-5.32851	0.0021196	0.0450656
Gm20430	3.14426	2.67424	4.71755	4.12142	2.69344	4.42308	-1.58337	3.629	-6.04344	0.00113938	0.0381464
Klhl11	7.57122	7.31693	8.94827	8.96069	7.24234	8.94686	-1.57511	8.16439	-8.06547	0.000257502	0.0272118
AC151284.2	4.1885	4.20735	5.84006	6.19886	4.95945	6.03953	-1.57438	5.23896	-5.42637	0.00194016	0.0435791
Maml2	9.1906	9.39999	11.0622	10.9877	9.40441	10.6564	-1.57043	10.1169	-7.35303	0.000418124	0.0284638
Gm35549	3.71752	3.73028	5.28455	4.71897	3.23743	5.38219	-1.56683	4.34516	-5.54607	0.00174391	0.0426075
Gm22574	3.14426	3.02574	4.954	4.27172	2.93533	4.56165	-1.56068	3.81545	-6.30502	0.000920596	0.0359601
Glyctk	5.63303	5.39913	7.54834	7.3565	6.26314	7.05809	-1.55588	6.54304	-5.11821	0.00257359	0.0475641
Tgfb1i1	4.81608	5.29346	6.80692	6.57203	5.27082	6.66852	-1.5557	5.90464	-6.85806	0.000599616	0.0323019
Gm49338	4.77485	4.25836	6.13811	6.27479	4.74349	6.02635	-1.55418	5.36933	-6.6586	0.000697574	0.0334436
Lmln	4.77485	5.216	6.76472	6.5395	4.95945	6.28836	-1.54743	5.75715	-6.5381	0.000765713	0.0343984
Fam120c	7.15288	7.38628	8.99219	8.88568	7.20556	8.50862	-1.54726	8.02187	-6.93128	0.000567723	0.0313901
Mblac2	7.01937	7.29932	8.55826	8.8952	7.01046	8.50862	-1.54431	7.88187	-7.05799	0.000517061	0.0303564
Dnajb5	8.55267	8.09358	9.70863	9.61982	7.7657	9.70501	-1.5405	8.90757	-5.88799	0.00129769	0.0390393
Zfp667	6.86203	6.32227	8.41145	8.22372	6.75918	7.91891	-1.53687	7.41626	-6.02998	0.00115217	0.0381464
4430402I18Rik	3.04056	2.78538	5.05433	4.27172	3.35464	4.46306	-1.53618	3.82828	-5.13894	0.00252419	0.0474686
Agbl3	6.48155	6.08153	8.03164	7.81876	6.28003	7.59674	-1.53468	7.04838	-6.75264	0.000649245	0.032982
4732487G21Rik	6.25748	6.16115	7.8457	7.70063	6.47419	7.94459	-1.5327	7.06396	-7.59569	0.000352964	0.0277823
Gm9523	0.154788	0.185061	1.57606	1.62191	0.230072	1.95708	-1.52838	0.954163	-7.48956	0.000379893	0.0284638
4930451G09Rik	5.04323	5.45625	6.53514	6.79617	5.12004	6.87318	-1.52833	5.97067	-6.84493	0.000605551	0.0323549
Gm10509	5.42013	5.42666	7.03087	7.22265	5.88486	7.05809	-1.52665	6.34054	-6.80356	0.000624705	0.0326662
Mir1943	0.421767	1.03931	2.63193	1.99721	0.770836	2.18101	-1.52608	1.50701	-5.43872	0.00191878	0.0433432
Gm21814	2.13955	1.71702	3.59343	3.06821	1.88477	3.65027	-1.52353	2.67554	-5.93149	0.00125097	0.0389298
Gm47483	6.11074	5.85319	7.20777	7.27638	5.52079	7.56276	-1.52073	6.58861	-6.20701	0.000996348	0.037114
Xylt1	10.3189	10.2135	11.718	11.9491	10.0519	11.472	-1.51825	10.9539	-6.87553	0.000591821	0.0320581
Zfp58	6.67905	6.28626	8.23389	7.45087	6.28003	8.09189	-1.51044	7.17033	-5.20182	0.00238091	0.0466965
Scd1	13.4757	13.7183	15.0949	15.2282	13.9933	15.3908	-1.50887	14.4835	-6.61299	0.000722503	0.0338128
Gm16984	2.48046	3.02574	4.51743	4.3445	2.93533	4.0921	-1.50417	3.56593	-6.0429	0.00113989	0.0381464
Ttbk2	6.69605	7.20837	8.46793	8.65779	7.33332	8.62422	-1.50407	7.83128	-6.12266	0.00106734	0.0375921
Kbtbd8	7.83182	6.97029	8.98276	8.7413	7.22601	8.81181	-1.50259	8.094	-5.28724	0.00220094	0.0456849
Kctd21	5.9319	6.09705	7.41894	7.3287	5.72743	7.49656	-1.49594	6.66676	-7.40116	0.000404156	0.0284638
Traf5	9.09883	8.53022	10.5244	10.525	9.3525	10.418	-1.49528	9.74149	-5.50822	0.00180339	0.0426075
BC028528	6.18599	5.96065	8.04139	7.44262	6.43788	7.57079	-1.49009	6.93989	-5.71887	0.00149949	0.0412391
Gm16754	4.84813	4.77131	6.26998	5.93533	4.56165	6.43964	-1.48795	5.47101	-6.539	0.000765173	0.0343984
Lzts3	5.68744	5.00085	6.90625	6.73111	5.17917	6.69182	-1.48724	6.03277	-5.87763	0.00130911	0.0391317
Irf8	13.2204	13.5812	14.6156	14.4958	12.6756	14.8233	-1.48587	13.902	-5.05403	0.00273364	0.048885
Sgsh	8.85582	9.34079	10.5147	10.5749	8.78895	10.3405	-1.48152	9.73595	-6.26428	0.000951249	0.036556
Gm47572	6.35953	5.63115	7.14685	7.4729	5.52079	7.32982	-1.47937	6.57684	-5.03809	0.00277516	0.0491108
Bcl9l	10.8042	10.4055	12.1536	12.0723	10.916	12.3151	-1.47177	11.4445	-6.47588	0.000803894	0.0347215
Gm6483	5.96493	5.64752	7.07451	7.3565	5.30387	6.88332	-1.46601	6.37177	-5.53548	0.00176033	0.0426075
9930111J21Rik1	8.86966	8.86171	9.94193	10.307	8.71632	10.5959	-1.46573	9.54876	-6.07927	0.00110612	0.0379196
Gm16464	5.61035	5.55279	6.78041	6.82127	5.02305	6.97267	-1.46272	6.12676	-6.06428	0.0011199	0.0380514
Zfp229	5.75056	5.71353	7.68995	7.28435	6.07815	6.94798	-1.46001	6.57742	-5.40239	0.00198246	0.0440623
Mutyh	7.81361	7.6369	9.42059	8.97906	7.89258	9.3227	-1.45975	8.51091	-6.67667	0.000687974	0.0334436
Tmem140	6.57367	6.50712	8.23389	7.762	7.02156	8.48496	-1.4595	7.43053	-5.12204	0.00256439	0.0474836
A530017D24Rik	7.01937	7.13546	8.54645	8.1481	6.78244	8.58814	-1.44848	7.70333	-6.31489	0.000913348	0.0359601
Irak3	8.58234	9.37191	10.6357	10.5865	9.33919	10.4144	-1.44775	9.82169	-5.08052	0.00266623	0.048239
Nuak2	10.5841	10.7018	11.9179	11.597	9.9317	12.0449	-1.44739	11.1296	-4.99096	0.00290215	0.0499195
Gm38077	6.11074	6.08153	7.38628	7.33925	5.81492	7.60346	-1.4406	6.7227	-7.02514	0.000529672	0.0307276
Fam71e1	4.7411	4.83593	6.43652	6.16348	5.12004	6.41466	-1.4392	5.61862	-6.73337	0.000658827	0.0330408
Pyroxd1	6.98789	7.37466	8.34003	8.35626	6.45107	8.42161	-1.43476	7.65525	-5.00646	0.00285966	0.0496748
L3mbtl3	9.54062	9.946	11.0769	10.9498	9.43987	11.1949	-1.43169	10.358	-6.30662	0.000919419	0.0359601
Sipa1	13.4732	13.6814	15.0333	14.6898	13.2529	14.9757	-1.43042	14.1844	-6.40455	0.000850403	0.0349944
Caprin2	6.73111	6.56791	8.25975	7.86278	6.73631	8.20199	-1.42973	7.39331	-6.80808	0.000622577	0.032642
Arhgap35	8.89935	8.70499	10.1121	10.2646	8.60349	10.1097	-1.42619	9.44904	-7.28729	0.000438114	0.0284638
BC043934	5.5748	5.42666	6.53514	7.12206	5.39631	7.00973	-1.42305	6.17745	-6.00879	0.00117264	0.0381464
Cd22	13.942	14.3063	15.5915	15.1786	14.0147	15.7592	-1.42212	14.7987	-5.76484	0.00144126	0.0410031
Lamb3	7.91296	8.38806	9.46284	9.56467	8.0882	9.61594	-1.41808	8.83878	-6.60246	0.000728408	0.0339262
Tdrkh	5.15796	5.15083	6.70643	6.21572	4.69344	6.33338	-1.41777	5.70963	-5.63919	0.00160694	0.0417022
Gm26541	6.90574	6.69605	8.11773	8.0074	6.48632	8.21478	-1.41727	7.40467	-6.75634	0.000647426	0.032982
Sdc4	11.0568	11.1325	12.573	12.6922	11.3473	12.5224	-1.41701	11.8874	-7.2442	0.000451819	0.0285246
4930480K23Rik	4.61437	5.00085	6.28421	6.61734	5.17917	6.14119	-1.41612	5.63952	-5.56504	0.00171495	0.0426075
Prkd2	12.3665	12.1517	13.4336	13.349	11.5255	13.5004	-1.41311	12.7211	-5.08046	0.00266639	0.048239
Zfp772	5.81743	6.02733	7.56382	7.68226	6.47419	7.31154	-1.41289	6.81276	-5.49956	0.00181731	0.0426438
Gm22573	3.58938	3.95686	5.51472	4.88825	3.8635	5.24536	-1.41286	4.50968	-5.63264	0.00161615	0.0418089
Zfp74	7.30253	7.7255	9.01903	8.51614	7.20556	8.93118	-1.41092	8.11666	-5.48974	0.00183328	0.0426438
Ahdc1	9.55039	10.2046	11.2821	11.0061	9.63266	11.3303	-1.41027	10.501	-5.40145	0.00198414	0.0440623
Zfp748	8.45861	7.9736	9.7595	9.56147	8.45267	9.79351	-1.40987	8.99989	-6.1223	0.00106766	0.0375921
Fpgt	8.44784	8.31493	9.85858	9.5627	8.06688	9.6307	-1.40744	8.98027	-6.59331	0.000733577	0.0339262
Tmem64	10.4691	10.0781	11.5322	11.8504	10.0867	11.4591	-1.40262	10.9126	-6.09107	0.00109542	0.0377979
Notch2	12.8745	12.7284	14.0696	14.2092	12.3531	13.8768	-1.39986	13.352	-5.98647	0.00119467	0.0381867
9430091E24Rik	6.16733	5.9035	7.33148	7.762	6.16408	7.33984	-1.39947	6.77804	-6.21122	0.000992947	0.037114
Gm45059	2.79184	3.59343	4.76725	4.48095	3.23743	4.56165	-1.39571	3.90543	-5.12509	0.00255708	0.0474686
Gm16675	7.9736	7.5948	9.11517	8.92056	7.81149	9.53049	-1.39544	8.49102	-5.58468	0.00168555	0.0422787
Hvcn1	11.444	11.5578	12.6634	12.9059	11.0777	12.688	-1.39258	12.0561	-6.22057	0.00098545	0.037114
Celsr2	5.58777	5.96065	6.79497	7.33925	5.64474	7.23015	-1.3904	6.42626	-5.67134	0.00156254	0.0416522
Neurl2	5.76527	5.93533	6.98934	7.11324	5.14053	6.90698	-1.38947	6.30845	-5.07936	0.00266915	0.048239
8430406P12Rik	4.38957	4.77131	5.78265	6.25365	4.35013	5.63303	-1.38611	5.19672	-5.29588	0.00218361	0.0456849
Thsd1	3.84598	4.25836	4.954	5.53909	3.68508	5.45129	-1.38499	4.6223	-5.05459	0.00273219	0.048885
Zfp759	6.55984	6.60125	8.08344	7.9275	6.57712	7.84443	-1.37239	7.2656	-7.36735	0.00041391	0.0284638
Gp1ba	5.9319	5.24824	6.98155	6.8363	5.54167	7.00973	-1.36859	6.25823	-5.54966	0.00173838	0.0426075
Cfap43	10.6604	10.8649	11.9548	11.8236	10.0604	11.9029	-1.3652	11.2112	-5.04437	0.0027587	0.0490316
Jakmip1	6.16733	6.84956	7.8158	7.9275	6.43788	7.79893	-1.36249	7.16617	-5.56149	0.00172032	0.0426075
Marveld2	8.55267	8.609	9.58646	9.87231	8.2442	10.0319	-1.36161	9.14943	-5.96125	0.00122012	0.0386515
Ccdc191	7.4401	7.56276	8.9985	8.6093	7.40875	8.87539	-1.35719	8.14913	-6.62285	0.00071703	0.0336647
Zfp867	7.19601	6.91781	8.46793	8.30286	6.87975	8.27304	-1.35009	7.6729	-6.6894	0.000681302	0.0333992
Crybg2	6.7759	6.78041	8.38121	7.78971	6.59506	8.0282	-1.34925	7.39175	-5.77552	0.00142811	0.0408219
Ankrd39	7.21385	7.2499	8.67478	8.30286	7.03481	8.56744	-1.34884	7.84061	-6.51479	0.000779767	0.0343984
Tgfbr2	12.3182	12.7352	13.6306	13.9125	12.0601	13.6149	-1.34816	13.0452	-5.28834	0.00219872	0.0456849
Zfp597	9.04276	8.77593	10.0694	10.0486	8.41255	10.1354	-1.34072	9.41411	-5.7098	0.00151129	0.0413896
2810002D19Rik	6.65752	6.47718	7.95637	8.1481	6.89259	7.94459	-1.34059	7.34606	-6.36199	0.000879632	0.0356522
Gm26348	1.54604	1.59652	2.96354	2.51268	1.44016	3.12273	-1.33874	2.19694	-5.64894	0.00159332	0.0417022
Zscan2	6.76667	7.44892	8.31358	8.42526	6.84676	8.32826	-1.33492	7.68824	-5.2487	0.00228014	0.0460839
Gm15559	4.57632	4.18466	6.13811	5.59764	4.69344	5.7215	-1.33428	5.15194	-5.16792	0.00245697	0.0470037
Rbbp9	6.98789	7.02947	8.51614	8.50751	7.36559	8.35582	-1.33217	7.79374	-6.41472	0.000843586	0.0349944
Kctd1	7.10109	7.3805	8.65779	8.5863	7.20556	8.42837	-1.32844	7.89327	-6.72159	0.000664761	0.0330845
Gm16576	6.51934	6.43991	7.7407	8.12354	6.98101	8.05609	-1.32669	7.3101	-5.37099	0.00203947	0.0443836
Kcnq5	8.2177	8.08729	9.28794	9.69989	8.23969	9.53641	-1.32652	8.84482	-6.40869	0.000847621	0.0349944
1700030K09Rik	8.52918	8.31734	9.64235	9.72835	8.32691	9.77968	-1.32565	9.05397	-7.02264	0.000530651	0.0307276
Map3k9	9.09883	8.64425	10.1439	10.33	8.79309	10.0361	-1.32462	9.5077	-5.98677	0.00119436	0.0381867
Amigo1	5.70559	6.02733	7.00249	7.01046	5.58641	7.27466	-1.32276	6.43449	-5.9756	0.00120556	0.0383763
Gm9938	6.85139	6.68634	8.36474	8.20138	7.2766	8.20199	-1.31793	7.59707	-5.61894	0.00163564	0.0419258
Lats1	7.9943	7.71961	9.10207	9.23434	7.93594	9.23258	-1.30638	8.53647	-6.75402	0.000648567	0.032982
Chadl	4.07086	4.3445	5.38751	5.24536	3.68508	5.38219	-1.30487	4.68592	-5.39705	0.00199202	0.0440876
Rhobtb2	10.8268	11.196	12.3836	12.1814	10.9172	12.2813	-1.30209	11.6311	-6.33521	0.000898625	0.0359601
Atl1	5.72743	5.8876	7.24842	6.90574	5.66496	7.02947	-1.30121	6.4106	-6.40179	0.000852263	0.0349944
Zfp940	6.74191	6.46057	8.03598	8.19499	7.17242	8.04577	-1.30062	7.44194	-5.17318	0.00244497	0.0469219
9530062K07Rik	3.65436	3.97361	5.35645	4.77485	3.58938	4.98404	-1.29933	4.38878	-5.24066	0.00229706	0.0460839
Slamf1	9.0701	9.31114	10.258	10.4025	9.1301	10.7262	-1.29177	9.81633	-5.87517	0.00131185	0.0391537
Fam83f	4.01466	3.682	5.4206	5.15352	4.19158	5.18296	-1.28961	4.60755	-5.66039	0.00157751	0.0417022
Parp16	7.34613	7.32622	9.0103	8.7413	7.70418	8.49357	-1.28955	8.10362	-5.37941	0.002024	0.0443663
B4galnt1	12.1471	12.3779	13.4699	13.4137	11.709	13.21	-1.28653	12.7213	-5.13958	0.00252269	0.0474686
Rgmb	8.49994	8.22177	10.0004	9.53977	8.55882	9.58195	-1.28053	9.06711	-5.51099	0.00179896	0.0426075
Pax5	14.0065	14.3272	15.1786	15.4218	13.9213	15.4928	-1.27939	14.7247	-5.82222	0.00137221	0.0399223
Bcl11a	11.8184	11.9373	13.2584	13.1139	11.9406	13.1558	-1.27728	12.5374	-6.97051	0.000551449	0.0310181
Aarsd1	4.25836	4.25836	5.72857	5.15352	4.19158	5.65682	-1.27687	4.87453	-5.46643	0.00187178	0.0430962
Tcea3	4.44114	4.20735	5.4206	5.74854	4.30457	5.60765	-1.27458	4.95497	-6.31477	0.000913433	0.0359601
Zfp189	6.93282	6.59023	8.01868	8.24852	7.06681	8.13911	-1.27215	7.49936	-5.78016	0.00142244	0.0407545
2024-03-09	7.36161	7.2889	8.57114	8.73258	6.96407	8.12476	-1.2713	7.84051	-4.98793	0.00291053	0.049976
AC122413.1	0.421767	0.312305	1.79638	1.62191	0.230072	1.35911	-1.27109	0.956924	-6.0122	0.00116932	0.0381464
Ets1	14.3545	14.1272	15.4804	15.3601	14.0016	15.4339	-1.26368	14.7929	-6.35631	0.000883624	0.0356522
Bbs4	6.70887	7.02947	8.11773	7.88866	6.48632	8.00056	-1.26076	7.37194	-5.54263	0.00174922	0.0426075
Tesk1	8.52918	8.31086	9.77522	9.98348	8.83938	9.69682	-1.2587	9.18916	-5.47413	0.00185897	0.0429358
Pecam1	12.1116	12.1547	13.2457	13.3338	11.8153	13.2728	-1.25692	12.6557	-6.31295	0.000914768	0.0359601
Cacna2d2	4.57632	4.6788	6.02343	5.99038	4.69344	5.70167	-1.25564	5.27734	-6.32123	0.00090872	0.0359601
Snx30	11.7194	11.8019	12.8717	12.712	11.162	12.857	-1.25248	12.1873	-5.05274	0.00273698	0.048885
Fcrl1	12.0896	12.5189	13.7458	13.4282	12.4256	13.6092	-1.24971	12.9695	-5.64098	0.00160442	0.0417022
Tmppe	8.16394	7.54193	9.03752	9.19117	7.68443	8.90206	-1.24681	8.42018	-5.04787	0.0027496	0.048973
Rsl1	8.20924	8.07246	9.5638	9.51795	8.68578	9.60902	-1.24109	8.94304	-5.2453	0.00228726	0.0460839
Ublcp1	10.8934	10.3659	11.8776	11.8716	10.5632	11.7788	-1.23518	11.2251	-5.60583	0.00165453	0.0421504
Gm13199	4.1885	3.95686	5.51472	4.9302	3.8635	5.26916	-1.23507	4.62049	-5.13014	0.00254504	0.0474686
Rragd	5.8876	6.04406	7.57207	7.08271	6.00042	6.97267	-1.23179	6.59326	-5.17787	0.00243436	0.0468908
Gm5909	3.58938	3.53177	4.86403	4.71897	3.58938	4.81135	-1.22794	4.18415	-6.79411	0.000629177	0.0328126
Gm32633	6.30112	6.00723	7.18402	7.28435	5.64474	7.16204	-1.22577	6.59725	-5.11001	0.00259342	0.0477956
Gm3365	5.78674	6.17909	7.23049	7.13426	5.93265	7.20254	-1.22293	6.57763	-6.0429	0.00113989	0.0381464
Ift81	3.84598	4.42308	5.15851	5.46246	3.96496	5.26916	-1.21871	4.68736	-5.03798	0.00277544	0.0491108
Gm47469	6.7759	6.28626	7.8702	7.64095	6.59506	7.79893	-1.21762	7.16122	-5.51312	0.00179556	0.0426075
Zfp319	9.45705	9.1799	10.5099	10.4693	9.14686	10.454	-1.21645	9.8695	-6.22769	0.000979781	0.0370767
Klf8	6.58888	7.13546	7.8631	7.99852	6.74874	8.25818	-1.21557	7.43215	-4.99727	0.00288474	0.0497521
A230072C01Rik	4.8851	4.80494	6.19886	6.21572	5.24824	6.16348	-1.21326	5.58605	-5.7567	0.00145137	0.0410031
Zdhhc8	8.25394	7.95003	9.32531	9.46729	8.27869	9.3227	-1.21088	8.76633	-6.00812	0.0011733	0.0381464
5330438D12Rik	6.44916	6.35446	7.33148	7.43161	5.95632	7.62861	-1.21059	6.85861	-5.27936	0.00221687	0.0457282
Nanos1	7.29515	7.39895	8.65014	8.52893	7.46798	8.61207	-1.20969	7.9922	-6.5779	0.00074239	0.0339452
Ccdc171	7.49212	7.92572	8.7629	8.76107	7.4889	9.00966	-1.20896	8.24006	-5.36494	0.00205067	0.0443836
Snx33	8.09401	8.63307	9.58646	9.31627	8.21892	9.64142	-1.19938	8.91503	-5.02517	0.00280933	0.0494063
Myo1c	13.0756	12.7656	14.3063	13.9541	13.0516	14.2287	-1.19871	13.5636	-5.57836	0.00169495	0.0423621
B130055M24Rik	5.76527	5.75056	6.73011	7.03331	5.52079	6.86022	-1.19568	6.27671	-5.90557	0.00127858	0.0390166
Zfp97	7.07844	7.60968	8.63969	8.34766	7.23456	8.51376	-1.19281	7.90397	-5.14741	0.00250434	0.047378
Trim65	9.28917	9.25014	10.6616	10.3826	9.36628	10.4289	-1.18915	9.89644	-6.1642	0.00103167	0.037368
Tmed8	10.9995	10.9441	12.2384	12.249	11.0638	12.0704	-1.18345	11.5942	-6.38631	0.000862789	0.0352186
Zfp85	7.12113	6.76068	8.18329	8.29121	7.17242	8.12476	-1.18167	7.60892	-5.59256	0.00167392	0.0422386
Cd74	16.8636	17.3936	18.2453	18.2453	16.9421	18.2453	-1.17882	17.6558	-5.25267	0.00227181	0.0460839
Zbtb33	9.94497	9.52215	10.9147	11.0349	9.84554	10.8974	-1.17811	10.3599	-5.62014	0.00163391	0.0419258
Mpp5	9.02208	8.69007	9.97524	10.0854	8.6398	9.8187	-1.17581	9.37189	-5.51229	0.00179688	0.0426075
Rap1gds1	10.8594	11.0308	12.0939	12.0368	10.5884	11.875	-1.17566	11.4141	-5.49	0.00183285	0.0426438
Fbxo32	6.18599	6.23984	7.55658	7.62794	6.75918	7.52684	-1.17545	6.98273	-4.99773	0.00288349	0.0497521
Sirt5	6.8206	6.89933	8.0979	7.86278	6.55132	7.82821	-1.17255	7.34336	-5.58833	0.00168015	0.0422386
Sgms1	10.5195	10.4973	11.5967	11.5415	10.0924	11.458	-1.16232	10.9509	-5.4273	0.00193854	0.0435791
Inca1	4.44114	4.44833	5.86694	5.6277	4.5032	5.38219	-1.16139	5.04492	-5.46184	0.00187948	0.0432059
Zfp59	7.6916	7.56983	8.80705	8.67415	7.62231	8.88654	-1.16133	8.20858	-6.23249	0.000975983	0.0370767
Zfp955a	7.09132	6.89171	8.26499	8.17922	7.13863	8.15687	-1.15981	7.62046	-6.11779	0.00107161	0.0376149
Gm5112	4.34705	4.44833	5.70278	5.74854	4.69344	5.51472	-1.15907	5.07581	-5.64222	0.00160268	0.0417022
6430550D23Rik	4.01466	4.48732	5.46155	5.24536	4.12142	5.38219	-1.15524	4.78542	-5.25169	0.00227387	0.0460839
Gm14168	3.77466	3.88782	5.05433	4.77485	3.78571	5.08438	-1.15512	4.39363	-5.85669	0.00133255	0.0395909
Tec	11.4671	11.0689	12.5338	12.2603	11.1533	12.3577	-1.15418	11.8068	-5.38127	0.00202059	0.0443663
Sufu	9.99018	10.0755	11.0377	11.2221	10.0209	11.2837	-1.15228	10.605	-6.12212	0.00106782	0.0375921
Zfp429	8.14731	8.09358	9.45759	9.16485	8.41255	9.48737	-1.15212	8.79388	-5.40383	0.00197989	0.0440623
Klhl24	12.4338	12.5348	13.482	13.5029	11.9741	13.4025	-1.1482	12.8883	-4.99725	0.00288481	0.0497521
Homez	7.22601	7.6369	8.65779	8.70948	7.52368	8.46283	-1.14784	8.03612	-5.36941	0.00204238	0.0443836
Calhm2	10.0173	10.1823	11.2985	11.2116	9.7784	10.9034	-1.14512	10.5653	-5.07281	0.00268566	0.0483149
Zpbp2	6.08153	5.76997	7.18402	7.14203	6.24334	7.19037	-1.14053	6.60188	-5.38226	0.00201879	0.0443663
Ppargc1b	7.60892	7.4963	8.64752	8.64407	7.67501	8.894	-1.13512	8.16097	-5.832	0.00136082	0.0398274
Ndufb2	6.26998	6.19776	7.46841	7.26292	6.13417	7.26415	-1.13119	6.76623	-6.00278	0.00117853	0.0381585
Fbf1	8.86575	9.09025	10.2639	9.93048	9.13473	10.286	-1.12988	9.59519	-5.30591	0.00216371	0.045475
Cdc42bpg	8.52265	8.38806	9.56809	9.41064	8.25409	9.57132	-1.12842	8.95248	-5.83817	0.00135369	0.039678
Sp4	9.95383	10.0258	10.9954	11.1648	9.84157	11.0405	-1.12649	10.5037	-6.02346	0.00115843	0.0381464
Ccdc15	7.03159	7.03793	8.14261	8.47965	7.19723	8.0197	-1.12507	7.65145	-5.21547	0.00235105	0.0466593
Mast3	10.9241	11.1378	12.1281	11.9788	10.8071	12.133	-1.12366	11.5182	-5.65008	0.00159174	0.0417022
Gm10557	7.38574	7.10601	8.37277	8.23328	7.20946	8.45861	-1.12115	7.79431	-5.68602	0.00154275	0.0416522
Spata5l1	5.2537	5.68963	6.67341	6.71723	5.54167	6.43964	-1.11509	6.05255	-5.09392	0.00263286	0.0480511
Llgl2	9.1906	8.89612	10.3442	9.94527	8.96035	10.0985	-1.11363	9.5725	-5.17599	0.0024386	0.0468908
Llgl1	9.8248	10.0076	11.1237	10.9681	9.89395	10.9702	-1.11189	10.4647	-5.94221	0.00123975	0.0388344
Zxdb	7.96928	8.11304	9.13252	8.84386	7.7797	9.21987	-1.11141	8.50971	-5.13714	0.00252844	0.0474686
Gm10226	5.42013	5.17484	6.62143	6.18035	5.21005	6.31648	-1.10441	5.82055	-5.08027	0.00266688	0.048239
Tut4	12.0649	12.0372	13.2191	13.2191	12.266	13.2405	-1.10353	12.6745	-5.91229	0.00127135	0.0389818
Cdk13	12.1319	12.1433	13.2041	13.2021	11.9587	13.1246	-1.09897	12.6274	-5.9481	0.00123364	0.0388066
Ralgds	10.1885	10.1871	11.3961	11.1913	10.1606	11.2247	-1.09192	10.7247	-5.91889	0.0012643	0.0389807
Mical1	11.3017	11.621	12.5601	12.4286	11.2894	12.4759	-1.0842	11.9461	-5.38826	0.00200788	0.0443572
Pomk	7.8739	8.26744	9.26462	9.12408	8.0882	9.08439	-1.08119	8.61711	-5.25265	0.00227187	0.0460839
Med13	12.5244	12.333	13.3116	13.6501	12.34	13.4757	-1.08	12.9391	-5.35724	0.00206502	0.0445959
Med12	11.641	11.7667	12.6541	12.7352	11.7111	12.9627	-1.0777	12.2451	-5.52235	0.00178091	0.0426075
AC174678.1	5.8876	5.67553	6.81883	6.64579	5.61112	6.93706	-1.07581	6.26266	-5.30663	0.00216227	0.045475
Zfp60	8.68456	8.56528	9.58292	9.65455	8.50832	9.74709	-1.07547	9.12378	-5.77915	0.00142368	0.0407545
Bin1	12.5927	12.6367	13.786	13.606	12.3943	13.4579	-1.07539	13.0789	-5.28505	0.00220535	0.0456849
Pik3r4	10.8871	11.101	12.0974	12.0436	10.8299	11.8569	-1.06	11.4693	-5.3212	0.00213375	0.0450656
Trim17	3.04056	3.35464	4.26142	4.42773	3.47671	4.36198	-1.05974	3.82051	-5.01327	0.00284122	0.0495672
Mkl2	9.36978	9.15823	10.3267	10.4867	9.40246	10.2956	-1.05951	9.83991	-5.45374	0.00189313	0.0433167
Gpam	7.93173	8.07246	9.09835	9.14223	8.30443	9.23949	-1.05715	8.63145	-5.24089	0.00229658	0.0460839
Dock11	12.1438	11.9712	13.0242	13.347	12.1471	13.0516	-1.05358	12.6141	-5.20033	0.0023842	0.0466965
Tmem131l	12.5263	12.744	13.7036	13.6431	12.4824	13.5286	-1.04082	13.1047	-5.36713	0.0020466	0.0443836
9930111J21Rik2	11.6864	11.6331	12.4779	12.6884	11.4417	12.7129	-1.03931	12.1067	-5.26622	0.00224373	0.0458969
Zfp606	8.24763	8.36825	9.39452	9.08952	8.1471	9.35723	-1.0261	8.76738	-5.0972	0.00262478	0.0480511
Zfp869	9.87114	10.1325	10.945	10.8801	9.79941	11.0549	-1.02569	10.4472	-5.11606	0.00257876	0.04757
Ghdc	8.36861	8.2386	9.32286	9.42812	8.51281	9.43902	-1.02333	8.88501	-5.35437	0.0020704	0.0446628
Gopc	10.3647	10.6635	11.5567	11.5085	10.6155	11.6262	-1.01592	11.0558	-5.21078	0.00236126	0.0466593
Zfp595	8.27448	8.20062	9.26064	9.29513	8.14117	9.08763	-1.00904	8.70994	-5.3865	0.00201108	0.0443572
Slc25a23	7.63106	7.73377	8.73383	8.73258	7.90976	8.80745	-0.999754	8.25807	-5.25179	0.00227365	0.0460839
Tigd2	9.76347	9.73108	10.6901	10.5524	9.59699	10.8434	-0.998133	10.1962	-5.12381	0.00256013	0.0474686
Zfp747	8.08832	8.1725	9.2226	9.07122	8.16457	9.10988	-0.992771	8.63818	-5.45677	0.00188802	0.0432634
Fchsd1	8.44784	8.42802	9.37583	9.26197	8.34003	9.55412	-0.992006	8.9013	-5.15666	0.00248285	0.0472899
Proz	6.96097	7.1548	8.10801	8.07889	7.23456	8.13284	-0.989802	7.61168	-5.21946	0.0023424	0.0465842
Ube2d1	10.0021	10.0595	10.9891	10.8707	9.92881	11.0844	-0.98457	10.4891	-5.27479	0.00222617	0.0457578
Slc35e3	8.79324	8.70499	9.64081	9.58699	8.64675	9.86343	-0.98208	9.20603	-5.07387	0.00268299	0.0483149
Zfp507	9.5476	9.46297	10.4532	10.4555	9.48617	10.5164	-0.976101	9.98697	-5.466	0.00187251	0.0430962
Zfp607a	8.2177	8.37881	9.19117	9.24577	8.19313	9.26316	-0.97015	8.74829	-5.27219	0.00223148	0.0458024
Gm36445	6.61837	6.83543	7.6426	7.71135	6.56251	7.57079	-0.969481	7.15684	-5.02761	0.00280284	0.0493808
Papolg	10.0109	9.98936	11.0066	10.918	10.0256	10.9715	-0.95678	10.487	-5.3751	0.0020319	0.0443836
Stk10	12.6468	12.5647	13.4965	13.5729	12.4375	13.41	-0.94346	13.0214	-5.0206	0.00282152	0.0494538
Wwox	7.29515	7.34951	8.34003	8.24852	7.34195	8.19682	-0.932921	7.79533	-5.16869	0.0024552	0.0470037
Hsdl1	10.6305	10.7034	11.5198	11.6022	10.6595	11.6041	-0.910938	11.1199	-5.09237	0.0026367	0.0480511
Fbxl2	4.77485	4.70874	3.87013	3.7618	4.83367	3.65027	1.01169	4.26658	5.41571	0.00195883	0.0437979
Tmbim1	8.87885	9.20227	7.79959	7.91757	8.77831	7.96444	1.05928	8.4235	5.02904	0.00279902	0.0493579
Scand1	10.7094	11.1656	9.88713	9.87325	10.9777	9.85355	1.0796	10.4111	5.17295	0.00244552	0.0469219
Aprt	11.2336	11.3438	10.4036	10.3112	11.6185	10.2375	1.08118	10.8581	5.27574	0.00222422	0.0457578
Stk38	13.5922	13.6033	12.3627	12.394	13.4594	12.6449	1.08442	13.0094	5.54328	0.00174821	0.0426075
Gm37696	4.71307	4.61437	3.5219	3.61279	4.44524	3.35464	1.09445	4.04367	5.50824	0.00180336	0.0426075
Hcst	9.87386	10.2602	9.10864	8.82242	10.1784	9.07353	1.10263	9.55285	5.10752	0.00259948	0.047852
Sla	13.234	13.5428	12.2777	12.479	13.6965	12.3658	1.11697	12.9326	5.17577	0.00243911	0.0468908
Capn2	10.6259	11.039	9.89329	9.69736	10.9374	9.60354	1.13599	10.2994	5.2309	0.0023178	0.0462828
Agpat5	9.88328	9.66495	8.49793	8.8952	9.96401	8.66562	1.15116	9.26183	5.36091	0.00205816	0.0444967
Gm16157	5.06843	5.45625	4.12437	3.96496	5.32878	4.20417	1.18666	4.69116	5.6697	0.00156478	0.0416522
Mxi1	9.65302	9.92513	8.55145	8.6621	10.0519	8.72386	1.23088	9.26125	5.95719	0.00122428	0.0387207
Tspo	11.6135	11.8486	10.6173	10.7245	12.1866	10.5917	1.23842	11.2637	5.44081	0.00191518	0.0433432
Ncapd3	10.6593	10.5462	9.2226	9.48234	10.9605	9.679	1.26066	10.0916	5.41347	0.00196279	0.0438365
Eva1b	7.52667	8.02135	6.61235	6.32377	7.84535	6.60325	1.28466	7.15546	5.62087	0.00163288	0.0419258
Smpdl3a	11.4405	12.0227	10.1657	10.4919	11.5746	10.468	1.30406	11.0272	5.29104	0.0021933	0.0456849
Pycard	9.82881	9.82893	8.38618	8.64186	10.0189	8.72745	1.30705	9.23869	6.42571	0.000836289	0.0349944
Ftl1	12.6302	12.857	11.2769	11.1611	12.1497	11.1949	1.33465	11.8783	5.3334	0.0021102	0.0450656
Tbc1d24	7.68515	7.85499	6.79497	6.38447	7.96106	6.25407	1.3559	7.15579	5.81259	0.00138353	0.0401326
Dmrt2	4.38957	4.83593	3.25557	3.06821	4.609	3.35464	1.38536	3.91882	6.33538	0.000898502	0.0359601
Cmas	11.875	11.0308	10.1163	10.0604	11.6243	10.1639	1.39651	10.8118	5.06776	0.00269848	0.0484804
Erp29	13.3279	13.3178	11.7853	11.9456	13.3428	12.0227	1.41164	12.6237	7.58673	0.000355148	0.0277823
Fam213a	11.4141	11.3716	9.99744	10.1173	11.5945	10.0209	1.41481	10.7526	7.52188	0.000371446	0.0283844
Fcrl5	12.2277	12.9412	11.1097	11.4625	12.9892	11.3066	1.42644	12.0061	5.00538	0.0028626	0.0496748
Eln	1.54604	2.18754	0.681621	0.246003	2.18754	0.681621	1.43729	1.25506	5.13855	0.00252513	0.0474686
Gnb5	4.38957	5.02878	3.35464	3.23743	4.65645	3.12273	1.45333	3.96494	6.00778	0.00117363	0.0381464
Aifm2	8.34492	8.19415	7.09296	6.75876	8.59076	6.90698	1.45704	7.64809	6.71047	0.000670423	0.0331859
Ube2s	11.737	12.0305	10.565	10.7758	12.5163	10.5563	1.46222	11.3635	5.48116	0.00184734	0.0428186
S100a1	7.24714	7.87328	6.0829	6.07543	7.82641	6.3823	1.46873	6.91458	5.67752	0.00155418	0.0416522
Fxyd5	12.3333	13.0065	10.9815	11.1703	12.2897	11.0436	1.47803	11.8041	5.53677	0.00175832	0.0426075
Adgrl1	9.60693	9.5021	7.76975	7.88351	9.17504	8.18082	1.48333	8.68636	6.40398	0.000850784	0.0349944
Thyn1	9.09883	8.93632	7.68995	7.3893	9.04701	7.55226	1.48355	8.28561	7.60241	0.000351332	0.0277823
Necab3	4.1885	4.37516	3.25557	2.92094	4.78243	2.67951	1.49669	3.70035	5.55933	0.0017236	0.0426075
Aif1	9.14563	8.95992	7.11932	7.52684	8.93083	7.85403	1.51206	8.2561	5.87828	0.0013084	0.0391317
Grn	13.1527	13.6577	11.6966	11.944	13.4455	12.0534	1.52066	12.6583	6.53801	0.000765766	0.0343984
Twsg1	11.8314	12.2866	10.3066	10.7874	12.2478	10.6882	1.52786	11.358	6.17374	0.00102368	0.0373109
Tfdp1	11.7279	11.9256	10.5489	10.8126	12.3285	10.0223	1.53273	11.2276	5.07526	0.00267948	0.0483149
Gm23731	1.95708	2.02776	0.185061	0.246003	1.44016	0.355656	1.54609	1.03529	6.47144	0.000806701	0.0347662
Gm12474	3.5219	3.22545	1.79638	1.99721	3.07374	1.35911	1.55613	2.49563	5.95161	0.00123002	0.038803
Bst2	11.8483	11.2143	9.70029	9.87882	11.5334	10.3376	1.5598	10.7521	5.50955	0.00180125	0.0426075
Sub1	13.875	13.4395	12.3111	12.2316	14.3901	12.4447	1.57238	13.1153	5.32855	0.00211952	0.0450656
Noct	9.06737	8.82361	7.19601	7.86834	9.36628	7.47309	1.57327	8.29912	5.73232	0.00148218	0.0410031
Npffr1	2.13955	2.18754	0.94138	0.750449	2.18754	0.0988364	1.57465	1.38422	5.66811	0.00156694	0.0416522
Kif1a	4.81608	4.31041	3.35464	3.06821	5.30387	3.25557	1.58398	4.01813	5.1637	0.00246663	0.0471087
Vipr2	4.1885	4.42308	2.96354	2.51268	4.74349	3.12273	1.58537	3.659	5.87146	0.00131597	0.039217
Bco2	6.06031	5.46723	3.97105	4.48095	6.05916	4.36198	1.59091	5.06678	5.79532	0.00140409	0.0404751
Selplg	13.1467	13.2649	11.1193	11.3839	12.4812	11.5912	1.59944	12.1645	5.44685	0.00190485	0.0433432
Mgat4b	9.4507	9.43304	7.73161	7.85596	9.47489	7.95586	1.60507	8.65034	8.67814	0.000174647	0.0253679
Jup	7.88234	7.90888	6.38929	6.61734	8.67746	6.61611	1.61531	7.34857	5.60304	0.00165859	0.0421504
Afdn	9.62869	10.0677	8.42029	8.6995	10.2124	7.91891	1.62335	9.15791	5.42289	0.00194624	0.0436158
D10Wsu102e	13.0618	13.4918	11.7517	11.8353	13.4004	11.4866	1.6268	12.5046	7.20468	0.000464827	0.0288443
Tacc3	11.0807	11.1207	9.50725	10.1158	11.8813	9.57132	1.62943	10.5462	5.02295	0.00281523	0.0494538
Ap3s1	10.0955	10.8974	8.34003	9.04334	10.2862	8.97898	1.63889	9.6069	4.98923	0.00290693	0.049958
Ptms	11.8732	12.6511	10.638	10.8061	12.5884	10.742	1.64219	11.5498	5.92885	0.00125375	0.0389298
Hk2	10.6362	10.4085	8.7466	9.02809	10.2703	8.61207	1.64276	9.61697	7.36496	0.000414609	0.0284638
Rgcc	9.0933	9.15823	7.5964	7.65583	9.80533	7.86322	1.64714	8.52872	6.13127	0.00105983	0.0375921
Odc1	13.2788	13.7	12.0811	11.8687	14.1212	12.187	1.65437	12.8728	5.88584	0.00130005	0.0390393
Txn1	12.7062	12.7013	10.8512	11.3922	12.8771	11.0454	1.66525	11.9289	7.36323	0.000415118	0.0284638
Ccdc28b	9.97811	10.4129	8.53224	8.4875	10.6351	8.98858	1.67261	9.50574	6.08924	0.00109707	0.0377979
Ctsb	14.177	14.2061	12.3836	12.5837	14.2885	12.6733	1.67701	13.3854	8.70747	0.000171535	0.0253679
D130019J16Rik	3.96496	3.22545	2.16086	2.2341	3.8635	1.62191	1.67901	2.84513	5.44262	0.00191208	0.0433432
Cd44	12.9923	13.0188	11.2985	11.7532	13.5682	11.4708	1.68563	12.3503	6.44691	0.000822417	0.0349653
Pvt1	9.52977	9.83354	7.8702	7.79601	9.47955	8.07889	1.69925	8.76466	8.02694	0.000264091	0.0272118
Hist1h1c	11.3579	11.815	9.37365	9.65785	10.7693	9.80949	1.7004	10.4639	5.19273	0.00240103	0.0466997
Batf3	7.43362	8.02135	6.10231	6.47594	7.95586	5.68744	1.71505	6.94609	5.65206	0.001589	0.0417022
Tbc1d9	11.583	12.4474	10.0712	10.4569	11.7833	10.1214	1.72144	11.0772	5.75143	0.00145797	0.0410031
Mpzl1	6.13907	6.35446	4.56786	4.04773	5.78055	4.46306	1.73181	5.22546	6.60869	0.000724908	0.0338446
6530402F18Rik	9.74217	10.1734	8.08863	8.4211	9.95205	8.15687	1.73368	9.08904	7.80718	0.000305638	0.0273726
Ppt2	7.53006	8.1725	6.0829	6.38447	8.05454	6.07341	1.73877	7.04964	6.76938	0.000641056	0.032821
Fkbp10	2.66717	3.35464	1.57606	0.750449	2.93533	1.35911	1.75717	2.10713	5.49119	0.00183091	0.0426438
Igfbp7	5.19168	5.49095	2.96354	3.7618	4.74349	3.35464	1.78205	4.25102	5.58433	0.00168606	0.0422787
Gtf2ird1	6.73111	7.55672	4.98878	5.4228	6.74874	5.26916	1.78528	6.11955	5.79846	0.00140033	0.0404751
Gpx1	14.3658	14.1685	12.5083	12.934	14.9026	12.6039	1.7969	13.5805	6.48466	0.000798373	0.0346356
Tuba1b	13.2673	13.1604	11.5946	12.0939	14.177	11.5123	1.80133	12.6343	5.03996	0.00277026	0.0491108
Ckap4	13.1481	12.3137	10.8608	11.0571	13.017	11.1464	1.80483	11.9238	6.24706	0.000964551	0.0368692
Tgm2	9.24485	9.60783	7.18402	7.83554	9.8784	8.24572	1.82193	8.66606	5.21091	0.00236097	0.0466593
Eldr	5.2029	6.09705	4.06158	3.7618	5.88486	3.89451	1.82231	4.81712	6.15243	0.00104164	0.037478
Cks2	10.4113	10.4007	8.51011	9.35134	11.1245	8.60202	1.82436	9.73334	5.23125	0.00231706	0.0462828
Ctsd	12.072	11.8671	10.018	10.0099	11.8677	10.2975	1.82716	11.022	9.05479	0.000139191	0.0249893
Lck	12.0974	12.8667	10.5958	10.3631	11.8471	10.3285	1.84129	11.3498	5.75254	0.00145659	0.0410031
Adora2a	10.5761	10.8216	9.03481	9.38958	11.4409	8.85736	1.85229	10.0201	6.00769	0.00117372	0.0381464
1600010M07Rik	3.77466	4.64696	2.16086	2.67951	3.96496	1.95708	1.86304	3.19734	5.53794	0.00175649	0.0426075
Sirpb1c	6.51934	7.38628	4.954	4.609	6.89259	5.63303	1.86739	5.99904	5.0022	0.00287127	0.0496934
Plekhf1	5.2537	4.61437	2.81352	2.92094	4.95945	3.4732	1.87329	4.00586	6.43891	0.000827624	0.034976
S1pr5	6.43728	7.23307	5.48806	4.9302	7.19723	4.81135	1.87932	6.0162	5.68484	0.00154432	0.0416522
H2afz	13.4082	13.6512	11.5682	12.2846	13.9779	11.545	1.87984	12.7392	6.2015	0.00100082	0.037114
Hfe	8.17124	8.85708	6.12269	7.10109	8.78141	6.93706	1.88296	7.66176	5.24498	0.00228795	0.0460839
Dgkg	6.52874	7.5948	4.954	5.4228	6.95951	5.0533	1.88432	6.08552	5.60393	0.00165729	0.0421504
Dnah12	4.01466	5.11726	2.63193	3.06821	4.78243	2.54921	1.88833	3.69395	5.3517	0.00207542	0.0447218
Cdc42ep2	5.44239	5.94572	3.71486	4.12142	6.53841	4.42308	1.88906	5.03098	5.2084	0.00236645	0.0466838
Rbm47	9.78028	9.64323	7.46841	7.73912	9.5101	8.05609	1.89	8.69954	8.004	0.000268106	0.0272118
Mfsd6l	2.2341	3.22545	0.94138	0.750449	2.69344	0.681621	1.92651	1.75441	6.3094	0.000917376	0.0359601
Echdc3	8.09401	8.77031	6.88294	6.64579	8.28329	5.81077	1.93604	7.41452	5.28342	0.00220864	0.0456849
Sparcl1	3.04056	2.52256	0.681621	0.246003	1.88477	0.681621	1.94621	1.50952	5.51	0.00180054	0.0426075
Gm37881	3.14426	4.18466	1.57606	1.62191	3.35464	1.62191	1.95456	2.58391	6.10766	0.00108056	0.0376267
Kcnn4	12.9604	12.0905	9.92492	10.4161	12.1077	10.9524	1.95506	11.4087	5.02563	0.00280808	0.0494063
Cygb	3.14426	3.80275	1.57606	1.62191	3.47671	1.35911	1.95555	2.4968	7.90203	0.000286837	0.0272573
Ypel2	10.2614	10.616	7.84157	8.23328	10.2809	9.15124	1.97743	9.39741	5.16342	0.00246727	0.0471087
Ckb	10.0084	10.1568	7.30348	8.25854	9.68549	8.35162	1.97901	8.96072	5.62291	0.00162996	0.0419258
Tspan4	7.13613	7.19601	5.72857	5.57338	8.32691	5.41635	1.98025	6.56289	5.24349	0.00229108	0.0460839
St3gal4	9.43683	10.0335	7.44704	8.0074	9.71315	7.74922	1.99328	8.73119	7.503	0.000376355	0.0283844
Dlgap1	3.04056	3.73028	0.94138	1.62191	2.69344	0.891919	2.00302	2.15325	5.43754	0.00192081	0.0433432
Frmd4b	8.75405	8.50723	5.88817	6.38447	8.18295	7.12186	2.01657	7.47312	5.37101	0.00203942	0.0443836
Tceal3	2.66717	1.71702	0.681621	0.246003	2.69344	0.0988364	2.01705	1.35068	5.69499	0.00153079	0.0416395
Rilpl2	12.3528	13.1783	11.3174	10.5565	13.4165	11.0175	2.01874	11.9732	5.41676	0.00195698	0.0437979
Rxra	9.52094	9.41363	7.17259	6.98844	8.94046	7.65368	2.02011	8.28162	7.08567	0.000506703	0.0300187
Creg1	11.5912	10.7444	9.33723	9.58699	12.1131	9.43902	2.02849	10.4687	5.29148	0.00219242	0.0456849
Pard3bos1	3.04056	2.92094	0.94138	0.246003	2.69344	1.35911	2.03615	1.8669	6.0641	0.00112007	0.0380514
Hmgb2	13.728	13.957	11.8209	12.6066	14.6898	11.7441	2.06773	13.0911	5.44903	0.00190114	0.0433432
Snx7	3.35464	3.80275	0.94138	1.99721	3.35464	1.35911	2.07145	2.46829	6.1538	0.00104047	0.037478
Cd300c2	7.55226	8.97034	6.03883	5.96493	8.12563	6.42713	2.07245	7.17985	5.09889	0.00262061	0.0480511
Slc43a3	10.8552	10.7668	8.42029	9.20967	11.1998	8.95358	2.07946	9.90091	7.28182	0.000439825	0.0284638
Fabp5	8.67478	8.94442	6.13811	7.30966	8.84282	6.76266	2.08387	7.77874	6.11198	0.00107674	0.0376149
Trav10	1.67305	2.92094	0.185061	0.246003	2.18754	0.0988364	2.08387	1.21857	5.89777	0.00128702	0.0390393
Trav16	2.13955	1.71702	0.185061	0.246003	2.93533	0.0988364	2.08733	1.2203	5.96749	0.00121377	0.0385126
Serpinb9b	2.48046	2.38	0.185061	0.750449	3.23743	0.891919	2.09015	1.65422	6.14643	0.00104676	0.0375921
Hipk4	2.79184	3.59343	0.94138	1.62191	3.35464	0.891919	2.0949	2.19919	6.31507	0.000913215	0.0359601
Ankrd13b	6.87166	7.03793	4.26142	5.11726	6.53841	4.77485	2.09816	5.76692	6.996	0.000541162	0.0308396
Cyp7b1	2.48046	2.92094	0.681621	0.750449	2.51268	0.0988364	2.12772	1.57416	7.74757	0.000318187	0.0274045
Ntng2	10.3767	11.7092	8.68347	8.72877	10.6501	8.90206	2.14055	9.84171	5.51449	0.00179338	0.0426075
Zfhx3	7.86786	7.4421	5.05433	5.8876	7.65404	5.58049	2.14719	6.58107	7.42989	0.000396078	0.0284638
Gm38158	6.58888	7.03793	4.76725	5.59764	7.60382	4.42308	2.14755	6.0031	5.09594	0.00262787	0.0480511
Nat8l	6.42713	7.7407	4.98878	4.3445	6.83322	5.20464	2.15438	5.92316	5.01582	0.00283434	0.0495672
Platr7	6.08153	4.83593	3.5219	3.61279	6.03767	3.35464	2.15527	4.57408	5.51784	0.00178805	0.0426075
Pinlyp	4.91844	5.42666	3.35464	2.2341	5.08438	3.35464	2.16203	4.06214	5.67244	0.00156105	0.0416522
Gm15713	4.07086	3.22545	0.94138	1.99721	4.12142	1.95708	2.17401	2.7189	5.1999	0.00238513	0.0466965
Tnfsf18	7.01025	6.39079	4.91	4.48095	7.16765	4.609	2.18958	5.76144	7.6383	0.000342779	0.0277823
Slc11a1	9.17632	9.85223	7.14685	6.57203	9.2402	7.94823	2.20055	8.32264	5.24343	0.00229121	0.0460839
Btbd16	4.68484	4.77131	2.63193	2.67951	5.32878	2.86368	2.20327	3.82667	8.75284	0.000166848	0.0249893
1700025G04Rik	6.96097	7.44892	4.19662	5.50033	6.73631	4.81135	2.21263	5.94242	5.49252	0.00182875	0.0426438
5033406O09Rik	4.44114	4.64696	3.35464	1.99721	5.14053	2.18101	2.23192	3.62692	5.13487	0.00253381	0.0474686
Traj16	2.66717	2.67424	0.185061	0.246003	1.88477	0.0988364	2.23209	1.29268	7.85198	0.000296584	0.0272573
Col18a1	5.9319	4.87551	3.25557	3.35464	6.32191	3.82019	2.23297	4.59329	5.2043	0.00237545	0.0466965
Lst1	8.22673	9.54828	6.53514	6.92626	9.21817	6.82709	2.2349	7.88028	5.73203	0.00148254	0.0410031
Sla2	7.53006	7.9855	5.51472	5.19504	6.64803	4.732	2.24061	6.26756	5.33808	0.00210124	0.0450307
Zfp703	10.1011	10.5778	8.22122	8.32635	11.4061	8.78865	2.2496	9.57021	5.71371	0.00150619	0.0413654
Bgn	4.57632	5.41635	2.16086	2.51268	4.69344	3.25557	2.25233	3.7692	5.75489	0.00145363	0.0410031
Gpnmb	6.44916	5.02878	3.25557	3.23743	5.61112	3.82019	2.25862	4.56704	5.37253	0.00203662	0.0443836
Csrp3	3.35464	3.28618	1.57606	0.246003	3.58938	1.62191	2.26208	2.27903	5.32305	0.00213017	0.0450656
1110032F04Rik	4.44114	4.94688	2.40284	1.99721	4.5032	2.67951	2.27055	3.49513	8.19902	0.000236103	0.0272118
Acot7	9.80325	10.5806	7.45285	8.6621	10.3022	7.74004	2.27699	9.09016	5.66803	0.00156705	0.0416522
Pcgf2	6.32854	7.08517	3.97105	4.3445	5.88486	4.14192	2.28037	5.29267	6.42655	0.000835735	0.0349944
Cdh23	9.00229	8.2386	5.99738	5.7819	7.96996	6.56251	2.28969	7.25877	6.19209	0.00100849	0.037114
Snta1	5.36332	5.00085	3.35464	2.51268	5.75056	3.35464	2.29759	4.22278	6.64093	0.000707113	0.0334844
Bhlhe41	11.8273	11.7739	9.47145	9.39211	12.1343	9.96967	2.30075	10.7615	9.16188	0.000130694	0.0244073
Gm5475	2.13955	3.10613	0.185061	0.246003	2.18754	0.0988364	2.3011	1.32719	7.1997	0.000466497	0.0288566
Vps26b	10.2894	10.3796	7.56382	8.03433	9.64369	7.77167	2.31429	8.94709	8.07888	0.000255255	0.0272118
Gucy1a1	2.2341	3.73028	0.94138	0.750449	3.58938	0.891919	2.32333	2.02292	5.27715	0.00222135	0.0457547
Slc7a7	10.0269	10.8959	8.0979	8.44067	11.2318	8.63833	2.3259	9.55525	6.22581	0.000981277	0.0370767
Gm28884	4.77485	4.87551	3.35464	2.51268	6.05916	2.86368	2.32617	4.07342	5.29447	0.00218642	0.0456849
Rab38	5.32311	5.11726	2.40284	3.5219	6.13417	3.65027	2.33318	4.35826	5.09511	0.00262994	0.0480511
Mvb12b	9.03779	9.19767	6.64635	6.75876	9.63266	7.36559	2.36581	8.10647	7.94873	0.000278076	0.0272118
Ankle1	8.66978	8.759	5.9802	6.73111	8.61482	6.21709	2.37173	7.49533	9.162	0.000130684	0.0244073
Itgb1	13.5541	13.6901	11.4253	11.6767	14.2521	11.2709	2.37446	12.6449	8.77837	0.000164276	0.0249893
Cpne2	8.40099	9.88675	6.19886	7.05625	8.93606	6.83749	2.37707	7.88607	5.17682	0.00243674	0.0468908
Slc39a4	9.2386	10.5086	7.94435	7.60418	10.3638	7.40855	2.38462	8.84467	5.92499	0.00125783	0.0389298
Actg2	2.79184	3.22545	0.185061	0.750449	2.18754	0.0988364	2.39016	1.53986	6.77575	0.000637972	0.032821
Gm33782	3.58938	4.83593	1.79638	1.62191	4.12142	1.95708	2.39045	2.98702	6.6381	0.000708656	0.0334844
Cnga1	2.79184	2.18754	0.185061	0.246003	3.07374	0.355656	2.42213	1.47331	8.507	0.000194174	0.026569
Kif15	10.2358	10.2497	7.76227	8.86124	11.0763	7.61031	2.44267	9.29927	5.53061	0.00176792	0.0426075
Kremen2	5.61035	5.78928	3.25557	3.61279	6.69932	3.89451	2.44536	4.8103	6.64647	0.000704107	0.0334844
Gm43323	3.41257	3.28618	0.94138	1.13293	3.07374	0.355656	2.44751	2.03374	8.84534	0.000157745	0.0249893
Anxa2	11.5978	12.8824	9.45209	9.84554	11.704	9.54006	2.44884	10.837	6.11049	0.00107805	0.0376149
Ccdc141	3.77466	3.80275	2.16086	1.62191	4.24954	0.681621	2.45419	2.71522	5.79231	0.00140772	0.0404751
Hist1h2ae	3.96496	4.04051	2.40284	1.99721	5.12004	1.35911	2.45545	3.14745	5.57032	0.00170699	0.0424777
Btnl6	6.72028	5.71353	3.80275	3.85027	7.15152	4.52827	2.46801	5.29444	5.54915	0.00173916	0.0426075
Dgat2	7.14203	8.79523	5.19355	5.19504	7.38716	5.51472	2.4737	6.53795	5.20093	0.00238287	0.0466965
Actn1	10.4656	11.5312	7.68131	8.49868	10.3424	8.73521	2.47466	9.5424	5.48708	0.00183763	0.0426943
E230034D01Rik	3.41257	2.67424	0.185061	0.246003	1.88477	0.0988364	2.48056	1.41691	6.02331	0.00115857	0.0381464
Sirpa	12.2724	13.2955	10.1904	10.0735	12.4319	10.2752	2.48688	11.4232	7.68345	0.00033236	0.0277823
Raph1	9.10864	8.51637	5.70278	6.44692	8.94808	6.96043	2.48765	7.61387	6.48509	0.000798103	0.0346356
Trav12-2	1.95708	3.10613	0.185061	0.246003	2.93533	0.0988364	2.48955	1.42141	7.10563	0.000499383	0.0299462
Slc13a3	3.41257	3.22545	1.57606	0.246003	3.58938	0.891919	2.50447	2.1569	6.62576	0.00071542	0.0336647
Nr1h3	8.20684	7.89712	5.95061	4.77485	8.55179	6.41466	2.50521	6.96598	5.29052	0.00219433	0.0456849
Cln8	9.26827	9.52977	6.63263	7.15458	10.0136	7.49656	2.5093	8.34924	7.59256	0.000353724	0.0277823
Gm4262	3.04056	3.45513	0.94138	1.13293	3.23743	0.0988364	2.51999	1.98438	7.51772	0.00037252	0.0283844
Cd9	10.6976	11.6622	8.42526	8.98296	11.7471	9.13675	2.52067	10.1087	6.64395	0.000705471	0.0334844
Plcd3	10.3658	10.7859	8.54225	7.73161	9.86428	7.16204	2.52667	9.0753	5.73334	0.00148086	0.0410031
Il2ra	9.72351	10.0076	6.34278	7.31814	9.17269	7.66196	2.52699	8.37112	5.89862	0.0012861	0.0390393
C1qtnf6	6.24081	6.91781	4.26142	3.23743	6.13417	4.20417	2.52992	5.16597	6.50239	0.000787363	0.0343984
Neil3	9.07919	8.90349	6.24533	7.37536	9.56123	6.33338	2.52995	7.91633	6.50572	0.000785314	0.0343984
Gpr83	3.35464	3.02574	0.94138	0.246003	2.51268	0.0988364	2.53561	1.69655	7.28827	0.000437807	0.0284638
AI854703	5.52079	5.29346	4.06158	2.51268	5.93265	2.54921	2.54114	4.31173	5.1936	0.00239909	0.0466997
Gm26577	2.48046	3.80275	0.185061	0.750449	3.68508	1.35911	2.55789	2.04382	5.24314	0.00229182	0.0460839
Entpd3	3.35464	2.92094	0.185061	0.246003	2.18754	0.355656	2.5588	1.54164	7.5562	0.000362716	0.0281127
Phlda3	7.05482	6.26314	3.87013	3.96496	6.86203	4.64952	2.56513	5.4441	7.60781	0.000350032	0.0277823
Mmp14	7.92685	7.507	4.91	5.6277	8.87437	6.07341	2.5657	6.81989	5.38044	0.00202212	0.0443663
Rarg	9.22551	10.2582	7.018	6.36165	8.47052	6.87318	2.56713	8.03451	5.15149	0.00249483	0.047363
Cd68	10.7392	11.0247	8.2442	8.51991	11.5869	8.83689	2.58327	9.8253	8.35812	0.000213254	0.0272118
Trhr2	3.96496	3.22545	1.57606	0.246003	3.07374	0.681621	2.58682	2.12797	5.89416	0.00129095	0.0390393
Lrrc25	9.59367	10.4761	6.43652	8.02071	10.0519	7.88675	2.59257	8.74428	5.10148	0.00261426	0.0479991
5330426L24Rik	5.76527	5.73112	2.96354	3.06821	4.5032	2.18101	2.59561	4.03539	5.69321	0.00153316	0.0416395
Ccl17	4.1885	4.6788	0.94138	1.62191	3.68508	2.18101	2.60269	2.88278	6.13944	0.00105276	0.0375921
Racgap1	12.1155	11.6198	9.13675	10.4487	13.0224	9.29182	2.62678	10.9392	5.04783	0.00274972	0.048973
Eya4	2.66717	2.67424	0.185061	0.246003	3.8635	0.891919	2.62731	1.75465	6.21618	0.000988957	0.037114
Krt222	10.9498	10.8659	8.4358	9.11154	12.3911	8.7476	2.63727	10.0836	5.49005	0.00183277	0.0426438
Gm5373	4.12142	2.92094	0.185061	1.62191	4.04773	1.35911	2.64134	2.37603	5.03625	0.00278	0.0491108
Tyro3	5.36332	5.58641	2.63193	1.99721	5.08438	3.4732	2.64392	4.02274	6.32339	0.000907156	0.0359601
Gm2619	9.29863	9.77047	7.19601	7.4729	10.1093	6.57367	2.64528	8.4035	7.6383	0.000342778	0.0277823
Akr1c13	6.72028	7.2499	4.12437	3.7618	6.05916	4.20417	2.64633	5.35328	7.40158	0.000404038	0.0284638
Anln	9.29257	8.94965	6.28421	7.71135	10.211	6.49462	2.65433	8.15723	5.10293	0.0026107	0.0479786
Clec4a1	8.36444	9.5101	6.03883	5.46246	8.69374	7.0771	2.6633	7.52445	5.12338	0.00256116	0.0474686
Kif17	6.87166	6.42713	3.59343	3.7618	5.21005	3.12273	2.67696	4.83114	5.5721	0.00170431	0.0424649
Apol7b	3.65436	3.95686	0.94138	0.246003	3.23743	1.62191	2.67979	2.27632	6.44247	0.000825301	0.0349653
Tnp2	3.84598	3.28618	0.681621	1.99721	3.68508	0.0988364	2.67986	2.26582	5.13004	0.00254527	0.0474686
Cd80	10.2371	10.4867	7.6495	7.46484	9.63456	7.17226	2.6906	8.77417	8.97622	0.000145837	0.0249893
Itga5	9.11072	8.47022	5.63209	5.68582	8.2442	6.42713	2.69337	7.2617	7.61788	0.000347617	0.0277823
AU019990	3.35464	3.95686	1.57606	0.750449	3.78571	0.681621	2.69636	2.35089	8.0576	0.000258833	0.0272118
A630001O12Rik	5.15796	5.64752	2.40284	3.61279	5.9819	2.67951	2.69741	4.24709	6.62178	0.000717622	0.0336647
Gm5150	5.91677	6.66691	3.5219	2.92094	6.61235	4.609	2.71473	5.04131	5.49274	0.00182838	0.0426438
Actn3	3.04056	2.02776	0.185061	0.246003	3.8635	0.355656	2.71503	1.61976	5.64198	0.00160303	0.0417022
Gpr55	11.0229	11.0118	8.29063	8.82242	12.0678	8.81181	2.72584	10.0045	7.30346	0.000433094	0.0284638
Cd160	7.70309	7.11995	4.71755	3.7618	7.50875	5.65682	2.73187	6.07799	5.32877	0.0021191	0.0450656
Ceacam-ps1	3.58938	4.04051	0.681621	0.750449	2.18754	0.0988364	2.76217	1.89139	5.21386	0.00235454	0.0466593
Upb1	8.76555	7.17151	5.48806	5.8876	9.03275	5.30688	2.76242	6.94206	5.13085	0.00254335	0.0474686
AC122217.1	4.12142	3.85027	0.94138	1.99721	3.35464	0.0988364	2.76297	2.39396	5.22835	0.00232327	0.0462977
Gm2788	2.93533	3.73028	0.185061	1.13293	4.30457	1.35911	2.76436	2.27455	5.72189	0.00149558	0.0411893
Casp12	4.07086	4.44833	1.57606	0.750449	3.47671	1.35911	2.77009	2.61358	7.66618	0.000336301	0.0277823
Stom	11.4149	11.3344	8.54225	9.05712	12.5007	9.29917	2.7838	10.3581	6.83366	0.000610698	0.0323653
Tbc1d2b	9.87955	10.7351	7.19601	6.80839	9.32875	7.54379	2.7984	8.58193	6.57861	0.00074198	0.0339452
Lysmd2	8.68456	9.95216	6.71975	6.66087	10.1499	6.98934	2.80556	8.19277	6.48944	0.000795386	0.0346356
Trav13-1	2.79184	3.682	0.185061	0.246003	3.07374	0.681621	2.81163	1.77671	9.02721	0.000141482	0.0249893
Cpt1c	4.77485	4.6788	1.57606	3.06821	5.64474	1.95708	2.83234	3.61662	5.7946	0.00140496	0.0404751
Dlg2	5.48054	5.41635	1.57606	2.67951	5.58641	3.73028	2.83248	4.07819	5.12422	0.00255916	0.0474686
Nacc2	10.3303	9.88899	7.23049	7.43161	10.9936	8.05172	2.83303	8.98779	7.39296	0.000406498	0.0284638
4933404K13Rik	8.45179	7.70364	4.98878	5.83753	8.46659	5.26916	2.84219	6.78625	8.21121	0.000234255	0.0272118
Lrp12	4.91844	5.11726	2.40284	1.13293	4.9207	2.86368	2.85231	3.55931	6.04019	0.00114245	0.0381464
Gcnt2	6.56618	8.32714	4.45024	3.85027	7.06116	5.0533	2.86689	5.88471	5.14931	0.00249991	0.047363
Bcl2l1	11.1718	9.55388	7.52223	7.9846	11.254	7.85832	2.87153	9.22415	5.62558	0.00162615	0.0419258
Gm8459	2.93533	4.07086	0.185061	0.750449	3.23743	0.681621	2.8755	1.97679	7.83258	0.000300466	0.027277
Gm22068	5.09056	4.77131	0.681621	1.99721	3.47671	1.95708	2.90089	2.99575	5.01695	0.00283132	0.0495672
F2rl3	5.06843	5.06244	1.79638	1.13293	4.24954	2.67951	2.92386	3.33154	6.16756	0.00102885	0.037368
Nfil3	9.15176	10.0479	6.35896	6.49155	9.4727	7.03963	2.92742	8.09375	8.81919	0.000160259	0.0249893
Kcnip2	4.1885	4.07086	0.94138	0.246003	3.07374	1.35911	2.92887	2.31326	6.65675	0.000698564	0.0334436
Stx1b	4.34705	3.88782	0.94138	1.99721	4.87551	1.35911	2.93756	2.90135	7.46185	0.000387311	0.0284638
4930519L02Rik	2.66717	4.44833	0.185061	0.246003	3.07374	0.891919	2.95542	1.9187	5.66762	0.00156761	0.0416522
Psma8	4.12142	3.97361	1.79638	0.750449	4.24954	0.891919	2.96861	2.63055	8.8988	0.000152749	0.0249893
Gas7	9.75765	10.1607	6.51999	6.9419	10.8716	8.39783	2.97677	8.77496	5.15084	0.00249635	0.047363
Baiap2l2	3.35464	3.682	0.94138	0.750449	4.5032	0.891919	2.98536	2.35393	8.77598	0.000164514	0.0249893
Nid1	11.1479	11.8346	8.79438	9.59566	12.1063	7.72091	2.99261	10.2	5.49687	0.00182168	0.0426438
Rufy4	3.89117	4.3445	0.681621	1.62191	4.74349	1.62191	3.01791	2.81743	7.97709	0.000272908	0.0272118
Cma1	4.98404	3.22545	0.681621	1.13293	4.30457	1.62191	3.02586	2.65842	5.84587	0.00134486	0.0396393
Cd7	8.62813	9.56841	5.05433	6.25365	8.68111	6.47683	3.03095	7.44374	6.26248	0.000952631	0.036556
Dpysl5	2.79184	4.20735	0.681621	0.246003	3.96496	0.891919	3.0482	2.13062	6.96901	0.000552059	0.0310181
H1f0	11.6264	10.4314	7.98619	8.58053	11.9532	8.29063	3.05117	9.81137	6.77695	0.000637394	0.032821
Adamdec1	9.29513	8.89612	6.0829	4.83593	7.96996	6.05613	3.06209	7.18936	6.01706	0.00116461	0.0381464
Gm16026	8.72629	10.3027	6.70643	6.85217	10.6	6.82709	3.08109	8.33578	5.92026	0.00126284	0.0389807
Gm25099	4.5032	2.78538	0.185061	0.246003	3.07374	0.681621	3.08321	1.9125	6.2009	0.0010013	0.037114
Tspan10	2.93533	2.67424	0.185061	0.750449	4.69344	0.0988364	3.08955	1.88956	5.26778	0.00224052	0.0458969
Espn	9.38082	9.48594	7.018	6.30718	9.41002	5.65682	3.09826	7.87646	8.25838	0.00022726	0.0272118
Agap1	7.63535	8.79617	4.91	4.71897	8.41954	5.92141	3.10023	6.73357	6.73847	0.000656277	0.0330408
Atp2b2	3.41257	4.52827	0.185061	0.246003	3.47671	1.62191	3.12152	2.24509	5.91497	0.00126848	0.0389818
Ptprk	3.71752	4.37516	0.185061	0.246003	3.68508	1.95708	3.12987	2.36098	5.67141	0.00156245	0.0416522
Susd2	8.05001	8.78141	4.71755	4.9302	6.81883	4.609	3.13116	6.31783	6.04186	0.00114088	0.0381464
Plscr1	11.2579	11.6629	8.78521	8.34766	12.9024	9.27448	3.13862	10.3718	6.22575	0.000981325	0.0370767
Gm29243	4.1885	3.35464	0.185061	0.246003	2.69344	0.355656	3.14995	1.83722	7.7596	0.000315608	0.0274045
Ptgr1	7.69724	9.13842	4.76725	6.14326	9.0552	5.46955	3.17027	7.04515	5.82489	0.00136909	0.0399223
Rnu2-10	4.47668	3.97361	0.94138	0.246003	2.93533	0.681621	3.17221	2.2091	7.00064	0.000539313	0.030832
Apoc1	5.83857	4.44833	0.94138	1.62191	3.78571	1.95708	3.18408	3.09883	5.3666	0.00204759	0.0443836
Cdk1	10.6796	10.2839	7.27826	8.85546	11.7438	6.96043	3.20437	9.30023	5.02202	0.00281771	0.0494538
Klk8	8.14731	7.30696	3.5219	4.04773	6.11366	4.36198	3.21211	5.58326	5.68826	0.00153975	0.0416522
Myo1d	9.93135	9.66206	7.36528	7.46484	11.2314	6.34913	3.21518	8.66734	6.00992	0.00117154	0.0381464
Slamf9	10.7373	11.1669	7.12958	8.11179	11.9831	8.9963	3.21655	9.6875	5.59807	0.00166583	0.0421504
Gm21761	4.38957	5.38219	1.57606	3.06821	5.88486	1.35911	3.21774	3.61	5.28541	0.00220462	0.0456849
Ddc	4.7411	3.53177	0.185061	1.99721	4.24954	0.681621	3.2195	2.56438	5.65513	0.00158475	0.0417022
Hist1h4j	5.09056	3.45513	0.94138	1.99721	4.44524	0.355656	3.23223	2.7142	5.43846	0.00191924	0.0433432
Gm44174	4.31041	4.20735	0.185061	0.246003	2.51268	0.891919	3.23582	2.0589	5.84328	0.00134783	0.0396393
Fam124b	4.47668	4.80494	0.185061	1.13293	2.69344	0.891919	3.25505	2.36416	5.20197	0.00238058	0.0466965
Nos1ap	3.58938	4.87551	0.681621	0.750449	4.69344	1.95708	3.25639	2.75791	6.31529	0.000913053	0.0359601
Klrk1	9.24996	9.78305	4.71755	6.12202	8.39907	6.81447	3.25935	7.51435	5.06633	0.00270211	0.0484804
Ear2	7.95118	8.87165	5.15851	4.609	7.96996	5.24536	3.25997	6.63428	9.2518	0.000124023	0.0240789
Trbv20	3.71752	4.42308	0.185061	0.246003	2.18754	0.0988364	3.26608	1.80967	5.60683	0.00165308	0.0421504
Gm31718	10.2291	11.2464	6.70643	6.64579	9.1378	7.44158	3.27318	8.56786	5.62541	0.0016264	0.0419258
Klrc3	4.1885	4.61437	0.185061	0.246003	3.07374	1.62191	3.27454	2.3216	5.65743	0.00158158	0.0417022
Hes3	3.84598	4.732	1.57606	0.750449	3.68508	0.0988364	3.27924	2.44807	6.77013	0.000640692	0.032821
Iqgap2	9.8322	10.9043	5.65682	6.98844	9.53093	7.72959	3.29752	8.44038	5.13236	0.00253975	0.0474686
Sdcbp2	6.50712	8.38618	3.97105	3.35464	6.29709	3.97105	3.29788	5.41452	5.40827	0.00197199	0.0439417
Specc1	10.3624	10.0326	6.98155	7.71135	11.5327	7.33984	3.29829	8.99339	7.22396	0.000458427	0.0287198
Gm16028	8.65191	9.74254	5.12504	5.24536	7.9409	5.92141	3.34784	7.10453	6.46751	0.000809195	0.0347972
Hnrnpll	9.90386	10.724	6.38929	6.68514	9.45151	6.92663	3.35945	8.34675	8.79391	0.000162733	0.0249893
Ifitm2	7.63106	9.19242	4.06158	4.88825	8.25409	5.98909	3.37955	6.66942	5.37023	0.00204086	0.0443836
Tceal8	6.82946	6.09705	3.87013	3.06821	7.89258	3.73028	3.38349	5.24795	6.56285	0.000751108	0.0342523
Ptger3	6.02493	5.06244	2.16086	3.23743	6.13417	1.62191	3.40045	4.04029	6.52178	0.000775517	0.0343984
Car5b	7.41017	7.60968	3.97105	4.55305	8.44247	4.732	3.40208	6.11974	9.13188	0.000133012	0.0246059
Ccdc184	3.77466	4.61437	0.681621	0.246003	2.93533	0.0988364	3.43263	2.05847	7.34623	0.00042014	0.0284638
Qprt	6.20399	8.20062	2.96354	3.5219	6.68574	4.26823	3.44556	5.30734	5.53919	0.00175456	0.0426075
Gm15912	3.96496	4.31041	1.57606	1.13293	5.46373	0.681621	3.4495	2.85495	7.30663	0.00043212	0.0284638
Prox1	6.63949	6.17909	3.10613	1.99721	5.56472	2.86368	3.4721	4.39172	8.1991	0.00023609	0.0272118
Lrig1	7.64129	8.85708	4.26142	4.71897	7.59298	4.64952	3.48715	6.28688	8.55908	0.000187974	0.0263285
Fam174b	5.15796	5.26916	2.40284	1.13293	6.00042	2.37388	3.50596	3.72287	7.76488	0.000314483	0.0274045
Ptprf	4.12142	5.60765	0.681621	1.13293	3.96496	1.35911	3.50679	2.81128	6.98227	0.000546675	0.0308927
Igf1r	10.8927	10.9471	6.57367	6.78809	9.52468	7.46841	3.51145	8.69911	7.2424	0.000452401	0.0285246
C130026I21Rik	12.249	13.199	8.95467	9.77749	13.5541	9.72999	3.51333	11.244	8.0969	0.00025227	0.0272118
Fhl2	4.47668	4.61437	0.681621	0.246003	4.04773	1.62191	3.52975	2.61472	8.6152	0.000181551	0.0259856
Gm20275	3.14426	4.31041	0.681621	0.750449	4.69344	0.0988364	3.53907	2.27984	7.64583	0.000341016	0.0277823
Gm36551	3.23743	4.55742	0.185061	0.246003	3.68508	0.355656	3.56441	2.04444	9.56786	0.000103531	0.0236191
Kcnj8	3.35464	4.80494	0.94138	0.750449	4.35013	0.0988364	3.57301	2.3834	7.86681	0.000293656	0.0272573
Ica1	8.16707	8.35292	3.35464	4.27172	6.43788	4.609	3.57417	5.86554	5.70687	0.00151512	0.0414336
Nmnat2	5.04323	4.07086	0.185061	0.246003	2.93533	0.891919	3.57548	2.22873	6.23604	0.000973181	0.0370546
Cd200r1	8.02302	9.40939	4.45024	4.3445	7.12906	5.02305	3.58123	6.39654	5.86626	0.00132178	0.0393305
Skap1	9.5775	9.75399	5.19355	4.88825	7.34195	5.84528	3.58212	7.10009	5.00565	0.00286186	0.0496748
Il2rb	12.839	12.6728	8.28675	8.36349	10.8729	8.98455	3.5833	10.3366	6.10142	0.00108612	0.0376952
Mcub	7.12113	7.85499	4.06158	2.2341	6.84676	4.77485	3.58412	5.48223	5.07615	0.00267724	0.0483149
Lgals7	4.44114	4.04051	0.185061	0.246003	3.07374	0.355656	3.58956	2.05702	9.29876	0.000120697	0.0239977
BC067074	3.58938	4.64696	1.57606	1.13293	5.93265	0.681621	3.59279	2.9266	5.66845	0.00156648	0.0416522
1810006J02Rik	5.34298	5.49095	2.40284	0.246003	4.56165	1.95708	3.59655	3.33359	5.72712	0.00148884	0.0411192
Spn	13.0877	13.8135	8.90931	9.99417	13.2319	10.4322	3.59914	11.5781	7.84899	0.00029718	0.0272573
Aldh3b2	3.04056	4.44833	0.681621	0.246003	5.14053	0.891919	3.60329	2.40816	6.31345	0.000914398	0.0359601
Cpd	11.1059	11.3046	6.73631	7.94974	11.4947	8.40372	3.60516	9.49917	7.78152	0.000310969	0.0274045
Adam33	4.57632	3.53177	0.681621	1.13293	5.42666	0.891919	3.60942	2.70687	7.15055	0.000483355	0.0294351
Adgrg1	8.71334	9.44359	4.45024	5.46246	8.90034	6.30532	3.61308	7.21255	6.98344	0.000546202	0.0308927
Coch	6.57367	6.84956	2.40284	2.92094	5.30387	2.54921	3.61803	4.43335	7.94068	0.000279564	0.0272118
Ugt8a	3.35464	3.35464	0.185061	0.246003	4.74349	0.0988364	3.64096	1.99711	8.4993	0.000195111	0.026569
Chst7	8.30024	8.65014	5.28455	6.09705	9.86672	4.42308	3.67081	7.10363	6.16381	0.001032	0.037368
Gjb2	3.58938	6.19776	0.94138	0.750449	4.87551	1.95708	3.67124	3.05193	5.04422	0.0027591	0.0490316
Klrb1c	7.73607	6.86819	2.16086	4.42773	7.10394	4.03433	3.69509	5.38852	5.67978	0.00155113	0.0416522
Gm15228	8.11242	10.4383	6.03883	5.7819	10.4167	6.00877	3.71263	7.79948	5.50029	0.00181614	0.0426438
Trgv2	3.71752	5.68963	0.185061	0.246003	4.19158	1.95708	3.73686	2.66448	5.19238	0.00240182	0.0466997
Hoxa9	3.5219	5.51419	0.681621	1.62191	4.83367	0.355656	3.73686	2.75483	6.11282	0.00107599	0.0376149
Trim2	7.65569	8.46399	3.87013	4.98198	9.16445	5.20464	3.74246	6.55681	7.00782	0.000536469	0.0307608
Smpdl3b	6.74191	8.0636	3.25557	2.67951	7.42074	4.94376	3.78247	5.51752	5.58186	0.00168974	0.0423168
Akr1c12	4.1885	5.68963	0.185061	1.62191	3.96496	0.681621	3.78483	2.72195	6.28208	0.000937713	0.0361961
Tcf7	11.5941	11.1849	6.79497	6.52787	9.45759	7.55226	3.78718	8.85196	5.99045	0.00119071	0.0381867
Scnn1a	4.61437	6.69605	0.681621	1.99721	5.42666	2.67951	3.79291	3.68257	5.19945	0.00238615	0.0466965
Zfp683	5.94572	5.02878	0.681621	1.13293	4.609	2.18101	3.86265	3.26318	7.29979	0.000434229	0.0284638
Lgals1	12.1755	12.3109	7.94435	8.82597	13.0826	9.20291	3.86523	10.5904	8.97546	0.000145903	0.0249893
Spock2	9.87471	8.91278	4.51743	5.53909	7.91727	4.94376	3.90149	6.95084	6.91715	0.000573722	0.0315129
Ggt1	6.45917	6.97029	2.16086	1.62191	4.74349	2.67951	3.90356	4.10587	6.04806	0.00113503	0.0381464
Pstpip2	7.85832	9.12717	4.40751	5.6277	10.1179	5.32477	3.91447	7.07723	5.98726	0.00119388	0.0381867
Sytl3	7.76297	7.78047	3.59343	4.609	9.362	4.86513	3.94596	6.32883	6.81201	0.000620736	0.032642
Trbv14	3.58938	5.36218	0.185061	0.246003	5.32878	1.95708	3.96406	2.77808	5.5478	0.00174125	0.0426075
Ccl5	11.5312	13.8329	7.69724	8.33928	11.9315	9.35409	3.96831	10.4477	5.34852	0.00208142	0.0447528
Ankub1	6.32854	7.39895	2.16086	2.2341	7.19723	4.46306	4.02223	4.96379	5.63488	0.00161299	0.0417823
Thsd7b	5.2029	3.35464	0.94138	0.246003	4.83367	0.0988364	4.035	2.44624	7.32393	0.000426837	0.0284638
Trbd1	4.57632	5.53909	0.681621	0.246003	3.68508	0.681621	4.06375	2.56829	8.15961	0.000242194	0.0272118
Fstl1	5.15796	6.26314	2.63193	1.99721	8.09979	2.67951	4.07075	4.47159	5.32622	0.00212401	0.0450656
Mcc	8.1748	7.34951	4.40751	4.27172	10.3298	4.94376	4.07703	6.57951	5.1895	0.00240823	0.0467203
Il17rb	7.22601	7.05507	3.71486	3.35464	8.6717	3.65027	4.07767	5.61209	8.5934	0.000184015	0.026033
Alox8	4.61437	5.71353	0.185061	0.246003	3.96496	1.62191	4.07996	2.72431	6.70866	0.000671351	0.0331859
Cish	9.27286	8.90857	3.97105	3.5219	7.13863	5.53909	4.09601	6.39202	5.28362	0.00220824	0.0456849
Smo	4.84813	5.06244	2.16086	0.750449	5.9819	0.681621	4.09985	3.24757	7.74547	0.000318641	0.0274045
Gm5483	5.2029	5.38219	1.57606	0.246003	4.44524	0.891919	4.10545	2.95739	9.33982	0.000117875	0.0239977
Klra9	6.09705	5.34022	0.681621	1.62191	6.30718	3.12273	4.10606	3.86179	6.13361	0.0010578	0.0375921
Gm29284	10.1418	10.8851	5.88817	6.78809	11.16	7.15398	4.11888	8.66952	9.3025	0.000120437	0.0239977
Grb10	4.94688	3.95686	0.185061	1.13293	6.13417	1.35911	4.12027	2.9525	6.50193	0.000787644	0.0343984
B020031M17Rik	4.71307	6.54484	1.57606	2.67951	6.05916	0.681621	4.12663	3.70904	5.96811	0.00121314	0.0385126
Btnl7-ps	5.42013	6.11074	0.94138	2.51268	7.19723	2.86368	4.13679	4.17431	6.06012	0.00112376	0.0380585
Tnfaip2	10.2907	10.087	5.78265	5.86304	11.107	7.42783	4.13705	8.42636	7.53121	0.000369049	0.0283791
Phactr3	4.84813	4.83593	0.185061	0.246003	4.83367	1.62191	4.15492	2.76179	9.6263	0.00010019	0.0236191
S100a6	12.876	12.6728	7.78118	9.0265	13.0459	9.30433	4.16087	10.7844	9.44776	0.000110814	0.0236191
Klrb1a	5.78674	4.83593	0.94138	1.99721	5.49279	0.681621	4.16508	3.28928	9.29218	0.000121157	0.0239977
Nrp1	9.62067	10.7158	5.35645	5.46246	9.66495	6.65608	4.17548	7.91274	8.45602	0.000200474	0.0267422
Pvrig	4.25836	5.93533	0.185061	0.750449	4.9207	1.62191	4.18566	2.9453	7.37743	0.000410974	0.0284638
Wfikkn2	6.15542	4.61437	0.681621	0.246003	5.46373	2.67951	4.2088	3.30678	5.59026	0.00167729	0.0422386
Ifitm10	5.5748	5.65682	0.94138	0.246003	5.27082	2.67951	4.21185	3.39489	6.57746	0.000742642	0.0339452
Tnnt1	4.21101	6.3823	0.185061	1.62191	5.83649	1.95708	4.22191	3.36564	5.74976	0.00146007	0.0410031
Klra6	3.84598	5.65682	0.185061	0.246003	4.5032	0.891919	4.22767	2.55483	8.21789	0.000233249	0.0272118
Hpn	7.93871	6.72028	3.5219	2.67951	8.77938	4.52827	4.23624	5.69468	6.08708	0.00109903	0.0377979
Adamts3	3.71752	4.25836	0.185061	0.246003	5.52079	0.355656	4.23665	2.38056	8.7559	0.000166537	0.0249893
Ncmap	5.19168	6.04406	0.185061	1.62191	4.04773	0.681621	4.26496	2.96201	6.81137	0.000621033	0.032642
Ppic	5.83857	5.06244	0.185061	0.246003	3.23743	0.891919	4.27182	2.5769	6.12633	0.00106413	0.0375921
Icos	8.52918	8.64029	4.12437	3.61279	6.94798	3.4732	4.30236	5.88797	8.29029	0.000222665	0.0272118
8030453O22Rik	7.31377	6.19776	1.57606	4.19465	8.31561	3.12273	4.31123	5.1201	5.14508	0.00250978	0.0474125
Trdc	5.06843	5.80589	0.681621	0.246003	4.35013	1.35911	4.31257	2.91853	9.00063	0.000143733	0.0249893
Pla2g2d	8.0636	7.81449	4.06158	2.92094	9.53245	5.41635	4.33723	6.30157	5.5976	0.00166653	0.0421504
Samd3	7.92685	7.56276	2.16086	2.2341	6.1512	4.20417	4.34723	5.03999	5.84284	0.00134833	0.0396393
Smox	9.96496	8.72903	5.86694	4.27172	11.089	6.59118	4.35106	7.75214	5.24001	0.00229844	0.0460839
Chst2	7.36855	8.8396	3.80275	3.61279	7.13863	2.86368	4.35585	5.60433	8.09973	0.000251804	0.0272118
Prkch	10.3004	11.3768	4.6788	5.9056	8.83175	6.84812	4.35882	7.99025	5.23712	0.00230456	0.0461478
Sycp2l	4.01466	6.30076	0.185061	1.62191	5.27082	0.681621	4.36588	3.01247	6.40722	0.000848609	0.0349944
Cd200r3	5.70559	5.29346	0.681621	0.246003	4.65645	1.62191	4.36865	3.03417	9.46599	0.000109671	0.0236191
Prkar2b	11.5312	10.4265	5.88817	7.11324	11.7317	7.55672	4.37708	9.04125	7.70483	0.000327554	0.0277823
Atp6v0d2	5.72743	5.11726	0.185061	0.246003	2.93533	0.0988364	4.41671	2.38499	6.0172	0.00116447	0.0381464
Tg	10.7647	8.49105	5.22067	5.96493	11.2562	6.07341	4.41764	7.96182	5.736	0.00147748	0.0410031
Muc13	5.70559	6.84956	1.57606	1.13293	6.05916	2.54921	4.45203	3.97875	9.18202	0.000129164	0.0244073
Ms4a4b	12.1512	12.2909	6.57367	6.29024	10.0653	8.26509	4.45946	9.27273	5.47166	0.00186306	0.0429797
Bmp7	6.09705	6.49842	0.681621	0.246003	4.74349	3.02574	4.46187	3.54872	5.13477	0.00253404	0.0474686
Hacd1	5.44239	5.02878	0.681621	0.750449	6.63949	2.18101	4.49919	3.45396	7.45779	0.000388412	0.0284638
Vdr	5.78674	7.22572	0.681621	1.13293	4.41607	1.95708	4.5523	3.53336	5.9102	0.00127359	0.0389818
Trbv12-2	4.98404	6.67765	0.185061	0.246003	3.78571	1.35911	4.55241	2.87293	5.73589	0.00147762	0.0410031
Ikzf4	7.53888	7.9855	2.63193	3.06821	5.46373	1.62191	4.55535	4.71836	5.95082	0.00123084	0.038803
Ptpn5	5.4631	7.78047	1.57606	2.2341	5.24824	0.891919	4.59658	3.86565	5.93296	0.00124943	0.0389298
Ptpn13	8.93239	9.09501	2.63193	3.35464	6.89259	5.11726	4.60539	6.00397	5.25123	0.00227482	0.0460839
Nfe2	9.65527	10.4673	5.75056	3.96496	10.8844	7.34697	4.64818	8.01159	5.21119	0.00236037	0.0466593
Ms4a2	6.52874	7.10601	0.94138	0.750449	4.95945	2.86368	4.67956	3.85828	5.83968	0.00135196	0.039678
Osbpl6	5.50105	5.53909	0.94138	2.51268	7.19224	0.681621	4.6989	3.72801	6.776	0.000637853	0.032821
Btbd11	7.89824	7.81964	3.35464	1.13293	7.86971	4.94376	4.71875	5.50315	4.99488	0.00289133	0.0498209
Il1r1	5.75056	6.42713	0.185061	1.13293	6.40549	3.02574	4.74648	3.82115	6.35741	0.00088285	0.0356522
Cela1	8.69374	8.05123	4.45024	2.2341	9.1504	4.94376	4.75576	6.25391	6.17978	0.00101865	0.0372345
Fcgr4	9.90065	10.3229	5.22067	3.85027	10.5286	7.40855	4.75756	7.87195	5.27927	0.00221705	0.0457282
Gm33104	5.63303	6.53473	0.185061	0.246003	3.23743	0.681621	4.76417	2.75298	5.57307	0.00170287	0.0424649
Klhl23	6.96097	5.81843	0.681621	3.06821	7.95586	2.67951	4.76864	4.52743	5.76053	0.00144661	0.0410031
Cd163l1	4.34705	7.2499	0.185061	0.246003	4.04773	0.891919	4.7739	2.82794	5.3297	0.0021173	0.0450656
Gm5541	5.52079	6.14083	0.185061	0.246003	3.47671	0.355656	4.78387	2.65417	6.83715	0.0006091	0.0323653
Cxcr6	9.02445	9.53771	2.63193	3.85027	7.08748	4.81135	4.78536	6.1572	5.7039	0.00151902	0.0414336
Ccr4	6.93282	7.01068	0.185061	1.13293	4.35013	2.54921	4.80881	3.69347	5.06194	0.00271331	0.0486337
Xcl1	6.16733	6.63216	0.681621	0.246003	5.95632	3.25557	4.85754	3.82317	5.88686	0.00129893	0.0390393
P2ry1	5.68744	6.19776	0.681621	0.246003	6.48632	2.86368	4.86007	3.6938	6.6641	0.000694637	0.0334436
Gnb3	8.62495	6.62581	3.5219	2.67951	9.67929	4.0921	4.87885	5.87059	5.76972	0.00143523	0.0409063
Klra4	6.50712	5.68963	0.94138	0.246003	6.80473	3.12273	4.89712	3.88527	6.12676	0.00106376	0.0375921
Zdhhc15	7.18737	7.19601	0.94138	2.2341	6.28003	2.67951	4.93614	4.41973	9.20145	0.000127707	0.0244073
1810046K07Rik	10.4677	10.8585	5.46155	6.89259	12.6225	6.74982	4.94826	8.84212	7.09195	0.000504387	0.0300187
Caln1	5.80281	3.28618	0.185061	0.246003	6.36361	0.0988364	4.97423	2.66375	6.10579	0.00108223	0.0376267
Gm10790	6.91458	6.78041	0.681621	2.67951	5.27082	0.681621	4.97435	3.83476	6.77195	0.00063981	0.032821
Trbv13-2	5.38219	7.19601	0.185061	0.246003	4.95945	2.18101	4.97519	3.35829	6.09773	0.00108943	0.0377432
Tnfrsf9	7.90888	10.8741	4.12437	4.19465	7.93594	3.4732	4.97556	6.41852	5.74228	0.0014695	0.0410031
Cdh1	7.0641	7.8779	0.94138	1.13293	6.36361	4.20417	5.00904	4.59735	5.12867	0.00254852	0.0474686
Map6	6.12269	6.86022	0.94138	0.246003	4.609	1.35911	5.01514	3.3564	7.78539	0.000310156	0.0274045
Klra8	7.72049	6.35446	2.16086	0.246003	6.73631	3.25557	5.04961	4.41228	6.06524	0.00111901	0.0380514
Cpa3	6.5418	7.58852	0.94138	0.246003	5.27082	3.02574	5.06267	3.93571	5.52579	0.0017755	0.0426075
Trbv13-1	4.77485	6.98302	0.185061	0.246003	4.04773	0.0988364	5.0919	2.72258	6.67716	0.000687714	0.0334436
Anks1b	7.19601	8.00445	1.79638	3.5219	8.84622	3.25557	5.15761	5.43676	8.21764	0.000233286	0.0272118
Lhfpl2	5.04323	6.1272	0.185061	0.246003	6.78244	1.95708	5.18824	3.39017	7.73222	0.000321514	0.0275309
Trbv12-1	5.12504	7.4963	0.185061	0.246003	3.96496	0.355656	5.26653	2.8955	5.90956	0.00127428	0.0389818
Trbv3	5.09056	7.33664	0.681621	0.246003	4.69344	0.355656	5.27912	3.06732	7.31673	0.000429026	0.0284638
Ubash3a	9.05647	9.36763	3.5219	1.99721	7.9943	4.98404	5.30508	6.15359	6.4469	0.000822427	0.0349653
Tigit	9.53292	11.2742	3.97105	4.3445	9.59412	5.98909	5.36552	7.45097	7.36	0.000416067	0.0284638
Mpp2	6.5418	4.80494	0.681621	0.750449	8.64675	2.37388	5.39585	3.96657	5.10675	0.00260137	0.047852
Tcrg-C1	5.36332	7.16345	0.185061	0.246003	4.30457	0.0988364	5.43381	2.89354	7.51127	0.000374194	0.0283844
Garem1	6.13907	3.53177	0.681621	0.246003	7.72497	0.0988364	5.45645	3.07038	5.18818	0.00241119	0.0467203
Sytl2	7.86786	8.89878	1.57606	1.13293	7.08748	4.77485	5.45676	5.22299	5.08184	0.00266293	0.048239
Apobec2	5.54368	5.19504	0.185061	0.246003	8.4573	2.18101	5.52798	3.63468	5.29975	0.00217591	0.0456825
Cd5	10.7607	11.3382	3.35464	5.93533	9.90854	6.12366	5.53126	7.90351	6.54049	0.000764288	0.0343984
Art2b	8.16707	9.15342	2.16086	0.750449	6.7095	4.46306	5.55188	5.23406	5.04368	0.00276051	0.0490316
Pkd1l2	6.50712	6.48978	0.681621	1.13293	8.171	2.54921	5.60138	4.25528	8.14094	0.000245144	0.0272118
Cst7	9.39596	10.6546	2.96354	3.06821	8.09358	5.30688	5.60185	6.58046	6.15529	0.0010392	0.037478
Klrc1	8.02908	7.0771	0.94138	0.246003	6.72968	3.82019	5.60943	4.47391	5.66257	0.00157451	0.0417022
Il21	6.12269	7.3805	0.185061	0.246003	3.8635	0.0988364	5.61226	2.98276	6.35988	0.000881114	0.0356522
Ctla4	10.0625	11.2558	4.91	3.5219	10.4465	6.45568	5.62572	7.77539	7.11912	0.000494506	0.0297755
Cd8b1	10.1588	10.5341	3.25557	3.06821	8.14117	5.18296	5.77578	6.72347	6.70351	0.000673993	0.0332069
Gm2682	8.6073	8.26744	1.79638	0.246003	5.85528	3.35464	5.77766	4.68784	5.44031	0.00191605	0.0433432
Cd3d	10.7196	11.6391	3.87013	3.5219	8.99231	6.05613	5.96761	7.46652	6.29432	0.000928534	0.0359834
Klre1	7.57122	8.11748	0.681621	0.246003	7.18361	4.03433	5.97012	4.63904	5.71153	0.00150902	0.0413852
She	8.40499	4.07086	0.94138	0.750449	8.30443	0.891919	6.06551	3.894	5.00022	0.00287666	0.0497429
Cd96	8.29325	9.3851	0.681621	1.62191	7.54615	4.69344	6.07584	5.37025	5.3987	0.00198907	0.0440876
Krt18	7.72049	6.25242	1.57606	2.2341	10.2733	2.18101	6.08503	5.03957	5.98014	0.00120099	0.0382931
Clstn3	4.94688	7.21841	0.681621	0.246003	9.4955	1.95708	6.25869	4.09092	5.22937	0.00232109	0.0462977
Ncr1	8.6073	7.31377	0.681621	0.750449	7.69572	3.35464	6.27669	4.73392	7.60852	0.000349859	0.0277823
Tnfsf8	11.2235	10.1145	1.57606	4.27172	8.27448	4.89725	6.28913	6.72624	5.54932	0.00173891	0.0426075
F2r	9.79967	9.07854	1.57606	1.13293	8.00662	5.18296	6.33096	5.79613	5.3853	0.00201325	0.0443572
Sostdc1	5.9035	8.3409	2.16086	0.246003	7.57265	0.355656	6.35151	4.0966	7.77271	0.000312822	0.0274045
Slc22a4	7.47016	6.35446	0.94138	0.246003	8.97906	2.54921	6.3557	4.42338	7.25815	0.000447327	0.0284793
Gata3	9.51294	9.54369	1.57606	0.750449	5.79439	3.35464	6.38996	5.0887	5.15007	0.00249814	0.047363
Tnfrsf25	8.5863	9.0001	2.40284	0.750449	9.41718	4.52827	6.44067	5.78086	6.73501	0.000658004	0.0330408
Themis	8.75242	9.08361	0.681621	0.246003	6.98101	4.56165	6.44259	5.05105	5.00352	0.00286765	0.0496748
Tinagl1	7.84136	6.99598	0.681621	0.750449	10.0308	3.89451	6.51385	5.03245	5.50681	0.00180564	0.0426075
Ikzf2	10.2311	11.3593	1.57606	1.99721	7.02156	4.42308	6.87189	6.10139	5.15616	0.00248399	0.0472899
Il1rl1	9.22173	6.43991	0.94138	0.246003	8.16457	1.35911	7.09324	4.39545	9.40536	0.000113528	0.0239372
Penk	9.55542	10.1083	0.681621	0.246003	5.81492	3.02574	7.17509	4.90533	5.29206	0.00219125	0.0456849
Mcpt8	9.10864	10.1365	0.185061	0.246003	6.99351	4.26823	7.17978	5.15632	5.17978	0.00243005	0.0468908
Cd3g	10.8758	12.1739	2.81352	1.13293	9.24485	6.19886	7.38307	7.07331	5.09253	0.00263631	0.0480511
Gzmb	9.35211	10.2868	1.79638	0.246003	10.3455	5.63303	7.43632	6.27663	5.37887	0.00202498	0.0443663
Fras1	10.6383	11.2088	2.81352	5.7819	12.9412	3.73028	7.48751	7.85232	7.84058	0.000298859	0.0272573
Trbc1	10.4439	11.8353	2.81352	0.246003	8.64675	5.11726	7.58307	6.51713	5.32619	0.00212407	0.0450656
Gzma	10.7373	9.13292	0.94138	0.246003	8.81054	4.0921	7.80044	5.66004	6.92592	0.000569992	0.031396
Cyp11a1	10.5142	9.55582	1.57606	2.51268	12.7864	4.46306	8.10151	6.90135	7.4335	0.000395076	0.0284638
Hbb-bt	15.6565	13.6306	5.05433	5.19504	15.9332	9.92786	8.3477	10.8996	5.61429	0.0016423	0.0420417
