# Supplementary material for: SF3B1 mutation accelerates the development of CLL via activation of the mTOR pathway
Source: JCI Insight. 2025 Jul 22;10(17):e184280. doi: 10.1172/jci.insight.184280 (PMC12487679; doi:10.1172/jci.insight.184280)
Supplement: Supplemental table 3 [file jciinsight-10-184280-s035.xlsx]

## Sheet: table 3
Supplemental Table 3
ID	geneSymbol	chr	strand	info	PValue	FDR	Incwt	Incmut	IncLevelDifference	type	mean_IJC_wt	mean_SJC_wt	mean_IJC_mut	mean_SJC_mut	wt_total_reads	mut_total_reads	Cateory
A3SS_1693	Recql	chr6	-	142384528_142384640_142384528_142384576_142386861_142386974	1.37265e-11	5.14514e-09	0.413,0.123,0.413	1.0,1.0,1.0	0.684	A3SS	2	3.33333	3.66667	0	5.33333	3.66667	DM CLL vs normal
A3SS_5594	Gm4956	chr1	-	21291294_21291436_21291294_21291365_21293479_21293612	1.22622e-06	0.00010214	0.0,0.214,0.0	0.741,0.422,1.0	0.65	A3SS	0.666667	4.66667	12.6667	6.33333	5.33333	19	DM CLL vs normal
SE_24708	Zfp644	chr5	-	106695642_106695699_106636806_106638635_106696233_106696544	5.46862e-05	0.00422219	0.0,0.0,0.686	1.0,1.0,0.592	0.635	SE	1	2.66667	3.33333	1	3.66667	4.33333	DM CLL vs normal
SE_11433	B4galt7	chr13	+	55608341_55608425_55604019_55604382_55609218_55610443	2.32445e-06	0.000400787	0.138,0.278,0.176	0.491,1.0,1.0	0.633	SE	2	5	4.33333	0.666667	7	5	DM CLL vs normal
SE_3612	Zeb1	chr18	+	5633203_5633357_5603743_5604083_5705042_5706884	2.09576e-06	0.000369986	0.4,0.714,0.0	1.0,0.833,1.0	0.573	SE	3	2	4.33333	0.333333	5	4.66667	DM CLL vs normal
SE_24705	Zfp644	chr5	-	106695136_106695699_106638426_106638635_106696233_106696546	0.000903876	0.0330998	0.0,0.273,0.75	1.0,1.0,0.727	0.568	SE	3	2.66667	7	1	5.66667	8	DM CLL vs normal
MXE_7464	Selenow	chr7	-	15920042_15920117_15920448_15920473_15917207_15917539_15922251_15922402	2.95923e-06	0.000374726	0.177,0.34,0.0	0.795,0.563,0.795	0.545	MXE	1	6.66667	6	2.66667	7.66667	8.66667	DM CLL vs normal
MXE_10093	Oxr1	chr15	+	41838251_41838279_41848669_41848750_41825889_41826052_41850458_41850584	3.66775e-06	0.000451894	0.196,0.067,0.14	0.565,0.796,0.676	0.545	MXE	2	16.6667	4	2.33333	18.6667	6.33333	DM CLL vs normal
SE_42156	Itpr1	chr6	+	108431460_108431496_108417888_108418000_108432648_108432696	3.50926e-05	0.00306039	0.333,0.529,0.265	1.0,1.0,0.73	0.534	SE	11.3333	14.6667	5.66667	1	26	6.66667	DM CLL vs normal
SE_9943	Ablim2	chr5	+	35873169_35873224_35857825_35857964_35874632_35874640	0.000594763	0.0243593	0.0,0.0,0.0	1.0,0.423,0.155	0.526	SE	0	4.33333	2	3	4.33333	5	DM CLL vs normal
SE_45072	Mag	chr7	-	30900351_30900396_30899175_30899698_30900637_30900737	0.000290174	0.014301	0.0,1.0,0.34	0.895,1.0,1.0	0.518	SE	1.33333	1.66667	11.3333	0.333333	3	11.6667	DM CLL vs normal
A3SS_5434	Carf	chr1	+	60109221_60109449_60109326_60109449_60105343_60105427	7.60873e-07	6.8562e-05	0.371,0.329,0.825	1.0,1.0,1.0	0.492	A3SS	4.66667	2.66667	4	0	7.33333	4	DM CLL vs normal
SE_60014	Zfp560	chr9	-	20349580_20349663_20345135_20349159_20350531_20350612	0.000298441	0.0146352	0.035,0.721,0.229	1.0,0.462,1.0	0.492	SE	6.33333	11.3333	6	1	17.6667	7	DM CLL vs normal
SE_67855	Spata1	chr3	-	146487199_146487419_146481766_146481860_146487511_146487565	0.000563368	0.023414	0.538,0.524,0.0	0.538,1.0,1.0	0.492	SE	6	6.33333	6.33333	1	12.3333	7.33333	DM CLL vs normal
SE_31051	Zfp219	chr14	-	52020190_52020374_52009969_52010058_52020522_52020686	4.79554e-05	0.00384821	0.0,0.0,0.0	0.0,1.0,0.455	0.485	SE	0	3	5.33333	3.66667	3	9	DM CLL vs normal
SE_50220	Gnmt	chr17	-	46726268_46726411_46726060_46726182_46726605_46726716	2.90702e-05	0.00265728	0.0,0.683,0.738	1.0,0.865,1.0	0.481	SE	14.3333	5	12.3333	0.666667	19.3333	13	DM CLL vs normal
MXE_9914	Axl	chr7	-	25773098_25773125_25773342_25773493_25770632_25770765_25774514_25774725	2.55463e-05	0.00225401	0.0,0.201,0.164	0.511,0.625,0.65	0.474	MXE	1.66667	5	17.3333	7	6.66667	24.3333	DM CLL vs normal
SE_63326	Alg13	chrX	+	144336111_144336463_144322011_144322150_144337091_144337175	0.000179455	0.0101561	0.111,0.556,0.12	0.333,1.0,0.867	0.471	SE	4.66667	6.33333	5	0.666667	11	5.66667	DM CLL vs normal
MXE_10092	Oxr1	chr15	+	41833466_41833621_41848669_41848750_41830957_41831129_41850458_41850584	1.44451e-06	0.000201068	0.354,0.606,0.339	0.793,1.0,0.898	0.464	MXE	8.66667	8.66667	11	1	17.3333	12	DM CLL vs normal
A3SS_1649	Gmcl1	chr6	-	86717385_86717517_86717385_86717451_86721340_86721438	1.42072e-08	2.36681e-06	0.736,0.582,0.303	1.0,1.0,1.0	0.46	A3SS	7	4.66667	3	0	11.6667	3	DM CLL vs normal
MXE_310	Pms2	chr5	+	143923476_143923632_143925220_143926073_143919508_143919608_143928941_143929042	0.00072303	0.0287446	0.5,0.333,0.143	0.75,0.75,0.833	0.452	MXE	3	5.33333	3.66667	1	8.33333	4.66667	DM CLL vs normal
SE_66320	Gas2	chr7	+	51863997_51864093_51862014_51862444_51864281_51864369	0.00131125	0.0429633	0.433,0.234,0.411	0.859,1.0,0.567	0.449	SE	5	5	13.3333	2.66667	10	16	DM CLL vs normal
SE_523	Mff	chr1	+	82745523_82745556_82741638_82741976_82747082_82747142	3.82191e-05	0.00328534	0.13,0.0,0.0	0.282,1.0,0.188	0.447	SE	0.666667	8.33333	9	18.3333	9	27.3333	DM CLL vs normal
SE_10732	5530601H04Rik	chrX	-	105043129_105043304_105042603_105042817_105044001_105044111	0.00016261	0.00942834	1.0,0.294,0.143	1.0,1.0,0.778	0.447	SE	4	4	10	0.666667	8	10.6667	DM CLL vs normal
SE_34093	Strn3	chr12	-	51643103_51643214_51627704_51627880_51647993_51648135	1.81238e-06	0.000329803	0.298,0.309,0.13	0.815,0.657,0.58	0.438	SE	11.6667	21.3333	15	3.66667	33	18.6667	DM CLL vs normal
SE_58158	Gmppa	chr1	+	75436145_75436312_75435942_75436011_75436993_75437034	0.000594555	0.0243593	0.143,1.0,0.556	1.0,1.0,1.0	0.434	SE	4.33333	1.66667	3.33333	0	6	3.33333	DM CLL vs normal
SE_54351	Pank2	chr2	+	131287473_131287597_131273910_131274120_131296272_131296308	3.54291e-05	0.00308135	0.523,0.422,0.814	1.0,1.0,1.0	0.414	SE	5.33333	2	12.3333	0	7.33333	12.3333	DM CLL vs normal
A5SS_2524	Wdr83	chr8	-	85080053_85080225_85080060_85080225_85079580_85079691	0.000286171	0.00730797	0.49,0.49,0.49	1.0,1.0,0.706	0.412	A5SS	3.66667	3.66667	2.66667	0.666667	7.33333	3.33333	DM CLL vs normal
A5SS_3881	Myo18a	chr11	+	77815855_77815999_77815855_77815891_77817618_77817706	0.00188054	0.0293025	0.115,0.122,0.0	0.466,0.538,0.466	0.411	A5SS	2.33333	14	2.66667	1.66667	16.3333	4.33333	DM CLL vs normal
SE_56367	Coro7	chr16	-	4638669_4638811_4635383_4635460_4655009_4655092	4.24251e-07	0.000101582	0.562,0.643,0.562	1.0,1.0,1.0	0.411	SE	9.66667	3.33333	3	0	13	3	DM CLL vs normal
SE_6865	Rffl	chr11	-	82845751_82845895_82812399_82812810_82871007_82871210	4.84675e-08	1.66652e-05	0.389,0.641,0.746	1.0,1.0,1.0	0.408	SE	14	4	7.66667	0	18	7.66667	DM CLL vs normal
SE_24717	Zfp644	chr5	-	106695642_106695699_106689819_106690877_106696531_106696826	1.48896e-08	6.28989e-06	0.421,0.621,0.744	1.0,1.0,1.0	0.405	SE	8.66667	4	10	0	12.6667	10	DM CLL vs normal
SE_16592	Tmf1	chr6	-	97158045_97158198_97152996_97155497_97160242_97160335	1.5062e-06	0.00028828	0.75,0.667,0.375	1.0,1.0,1.0	0.403	SE	5.33333	2.33333	5.33333	0	7.66667	5.33333	DM CLL vs normal
SE_23038	Epb41	chr4	-	131962923_131962986_131957619_131957819_131967787_131967975	2.04281e-14	3.55335e-11	0.043,0.026,0.014	0.487,0.144,0.658	0.402	SE	16.3333	408	332	191.333	424.333	523.333	DM CLL vs normal
SE_25574	Smpd4	chr16	+	17620585_17620630_17619362_17619434_17620711_17620762	4.04665e-05	0.00341401	0.056,0.436,1.0	1.0,1.0,0.698	0.402	SE	2.33333	5	3	0.333333	7.33333	3.33333	DM CLL vs normal
SE_32471	Ywhae	chr11	+	75755573_75755652_75732912_75733091_75759291_75759428	0.000572552	0.0236645	0.663,0.396,0.0	1.0,0.396,0.868	0.402	SE	1.33333	1.66667	8.66667	1	3	9.66667	DM CLL vs normal
SE_8339	Sec24c	chr14	+	20675730_20675859_20674428_20674737_20675957_20676157	9.65939e-05	0.00643317	0.48,0.439,0.418	1.0,0.747,0.79	0.4	SE	10.6667	7	12.6667	1.33333	17.6667	14	DM CLL vs normal
MXE_8607	Clec4b1	chr6	+	123065938_123066037_123068436_123068594_123050610_123050700_123069655_123069768	6.29945e-05	0.00460702	0.0,0.287,0.0	0.547,0.345,0.591	0.399	MXE	0.666667	4.66667	12.3333	17.6667	5.33333	30	DM CLL vs normal
MXE_11414	Smarce1	chr11	-	99224720_99225142_99228496_99228548_99220654_99220735_99230401_99230445	0.000539299	0.02334	0.598,0.498,0.309	0.598,1.0,1.0	0.398	MXE	4	7	6.33333	1.66667	11	8	DM CLL vs normal
SE_44813	Sec61a2	chr2	-	5877854_5878008_5876840_5877001_5882580_5882690	6.19366e-05	0.00460848	0.31,0.176,0.154	0.667,0.444,0.714	0.395	SE	7.33333	14	16.3333	5.66667	21.3333	22	DM CLL vs normal
SE_34136	Mccc2	chr13	-	100009649_100009740_100002291_100002439_100015385_100015618	0.00130079	0.0427153	0.714,0.555,0.0	0.789,1.0,0.652	0.391	SE	2.66667	1.66667	4	0.666667	4.33333	4.66667	DM CLL vs normal
SE_3488	Spata2	chr2	-	167489168_167489368_167486431_167486492_167492758_167492845	5.901e-08	1.9717e-05	0.6,0.818,0.412	1.0,1.0,1.0	0.39	SE	12.3333	3.66667	8.33333	0	16	8.33333	DM CLL vs normal
SE_19980	Spice1	chr16	+	44355439_44355535_44347120_44347506_44357743_44357903	8.15065e-08	2.5916e-05	0.681,0.423,0.726	1.0,1.0,1.0	0.39	SE	8.66667	3.33333	4.33333	0	12	4.33333	DM CLL vs normal
SE_44680	2610021A01Rik	chr7	+	41602877_41602997_41601747_41601815_41603435_41603465	6.07216e-05	0.00458638	0.357,0.859,0.455	0.833,1.0,1.0	0.387	SE	6.66667	2.66667	4.33333	0.333333	9.33333	4.66667	DM CLL vs normal
A5SS_1029	Egf	chr3	-	129707208_129707376_129707275_129707376_129706103_129706250	0.00213918	0.0325959	0.48,0.257,0.138	0.51,0.51,1.0	0.382	A5SS	2.66667	6	5.33333	1.33333	8.66667	6.66667	DM CLL vs normal
SE_12973	Pbx4	chr8	+	69864311_69864550_69859079_69859153_69864823_69865014	1.74932e-05	0.00183434	0.667,0.5,0.467	1.0,0.778,1.0	0.381	SE	6.33333	3	4.66667	0.333333	9.33333	5	DM CLL vs normal
SE_47125	Sfmbt1	chr14	+	30738538_30738630_30716490_30716588_30765962_30766101	6.28212e-06	0.00084504	0.383,0.788,0.554	1.0,1.0,0.861	0.379	SE	13	6	6	0.333333	19	6.33333	DM CLL vs normal
SE_54003	Cdk8	chr5	+	146292638_146292767_146286107_146286239_146296358_146296431	1.85589e-05	0.00192484	1.0,0.35,0.518	1.0,1.0,1.0	0.377	SE	4	2.33333	6.33333	0	6.33333	6.33333	DM CLL vs normal
SE_59195	Zbtb20	chr16	+	43232758_43232820_43193464_43193538_43302568_43302615	4.33894e-06	0.000646371	0.262,0.927,0.68	1.0,1.0,1.0	0.377	SE	9.33333	3.66667	3.33333	0	13	3.33333	DM CLL vs normal
MXE_11608	Runx2	chr17	-	44639664_44639826_44717191_44717296_44610027_44610093_44724744_44724901	0.00132882	0.0438162	0.371,0.371,0.0	0.65,0.745,0.472	0.375	MXE	1	3.66667	44	35.3333	4.66667	79.3333	DM CLL vs normal
A3SS_3131	Cdipt	chr7	+	126979257_126979403_126979304_126979403_126978914_126978996	1.71795e-05	0.000978144	0.433,0.54,0.546	0.939,0.793,0.909	0.374	A3SS	12.3333	8.66667	17.6667	2	21	19.6667	DM CLL vs normal
SE_57854	Helq	chr5	-	100768281_100768455_100764940_100765075_100771733_100771891	4.09524e-05	0.00343499	0.714,0.333,0.333	0.5,1.0,1.0	0.373	SE	3.33333	2	6	0.333333	5.33333	6.33333	DM CLL vs normal
SE_59267	Nudt6	chr3	-	37409507_37409562_37404985_37405491_37416700_37416904	8.60339e-07	0.000183832	0.495,0.456,0.524	1.0,0.595,1.0	0.373	SE	5	4	8	0.333333	9	8.33333	DM CLL vs normal
SE_11453	Fam229b	chr10	-	39120225_39120396_39118867_39119034_39122176_39122335	0.000161826	0.00940134	1.0,0.667,0.222	1.0,1.0,1.0	0.37	SE	4.66667	2.66667	5.66667	0	7.33333	5.66667	DM CLL vs normal
SE_44572	Serinc3	chr2	-	163634434_163634514_163627871_163628052_163644997_163645131	1.01314e-06	0.000209504	0.867,0.635,0.395	1.0,1.0,1.0	0.368	SE	7.33333	2.66667	5	0	10	5	DM CLL vs normal
A3SS_2339	Commd4	chr9	-	57155901_57156064_57155901_57156033_57156171_57156291	0.00123839	0.0194765	0.148,0.22,0.287	0.271,0.918,0.567	0.367	A3SS	39.3333	113.667	32.6667	28.3333	153	61	DM CLL vs normal
SE_10435	C430002N11Rik	chr9	+	96771480_96771613_96769950_96770096_96773235_96773363	0.000773898	0.0292323	0.117,0.515,1.0	1.0,0.726,1.0	0.365	SE	3.33333	2.33333	7.33333	0.666667	5.66667	8	DM CLL vs normal
SE_62513	Rif1	chr2	+	52116667_52116745_52116247_52116394_52116834_52116950	1.04106e-07	3.14128e-05	0.369,0.305,0.176	0.489,0.761,0.686	0.362	SE	51.3333	87.3333	92	32.3333	138.667	124.333	DM CLL vs normal
A5SS_1832	Kctd18	chr1	-	57965328_57965540_57965350_57965540_57961900_57961995	1.88761e-05	0.00104121	0.467,0.226,0.86	0.637,1.0,1.0	0.361	A5SS	4.66667	4	4.66667	0.333333	8.66667	5	DM CLL vs normal
SE_8632	Nrg2	chr18	-	36032335_36032412_36024305_36024408_36038230_36038351	0.00107302	0.0371977	0.346,1.0,0.57	1.0,1.0,1.0	0.361	SE	5	2	12.6667	0	7	12.6667	DM CLL vs normal
SE_42530	Zbtb49	chr5	-	38213307_38214064_38205888_38205962_38216446_38216613	4.42144e-05	0.00362675	0.385,0.684,0.467	1.0,1.0,0.6	0.355	SE	8.33333	3.66667	3.66667	0.333333	12	4	DM CLL vs normal
SE_66851	Ap1m1	chr8	+	72241723_72241938_72240109_72240243_72246652_72246795	5.00918e-05	0.00395524	0.622,0.563,0.31	1.0,0.556,1.0	0.354	SE	16.6667	8	11	0.666667	24.6667	11.6667	DM CLL vs normal
A5SS_2966	Rnaset2b	chr17	+	6984138_6985113_6984138_6984191_6988721_6988792	4.84798e-08	7.86514e-06	0.421,0.378,0.203	0.636,0.597,0.819	0.35	A5SS	88.6667	89.6667	174.667	40.3333	178.333	215	DM CLL vs normal
SE_26266	Uchl3	chr14	+	101685570_101685762_101666991_101667077_101690571_101690647	0.000598619	0.0244664	0.158,0.2,0.111	0.212,0.524,0.746	0.338	SE	5	14	35.3333	11	19	46.3333	DM CLL vs normal
SE_14260	AC122413.2	chr17	+	6985055_6985113_6984138_6984191_6988721_6988792	4.49276e-09	2.37238e-06	0.619,0.544,0.327	0.829,0.753,0.915	0.336	SE	126	89.6667	285	40.3333	215.667	325.333	DM CLL vs normal
SE_59811	Mettl22	chr16	+	8482126_8482167_8477966_8478329_8482255_8482400	2.9535e-08	1.09171e-05	0.387,0.372,0.426	0.65,0.687,0.844	0.332	SE	28.6667	34.6667	53.6667	13.6667	63.3333	67.3333	DM CLL vs normal
A3SS_2910	Cyb5r2	chr7	-	107753215_107753347_107753215_107753299_107753845_107753975	0.0021517	0.0298715	0.0,0.0,0.0	0.432,0.559,0.0	0.33	A3SS	0	3.33333	2	2.33333	3.33333	4.33333	DM CLL vs normal
A3SS_5433	Carf	chr1	+	60109221_60109449_60109326_60109449_60105310_60105434	0.00335527	0.0415758	0.227,0.639,0.371	1.0,1.0,0.227	0.33	A3SS	5	4	4	0.666667	9	4.66667	DM CLL vs normal
SE_11401	Rab7b	chr1	+	131698415_131698631_131697828_131697955_131705595_131705699	3.61996e-07	8.95765e-05	0.941,0.385,0.692	1.0,1.0,1.0	0.327	SE	18.6667	5	37.6667	0	23.6667	37.6667	DM CLL vs normal
A3SS_3732	BC051142	chr17	+	34417241_34417533_34417478_34417533_34416466_34416604	7.13635e-05	0.00268925	0.657,0.625,0.5	0.75,1.0,1.0	0.323	A3SS	50.3333	18	8	0.666667	68.3333	8.66667	DM CLL vs normal
MXE_4091	Ifi213	chr1	-	173568808_173569100_173574793_173574918_173568166_173568262_173580205_173580400	0.000666421	0.0270569	0.108,0.177,0.064	0.154,0.462,0.693	0.32	MXE	13	79.6667	216.667	208	92.6667	424.667	DM CLL vs normal
SE_35663	Slx4ip	chr2	+	136892283_136892361_136891607_136891661_136905542_136905600	2.92299e-05	0.00266362	0.664,0.48,0.767	1.0,1.0,0.862	0.317	SE	9	3.66667	13.3333	0.666667	12.6667	14	DM CLL vs normal
SE_41132	Mst1	chr9	+	108084287_108084394_108083593_108083702_108084492_108084632	5.10003e-06	0.000723213	0.467,0.655,0.818	1.0,0.891,1.0	0.317	SE	15	4.33333	12	0.333333	19.3333	12.3333	DM CLL vs normal
RI_2251	Braf	chr6	-	39677377_39677641_39677377_39677472_39677571_39677641	3.09593e-05	0.000424756	0.517,0.499,0.466	0.756,0.793,0.879	0.315	RI	44.3333	27.3333	22.3333	3.66667	71.6667	26	DM CLL vs normal
MXE_3485	2024-03-08	chr6	+	116392523_116392574_116401036_116401122_116376692_116376863_116403419_116403428	9.5221e-05	0.00638354	0.0,0.227,0.164	0.531,0.414,0.388	0.314	MXE	1	7.33333	21.6667	33	8.33333	54.6667	DM CLL vs normal
MXE_11577	Soat2	chr15	+	102151105_102151161_102153147_102153284_102150525_102150712_102153960_102154020	0.000596128	0.0248556	0.0,0.16,0.0	0.548,0.237,0.318	0.314	MXE	1	9.66667	5.66667	10	10.6667	15.6667	DM CLL vs normal
SE_22730	Crem	chr18	-	3287903_3288092_3276693_3276729_3295039_3295182	0.00108142	0.0373796	0.04,0.179,0.214	0.268,0.478,0.63	0.314	SE	4.66667	13	13	8.66667	17.6667	21.6667	DM CLL vs normal
MXE_9690	Rap1gap2	chr11	-	74441749_74441785_74484886_74484971_74438263_74438308_74522399_74522751	0.000533835	0.0231769	0.387,0.24,0.208	0.53,0.678,0.567	0.313	MXE	4	8.66667	27.3333	15	12.6667	42.3333	DM CLL vs normal
SE_9649	Slc35b3	chr13	-	38944499_38944654_38943058_38943166_38954108_38954230	1.13433e-11	1.15664e-08	0.445,0.367,0.402	0.661,0.709,0.779	0.312	SE	65.6667	48.3333	120	23.3333	114	143.333	DM CLL vs normal
SE_62844	Clk1	chr1	-	58420120_58420211_58419666_58419733_58421082_58421308	1.17684e-14	2.17498e-11	0.504,0.406,0.488	0.697,0.899,0.728	0.309	SE	830	617	733.333	102.333	1447	835.667	DM CLL vs normal
A3SS_2493	Zdhhc23	chr16	-	43971398_43971557_43971398_43971455_43973467_43974166	8.6851e-05	0.00293726	0.608,0.676,0.598	1.0,0.807,1.0	0.308	A3SS	16.3333	5.66667	8.66667	0.666667	22	9.33333	DM CLL vs normal
SE_64550	Mbtd1	chr11	+	93887021_93887073_93886105_93886121_93891338_93891388	0.000399394	0.0181494	0.318,1.0,0.528	1.0,0.77,1.0	0.308	SE	3	3.33333	6.33333	0.666667	6.33333	7	DM CLL vs normal
MXE_7247	Tspan32	chr7	+	143014958_143015060_143015580_143015667_143006907_143007005_143018690_143019486	0.00135654	0.0441714	0.261,1.0,0.413	0.79,1.0,0.79	0.302	MXE	4	4	3.33333	0.666667	8	4	DM CLL vs normal
A3SS_979	Lrrc28	chr7	-	67559857_67560064_67559857_67559969_67617992_67618130	5.47579e-06	0.000368585	0.259,0.281,0.24	0.621,0.564,0.495	0.3	A3SS	17	30	25	12.6667	47	37.6667	DM CLL vs normal
SE_16320	St6galnac6	chr2	+	32609225_32609316_32599725_32599836_32612223_32612327	0.000154924	0.00912586	0.438,0.757,0.445	0.737,0.906,0.897	0.3	SE	11.3333	7	27.3333	2.33333	18.3333	29.6667	DM CLL vs normal
SE_11454	Fam229b	chr10	-	39120257_39120396_39118803_39119034_39122176_39122332	0.000264343	0.0134656	1.0,0.806,0.308	1.0,1.0,1.0	0.295	SE	7	2.66667	11.6667	0	9.66667	11.6667	DM CLL vs normal
SE_26195	Tbl1xr1	chr3	+	22089412_22089522_22076651_22076954_22102866_22102947	8.97372e-05	0.00608618	0.683,0.577,0.454	0.933,0.831,0.831	0.294	SE	30	12.6667	19.3333	1.66667	42.6667	21	DM CLL vs normal
SE_32968	Smarcad1	chr6	+	65043835_65044108_65043205_65043445_65052619_65052749	9.30649e-11	8.33932e-08	0.322,0.3,0.184	0.59,0.505,0.581	0.29	SE	60.6667	84	90.6667	34.6667	144.667	125.333	DM CLL vs normal
SE_57671	Cep89	chr7	+	35414143_35414172_35409580_35409692_35416416_35416459	2.42689e-05	0.00233001	0.741,0.659,0.558	0.889,1.0,0.939	0.29	SE	15.3333	6.33333	27.3333	1.66667	21.6667	29	DM CLL vs normal
SE_16981	Cdkl3	chr11	+	52035946_52036020_52033513_52033611_52040560_52040620	7.0578e-05	0.0050656	0.668,0.627,0.48	0.77,0.87,1.0	0.288	SE	6.33333	3.66667	7.33333	0.666667	10	8	DM CLL vs normal
MXE_971	Pigl	chr11	+	62507726_62507794_62509819_62509851_62503678_62503769_62512137_62512238	0.00079074	0.0304624	0.493,0.556,0.485	0.593,0.841,0.959	0.286	MXE	14	11.6667	20.3333	4	25.6667	24.3333	DM CLL vs normal
A5SS_932	Piga	chrX	+	164422583_164423672_164422583_164422986_164427931_164428064	2.40341e-05	0.00127473	0.563,0.615,0.789	0.917,1.0,0.905	0.285	A5SS	21.3333	5.33333	28	1	26.6667	29	DM CLL vs normal
SE_68535	Supt20	chr3	+	54693102_54693413_54692834_54692859_54695122_54696320	2.10158e-05	0.00210304	0.5,0.667,0.826	0.846,1.0,1.0	0.284	SE	13	3	12.6667	0.333333	16	13	DM CLL vs normal
SE_39895	R74862	chr7	-	143039178_143039313_143037280_143037381_143044494_143044656	0.000437555	0.0193839	0.05,0.0,0.208	0.174,0.725,0.208	0.283	SE	0.666667	7	3	3.33333	7.66667	6.33333	DM CLL vs normal
SE_47959	Pdzd2	chr15	-	12442479_12442612_12437103_12437259_12445522_12445665	0.000198772	0.0109354	1.0,0.389,0.761	1.0,1.0,1.0	0.283	SE	13	2.33333	7.33333	0	15.3333	7.33333	DM CLL vs normal
SE_31965	Lax1	chr1	-	133683537_133683642_133679090_133680635_133688820_133689004	2.63311e-05	0.00248762	0.284,0.461,0.414	0.664,0.726,0.608	0.28	SE	60.6667	55	45	14.3333	115.667	59.3333	DM CLL vs normal
MXE_3483	2024-03-08	chr6	+	116376692_116376863_116392523_116392574_116338043_116338215_116401036_116401122	1.43198e-05	0.00135998	0.118,0.0,0.0	0.2,0.471,0.284	0.279	MXE	0.333333	4	9.66667	17	4.33333	26.6667	DM CLL vs normal
SE_19690	Ubap2l	chr3	-	90031310_90031370_90028324_90028377_90034064_90034177	0	0	0.529,0.49,0.405	0.741,0.717,0.796	0.277	SE	400	310.667	376.667	83.6667	710.667	460.333	DM CLL vs normal
MXE_916	Fggy	chr4	+	95820881_95822125_95837584_95837659_95812107_95812169_95849581_95849676	4.5508e-05	0.00353618	1.0,0.582,0.599	1.0,1.0,1.0	0.273	MXE	5.66667	2.66667	3.33333	0	8.33333	3.33333	DM CLL vs normal
SE_19689	Ubap2l	chr3	-	90031295_90031370_90028324_90028377_90034064_90034177	0	0	0.411,0.385,0.338	0.641,0.603,0.71	0.273	SE	284.333	310.667	250.333	83.6667	595	334	DM CLL vs normal
SE_65219	Ltk	chr2	-	119753113_119753243_119752925_119753023_119753426_119753491	4.64811e-06	0.000677079	0.75,0.513,0.66	0.915,0.828,1.0	0.273	SE	53	18	13.3333	0.666667	71	14	DM CLL vs normal
SE_67821	Myo18a	chr11	+	77812008_77812719_77809805_77809858_77814633_77814711	0.00103084	0.0361812	0.333,0.75,0.6	0.5,1.0,1.0	0.272	SE	4.66667	1.66667	3.33333	0.333333	6.33333	3.66667	DM CLL vs normal
MXE_11779	Tfdp2	chr9	+	96273865_96273942_96287600_96287722_96258758_96258888_96294964_96295127	0.000161178	0.00980755	0.0,0.0,0.0	0.286,0.5,0.025	0.27	MXE	0	5.33333	2.66667	19.6667	5.33333	22.3333	DM CLL vs normal
SE_4432	Fam117a	chr11	+	95355665_95355854_95350992_95351171_95363998_95364021	0.000363667	0.0169618	0.111,0.189,0.0	0.429,0.273,0.407	0.27	SE	3	11.3333	8.66667	6.66667	14.3333	15.3333	DM CLL vs normal
RI_3117	Abcc10	chr17	-	46323351_46324914_46323351_46323579_46323692_46324914	0.000934627	0.00711703	0.255,0.304,0.206	0.507,0.533,0.533	0.269	RI	12.3333	21.6667	10.3333	5.33333	34	15.6667	DM CLL vs normal
SE_53392	Mgea5	chr19	-	45762184_45762270_45761103_45761208_45765449_45765624	3.34444e-12	3.73195e-09	0.518,0.453,0.44	0.678,0.693,0.846	0.269	SE	355.333	255.333	377.333	78	610.667	455.333	DM CLL vs normal
SE_63098	E130307A14Rik	chr10	-	39655839_39655929_39654464_39654688_39681472_39681549	0.000375813	0.0173505	0.514,0.514,0.52	0.946,0.849,0.556	0.268	SE	25	14.6667	13.6667	1.33333	39.6667	15	DM CLL vs normal
RI_668	Zfp672	chr11	-	58319323_58319954_58319323_58319590_58319866_58319954	0.000414808	0.00374032	0.388,0.714,0.573	0.75,0.91,0.816	0.267	RI	57	24	89	11	81	100	DM CLL vs normal
RI_852	Clcn2	chr16	-	20710271_20710639_20710271_20710427_20710554_20710639	0.000539773	0.0045816	0.0,0.09,0.072	0.234,0.591,0.134	0.266	RI	1	7.66667	8.33333	15.6667	8.66667	24	DM CLL vs normal
SE_19905	Itga10	chr3	+	96657426_96657511_96656933_96657023_96657653_96657767	0.00101195	0.0357951	0.719,0.506,0.39	0.561,0.852,1.0	0.266	SE	5	3	4	0.666667	8	4.66667	DM CLL vs normal
SE_45952	Anln	chr9	-	22349246_22349300_22339001_22339088_22350919_22351032	5.53037e-07	0.000128263	0.0,0.129,0.0	0.294,0.33,0.301	0.265	SE	0.333333	5.66667	19.6667	32.6667	6	52.3333	DM CLL vs normal
SE_4096	Nek3	chr8	-	22142889_22142939_22132992_22133095_22146930_22147003	0.000418766	0.0187623	0.552,0.453,0.927	0.725,1.0,1.0	0.264	SE	15.3333	7.33333	6.33333	0.666667	22.6667	7	DM CLL vs normal
SE_63273	Iqce	chr5	-	140669021_140669105_140666007_140666208_140670466_140670567	0.000195295	0.0108247	0.165,0.211,0.155	0.512,0.335,0.469	0.262	SE	10.3333	30	13.3333	11	40.3333	24.3333	DM CLL vs normal
RI_4102	Parp3	chr9	-	106474396_106474868_106474396_106474535_106474679_106474868	0.00197163	0.0127815	0.293,0.528,0.6	0.722,0.926,0.548	0.258	RI	170	86.3333	72.3333	10.6667	256.333	83	DM CLL vs normal
SE_31914	Zfp280d	chr9	+	72339011_72339048_72335046_72335109_72360285_72360341	0.000583487	0.0239473	0.879,0.547,0.801	1.0,1.0,1.0	0.258	SE	6.66667	2	5.33333	0	8.66667	5.33333	DM CLL vs normal
MXE_4001	Ssbp2	chr13	+	91524584_91524657_91564609_91564694_91461049_91461248_91642301_91642391	0.000298513	0.0155227	0.197,0.141,0.143	0.324,0.397,0.532	0.257	MXE	6.66667	37.6667	9.66667	14.3333	44.3333	24	DM CLL vs normal
SE_52786	Slc25a16	chr10	+	62932718_62932791_62930302_62930436_62937417_62937539	7.88083e-09	3.77459e-06	0.894,0.677,0.638	0.971,1.0,1.0	0.254	SE	37.3333	8.66667	36	0.333333	46	36.3333	DM CLL vs normal
SE_64552	Mbtd1	chr11	+	93887021_93887073_93886207_93886416_93891338_93891388	7.7042e-06	0.000973808	0.691,0.477,1.0	1.0,0.923,1.0	0.252	SE	16	5.66667	16.3333	0.333333	21.6667	16.6667	DM CLL vs normal
SE_64479	Mpv17	chr5	-	31144893_31145278_31144073_31144752_31145494_31145590	2.89862e-07	7.55186e-05	0.633,0.73,0.729	0.933,0.938,0.968	0.249	SE	46.3333	9.66667	39.6667	1	56	40.6667	DM CLL vs normal
A3SS_3792	Phkb	chr8	+	85843003_85843112_85843020_85843112_85840990_85841057	0.00246876	0.0333468	0.475,0.475,0.783	0.475,1.0,1.0	0.247	A3SS	3.66667	2.66667	3	0.666667	6.33333	3.66667	DM CLL vs normal
SE_43183	Sec31a	chr5	-	100388533_100388611_100386127_100386203_100390758_100390833	7.37983e-11	6.71462e-08	0.425,0.397,0.343	0.613,0.619,0.674	0.247	SE	99.6667	103.667	100.333	37	203.333	137.333	DM CLL vs normal
MXE_8911	Spire1	chr18	-	67495139_67495276_67495362_67495390_67488208_67491549_67496561_67496632	6.98493e-06	0.000752172	0.0,0.0,0.0	0.16,0.288,0.29	0.246	MXE	0	3	10.6667	48.3333	3	59	DM CLL vs normal
RI_646	Accs	chr2	-	93839147_93841386_93839147_93839237_93841308_93841386	0.00890744	0.0415804	0.793,0.684,0.486	1.0,0.7,1.0	0.246	RI	17.6667	5	9	1	22.6667	10	DM CLL vs normal
RI_3453	Xrn1	chr9	+	96038618_96039844_96038618_96038729_96039699_96039844	3.40592e-05	0.000459367	1.0,0.619,0.647	1.0,1.0,1.0	0.245	RI	9.66667	2.33333	13.6667	0	12	13.6667	DM CLL vs normal
MXE_11778	Tfdp2	chr9	+	96273865_96273942_96287600_96287722_96232681_96232748_96294964_96295127	0.0010844	0.0378324	0.0,0.0,0.0	0.231,0.5,0.0	0.244	MXE	0	5.33333	2.33333	19	5.33333	21.3333	DM CLL vs normal
A3SS_3871	Zfp513	chr5	-	31200234_31200386_31200234_31200383_31200651_31200762	4.32388e-05	0.00192563	0.712,0.664,0.693	0.798,1.0,1.0	0.243	A3SS	10.3333	4.66667	3.66667	0.333333	15	4	DM CLL vs normal
SE_3751	Psd4	chr2	+	24386358_24386519_24367609_24367802_24394021_24394411	0.000406996	0.0183804	0.522,0.784,0.592	1.0,0.81,0.818	0.243	SE	27.3333	8.33333	14.3333	1	35.6667	15.3333	DM CLL vs normal
RI_3741	Clk1	chr1	-	58419666_58421308_58419666_58419733_58421082_58421308	0.00569369	0.0290899	0.586,0.344,0.403	0.826,0.83,0.402	0.242	RI	877.333	617	626.667	102.333	1494.33	729	DM CLL vs normal
SE_14135	Clk4	chr11	+	51273077_51273168_51271799_51272022_51273559_51273626	0	0	0.624,0.561,0.625	0.809,0.916,0.808	0.241	SE	378.667	157.667	336.333	34.3333	536.333	370.667	DM CLL vs normal
SE_23261	Suco	chr1	-	161845559_161845580_161845302_161845358_161847204_161847310	0.000223884	0.0120224	0.437,0.343,0.287	0.453,0.696,0.642	0.241	SE	46	73	54	30	119	84	DM CLL vs normal
A5SS_931	Piga	chrX	+	164422583_164423363_164422583_164422986_164427931_164428064	2.78977e-06	0.000233158	0.632,0.706,0.84	0.947,1.0,0.948	0.239	A5SS	30	5.33333	51.6667	1	35.3333	52.6667	DM CLL vs normal
MXE_4640	Zmiz1	chr14	+	25502654_25502759_25536744_25536824_25459223_25459556_25572019_25572128	0.000222842	0.012805	0.465,0.403,0.461	0.73,0.738,0.575	0.238	MXE	58.6667	64.6667	27.3333	11.6667	123.333	39	DM CLL vs normal
SE_24011	Zfp788	chr7	+	41634679_41634899_41633555_41633694_41643332_41643432	0.000508897	0.0217511	1.0,0.458,0.641	1.0,1.0,0.81	0.237	SE	22.3333	6.66667	12	0.666667	29	12.6667	DM CLL vs normal
SE_24208	Rpl13	chr8	+	123102652_123102762_123102349_123102445_123103182_123103356	0.000907485	0.0332114	0.827,0.776,0.464	1.0,0.831,0.946	0.237	SE	20	4.33333	80	3	24.3333	83	DM CLL vs normal
SE_1918	Zfp638	chr6	+	83979846_83979909_83976201_83976350_83981683_83981785	0.000604477	0.0246464	0.614,0.485,0.593	0.779,0.809,0.809	0.235	SE	31	16.6667	23	4	47.6667	27	DM CLL vs normal
A3SS_4019	Trmt1	chr8	+	84690772_84690947_84690784_84690947_84690516_84690572	8.27821e-05	0.00285477	0.682,0.638,0.727	0.949,1.0,0.801	0.234	A3SS	20	8.66667	16	1.33333	28.6667	17.3333	DM CLL vs normal
SE_36790	Vangl2	chr1	-	172008506_172008643_172007910_172008046_172009440_172010048	0.000261401	0.0133387	0.73,1.0,0.567	1.0,1.0,1.0	0.234	SE	23	2.66667	6.66667	0	25.6667	6.66667	DM CLL vs normal
SE_54002	Cdk8	chr5	+	146292638_146292767_146286107_146286239_146295162_146295232	4.92567e-06	0.00070449	0.548,0.589,0.553	0.722,0.871,0.798	0.234	SE	75.6667	31.3333	88.3333	12.6667	107	101	DM CLL vs normal
A5SS_989	Rpe	chr1	+	66700830_66701417_66700830_66701017_66706445_66706525	0.00074387	0.0153104	0.429,0.07,0.147	0.4,0.432,0.509	0.232	A5SS	10.3333	25	23.6667	14.3333	35.3333	38	DM CLL vs normal
SE_519	Mff	chr1	+	82741817_82741976_82735418_82735507_82747082_82747142	0.000544271	0.0227965	0.193,0.233,0.159	0.614,0.292,0.372	0.231	SE	18.3333	39	47.3333	32.6667	57.3333	80	DM CLL vs normal
SE_24008	Zfp788	chr7	+	41634679_41634710_41633202_41633694_41643332_41643432	0.000137053	0.00831067	1.0,0.49,0.607	1.0,1.0,0.789	0.231	SE	13.3333	6.66667	11.6667	0.666667	20	12.3333	DM CLL vs normal
SE_38816	Mllt10	chr2	+	18123718_18123812_18071124_18071204_18146776_18146872	0.000451038	0.0198769	0.755,1.0,0.552	1.0,1.0,1.0	0.231	SE	16.3333	2.33333	6	0	18.6667	6	DM CLL vs normal
SE_46349	Synrg	chr11	+	83985248_83985551_83982195_83982307_83987912_83987990	7.5495e-05	0.00532798	0.533,0.543,0.635	0.683,0.783,0.938	0.231	SE	98.6667	38	56.6667	6	136.667	62.6667	DM CLL vs normal
A3SS_3317	Akap11	chr14	-	78502938_78503025_78502938_78503022_78507724_78507880	0.000799283	0.0146694	0.497,0.535,1.0	0.831,1.0,0.888	0.229	A3SS	5.66667	3.33333	6.33333	0.666667	9	7	DM CLL vs normal
SE_42901	Lrrc45	chr11	+	120718649_120718720_120718441_120718553_120719039_120719132	1.24186e-06	0.000247289	0.834,0.674,0.556	0.898,0.935,0.919	0.229	SE	79.6667	26	67.6667	4	105.667	71.6667	DM CLL vs normal
SE_44115	Gm18342	chr1	-	85067646_85067724_85067393_85067456_85068011_85068117	0.00025364	0.0130781	0.524,0.626,0.798	0.844,0.841,0.95	0.229	SE	25.6667	9.66667	43.6667	3.66667	35.3333	47.3333	DM CLL vs normal
SE_46565	Wdr25	chr12	+	108992806_108992937_108980690_108980838_109024962_109025133	3.79279e-06	0.000585665	0.698,0.706,0.91	1.0,1.0,1.0	0.229	SE	18	3	20.3333	0	21	20.3333	DM CLL vs normal
A3SS_948	Zfp90	chr8	+	106419420_106419610_106419514_106419610_106419070_106419197	0.00273506	0.0361833	0.167,0.207,0.188	0.354,0.366,0.526	0.228	A3SS	16.6667	44	10.6667	10	60.6667	20.6667	DM CLL vs normal
SE_9646	Slc35b3	chr13	-	38944499_38944654_38939442_38939972_38954108_38954230	0.000155478	0.00914938	0.588,0.551,0.731	0.852,0.789,0.911	0.227	SE	35	10.6667	65.3333	5.33333	45.6667	70.6667	DM CLL vs normal
SE_21388	Dpp7	chr2	-	25353607_25353726_25353359_25353516_25354232_25354293	0.00103119	0.0361812	0.584,0.495,0.384	0.702,0.59,0.853	0.227	SE	85.3333	54	77	19	139.333	96	DM CLL vs normal
SE_46212	Rnf138	chr18	+	21024408_21024516_21020887_21020999_21026085_21028223	8.33222e-13	1.14599e-09	0.262,0.267,0.177	0.457,0.478,0.453	0.227	SE	86	159	145.333	98.3333	245	243.667	DM CLL vs normal
A3SS_4457	Ubl7	chr9	+	57911709_57911825_57911716_57911825_57910978_57911007	0.000367622	0.00798824	0.852,0.658,0.606	1.0,1.0,0.794	0.226	A3SS	5.33333	2.33333	4	0.333333	7.66667	4.33333	DM CLL vs normal
SE_19132	Zcrb1	chr15	-	93393706_93393764_93391050_93391158_93395586_93395615	0.000263387	0.0134284	0.325,0.167,0.096	0.438,0.295,0.532	0.226	SE	5.66667	24.3333	15.6667	15.3333	30	31	DM CLL vs normal
SE_41134	1810043G02Rik	chr10	+	77979752_77980051_77978692_77978781_77980500_77980522	0.000260964	0.0133279	0.636,0.857,0.579	0.75,1.0,1.0	0.226	SE	10	2.33333	7	0.333333	12.3333	7.33333	DM CLL vs normal
A5SS_3358	Tyw5	chr1	-	57401368_57401523_57401387_57401523_57396726_57396796	0.00163333	0.0269744	0.391,0.127,0.271	0.577,0.375,0.512	0.225	A5SS	20.3333	57.3333	28.6667	29.6667	77.6667	58.3333	DM CLL vs normal
SE_15435	Emsy	chr7	-	98645166_98645208_98641492_98641668_98646448_98646523	0.00095141	0.0344564	0.542,0.577,0.643	0.959,0.695,0.774	0.222	SE	50.3333	29	31.3333	6.33333	79.3333	37.6667	DM CLL vs normal
SE_42435	Ggta1	chr2	-	35416471_35416507_35413325_35413427_35423231_35423327	0.000279179	0.0139568	0.802,0.618,0.764	0.85,1.0,1.0	0.222	SE	8	2.33333	8.33333	0.333333	10.3333	8.66667	DM CLL vs normal
SE_45398	1810014B01Rik	chr10	+	86688533_86689138_86685879_86685996_86692217_86692305	2.11823e-08	8.52204e-06	0.8,0.699,0.711	0.941,0.971,0.963	0.222	SE	49	9.33333	79	1.66667	58.3333	80.6667	DM CLL vs normal
SE_31189	Msh5	chr17	-	35042097_35042180_35041469_35041515_35043728_35043764	6.80415e-05	0.00494933	0.795,0.78,0.763	1.0,1.0,1.0	0.221	SE	14.6667	2.66667	7	0	17.3333	7	DM CLL vs normal
MXE_6789	Cr2	chr1	-	195165038_195165124_195165748_195165851_195163197_195163587_195166216_195166390	0.000972062	0.0357363	0.644,0.653,0.658	0.852,0.763,1.0	0.22	MXE	710.333	354.333	53.6667	13	1064.67	66.6667	DM CLL vs normal
SE_63094	E130307A14Rik	chr10	-	39645555_39645808_39640379_39640511_39731737_39731982	3.81992e-06	0.000588317	0.75,0.731,0.86	1.0,1.0,1.0	0.22	SE	35	4.66667	9.33333	0	39.6667	9.33333	DM CLL vs normal
A5SS_1008	Ptpdc1	chr13	-	48592485_48592657_48592552_48592657_48590625_48590706	4.24314e-06	0.000344193	1.0,0.851,0.492	1.0,1.0,1.0	0.219	A5SS	26	6.33333	25	0	32.3333	25	DM CLL vs normal
SE_32831	Slc25a35	chr11	+	68971195_68971336_68970723_68970789_68971668_68971803	5.16478e-05	0.00406184	0.805,0.823,0.594	1.0,1.0,0.878	0.219	SE	17	3.33333	11.6667	0.333333	20.3333	12	DM CLL vs normal
A5SS_189	Coq6	chr12	+	84370255_84370386_84370255_84370354_84370923_84371031	9.09657e-05	0.00321645	0.821,0.568,0.556	0.781,0.932,0.886	0.218	A5SS	63.3333	29.6667	84.6667	10.3333	93	95	DM CLL vs normal
SE_56924	Akr1c13	chr13	+	4192294_4192435_4191183_4191310_4194033_4194201	1.09811e-05	0.00128346	0.0,0.0,0.114	0.136,0.147,0.484	0.218	SE	0.333333	5	12.6667	22.3333	5.33333	35	DM CLL vs normal
SE_57482	Mynn	chr3	+	30612468_30612552_30611440_30611619_30613551_30613638	6.95479e-06	0.000902002	0.649,0.588,0.525	0.73,0.9,0.786	0.218	SE	131.667	59	82	12.6667	190.667	94.6667	DM CLL vs normal
SE_5440	Zzz3	chr3	+	152427276_152428832_152420014_152420140_152448778_152448926	0.00131629	0.0430215	0.75,0.6,1.0	1.0,1.0,1.0	0.217	SE	11.6667	2	9	0	13.6667	9	DM CLL vs normal
SE_20713	Pisd	chr5	-	32742209_32742475_32739183_32739373_32746182_32746411	0.000779966	0.0294183	1.0,0.714,0.636	1.0,1.0,1.0	0.217	SE	11.3333	2	19.6667	0	13.3333	19.6667	DM CLL vs normal
SE_38927	Kdm6a	chrX	+	18247566_18247722_18246196_18246416_18248269_18248359	0.000407263	0.0183804	0.628,0.524,0.661	0.913,0.806,0.744	0.217	SE	53	18.6667	58.3333	7	71.6667	65.3333	DM CLL vs normal
SE_25535	Inpp4b	chr8	+	81768093_81768212_81743769_81743814_81770807_81770924	7.52755e-05	0.0053252	0.417,0.602,0.507	0.68,0.779,0.716	0.216	SE	58.3333	33.6667	91.3333	19.6667	92	111	DM CLL vs normal
SE_55527	Mef2d	chr3	+	88159121_88159332_88156321_88156525_88161190_88161381	0.000226427	0.0120967	0.647,0.704,1.0	1.0,1.0,1.0	0.216	SE	18	2.33333	15.3333	0	20.3333	15.3333	DM CLL vs normal
SE_57706	Carf	chr1	+	60108082_60108200_60105343_60105427_60109326_60109449	6.24064e-05	0.00463084	0.936,0.528,0.887	1.0,1.0,1.0	0.216	SE	17.3333	2.66667	9.33333	0	20	9.33333	DM CLL vs normal
RI_3271	Golga1	chr2	-	39047022_39047766_39047022_39047134_39047585_39047766	5.10244e-08	2.13698e-06	0.846,0.632,0.878	1.0,1.0,1.0	0.215	RI	43.6667	7.33333	32.3333	0	51	32.3333	DM CLL vs normal
SE_2205	Dleu2	chr14	-	61632436_61632483_61602838_61603806_61635524_61635591	0.000173866	0.00991572	0.56,0.753,0.909	1.0,0.946,0.92	0.215	SE	17.3333	4	14.6667	0.666667	21.3333	15.3333	DM CLL vs normal
A3SS_4102	Usp33	chr3	+	152374890_152374985_152374914_152374985_152374619_152374789	8.8354e-07	7.79248e-05	0.33,0.273,0.283	0.459,0.565,0.504	0.214	A3SS	48	100.667	49.6667	42.3333	148.667	92	DM CLL vs normal
SE_16158	Mettl8	chr2	-	70980376_70980426_70976073_70976137_70981854_70981967	5.80742e-07	0.000133641	0.725,0.858,0.715	0.94,1.0,1.0	0.214	SE	19.3333	4.33333	30.3333	0.333333	23.6667	30.6667	DM CLL vs normal
SE_28199	Slain2	chr5	+	72965803_72965881_72958148_72958286_72975996_72978811	0.00105251	0.0366986	0.734,0.735,0.536	0.922,0.817,0.908	0.214	SE	38.6667	12.3333	25	2.33333	51	27.3333	DM CLL vs normal
SE_32127	Mindy3	chr2	-	12403997_12404168_12397492_12397566_12405859_12405920	7.90816e-05	0.00550231	0.772,0.675,0.515	0.93,0.823,0.844	0.212	SE	79.6667	21.6667	120.667	9.66667	101.333	130.333	DM CLL vs normal
SE_62165	Hemk1	chr9	-	107331090_107331155_107330772_107330822_107336178_107336272	0.000164617	0.00952607	0.894,0.778,0.5	1.0,0.808,1.0	0.212	SE	12.3333	3.66667	15.6667	0.666667	16	16.3333	DM CLL vs normal
SE_39572	BC051142	chr17	+	34434526_34434547_34429930_34429981_34437170_34437209	6.01955e-05	0.00456413	1.0,0.552,0.815	1.0,1.0,1.0	0.211	SE	9.33333	2.66667	4	0	12	4	DM CLL vs normal
SE_49349	Cep170	chr1	-	176761350_176761500_176758396_176758517_176769712_176769870	0.000309393	0.0150723	0.538,0.505,0.593	0.731,0.789,0.75	0.211	SE	48	20.6667	43.3333	7	68.6667	50.3333	DM CLL vs normal
SE_27912	Mms22l	chr4	+	24591033_24591245_24588202_24588372_24596137_24596301	4.81197e-06	0.000692421	0.864,0.606,0.69	0.823,1.0,0.963	0.209	SE	45.3333	9.66667	108	3.33333	55	111.333	DM CLL vs normal
SE_40919	Rabl3	chr16	+	37563668_37563766_37559994_37560109_37570387_37570426	0.00151148	0.0476241	0.645,0.377,1.0	1.0,1.0,0.645	0.208	SE	4	2	6	0.333333	6	6.33333	DM CLL vs normal
A3SS_3534	Pik3r6	chr11	+	68539849_68540009_68539898_68540009_68536103_68536226	3.10524e-05	0.001451	0.0,0.0,0.0	0.393,0.166,0.057	0.205	A3SS	0	3	4.33333	17	3	21.3333	DM CLL vs normal
SE_39238	Zcchc2	chr1	+	106018218_106018302_106015998_106016093_106019847_106019905	3.17536e-05	0.00282397	0.691,0.666,0.617	0.943,0.774,0.871	0.205	SE	131.667	43.3333	47.3333	5	175	52.3333	DM CLL vs normal
A3SS_3726	Zgrf1	chr3	+	127594459_127596022_127595878_127596022_127589968_127590108	0.000208573	0.005491	0.0,0.133,0.048	0.3,0.25,0.243	0.204	A3SS	1.66667	12.6667	6.33333	9	14.3333	15.3333	DM CLL vs normal
SE_29196	Lrmp	chr6	+	145138045_145138086_145137459_145137607_145138181_145138263	4.44089e-16	1.05056e-12	0.115,0.117,0.111	0.309,0.247,0.4	0.204	SE	91	556	129.333	219	647	348.333	DM CLL vs normal
A3SS_3865	Rabl3	chr16	+	37563615_37563766_37563668_37563766_37556820_37556950	7.57105e-05	0.00276867	0.748,0.912,0.536	1.0,0.856,0.949	0.203	A3SS	14.6667	4.66667	15	0.666667	19.3333	15.6667	DM CLL vs normal
RI_1910	Tmed1	chr9	-	21508930_21509351_21508930_21509114_21509288_21509351	0.00272556	0.0165562	0.5,0.862,0.73	0.778,0.923,1.0	0.203	RI	20.6667	4	18	1	24.6667	19	DM CLL vs normal
SE_32121	Mindy3	chr2	-	12400022_12400137_12397492_12397566_12405859_12405920	6.20272e-05	0.00460848	0.706,0.637,0.546	0.88,0.796,0.822	0.203	SE	61.6667	21.6667	81	9.66667	83.3333	90.6667	DM CLL vs normal
SE_67232	Paxx	chr2	-	25459774_25459915_25455140_25455648_25460008_25460074	0.000686231	0.0270142	0.651,0.878,0.586	1.0,0.941,0.783	0.203	SE	21.6667	5.66667	27.3333	1.33333	27.3333	28.6667	DM CLL vs normal
MXE_8863	Chaf1a	chr17	+	56044061_56044112_56046822_56047634_56040438_56040551_56056420_56056477	0.000413986	0.0195906	0.316,0.347,0.2	0.492,0.5,0.477	0.202	MXE	12.6667	45	73.6667	117.667	57.6667	191.333	DM CLL vs normal
MXE_11695	Ercc6l2	chr13	+	63824808_63824928_63834595_63834789_63819630_63820055_63841423_63841585	1.11814e-05	0.00111618	0.441,0.5,0.549	0.652,0.714,0.731	0.202	MXE	51	58.6667	49	22.6667	109.667	71.6667	DM CLL vs normal
SE_13991	Rnf149	chr1	-	39558314_39558411_39555477_39555670_39560692_39560775	3.34465e-07	8.38161e-05	0.675,0.675,0.676	0.898,0.813,0.921	0.202	SE	78.6667	23	151.667	14	101.667	165.667	DM CLL vs normal
SE_27065	Lrch3	chr16	+	32990264_32990318_32988430_32988481_32993761_32993833	5.5978e-08	1.88946e-05	0.828,0.645,0.701	0.953,0.887,0.937	0.201	SE	131.667	37	67.3333	3.66667	168.667	71	DM CLL vs normal
SE_49087	Afg1l	chr10	-	42438353_42438405_42426485_42426587_42454306_42454530	0.000303114	0.014803	0.866,0.677,0.605	0.931,0.906,0.91	0.2	SE	30.6667	10.3333	19.3333	1.33333	41	20.6667	DM CLL vs normal
MXE_134	Crybg3	chr16	-	59529222_59529255_59530103_59530230_59524860_59524970_59530330_59530476	0.00135092	0.0440936	0.559,0.645,0.851	0.895,0.888,0.868	0.199	MXE	37	12.6667	11.6667	1	49.6667	12.6667	DM CLL vs normal
MXE_917	Fggy	chr4	+	95821977_95822125_95837584_95837659_95812107_95812169_95849581_95849676	0.000711783	0.0286304	1.0,0.463,0.941	1.0,1.0,1.0	0.199	MXE	10.6667	2.66667	7	0	13.3333	7	DM CLL vs normal
SE_3991	Zfp975	chr7	-	42665017_42665144_42664757_42664818_42692650_42692718	0.00128382	0.0422987	0.73,0.797,0.61	1.0,0.73,1.0	0.198	SE	21.6667	5	7	0.666667	26.6667	7.66667	DM CLL vs normal
SE_11357	Zfp346	chr13	+	55122329_55122515_55113677_55113770_55132306_55132588	8.12292e-06	0.0010135	0.875,0.684,0.85	1.0,1.0,1.0	0.197	SE	24.6667	3.33333	9	0	28	9	DM CLL vs normal
SE_30037	Atp8a1	chr5	-	67780987_67781061_67776128_67776198_67786625_67786666	0.00103513	0.0362455	0.546,0.49,0.554	0.643,0.686,0.848	0.196	SE	91.6667	54.6667	48.3333	12.6667	146.333	61	DM CLL vs normal
SE_57269	Atrx	chrX	-	105911469_105911654_105899880_105899993_105928487_105928577	2.17461e-05	0.00216466	0.765,0.684,0.833	0.867,1.0,1.0	0.195	SE	35	5.33333	14.3333	0.333333	40.3333	14.6667	DM CLL vs normal
SE_522	Mff	chr1	+	82745523_82745556_82735418_82735507_82747082_82747142	6.29837e-07	0.000142172	0.018,0.056,0.0	0.361,0.225,0.071	0.194	SE	1	39	7.66667	32.6667	40	40.3333	DM CLL vs normal
A5SS_589	Zfp324	chr7	+	12968794_12968968_12968794_12968921_12969363_12969480	0.00327258	0.0455847	0.041,0.0,0.183	0.133,0.379,0.29	0.193	A5SS	2.33333	23	4.66667	10	25.3333	14.6667	DM CLL vs normal
MXE_5417	Gas5	chr1	+	161035751_161035804_161036819_161036852_161034928_161035194_161037504_161037547	0.00027662	0.0149038	0.818,0.684,0.863	1.0,0.942,1.0	0.192	MXE	8	2.33333	10.6667	0.333333	10.3333	11	DM CLL vs normal
SE_61347	Inpp4a	chr1	+	37383338_37383371_37379921_37380060_37387697_37387870	1.21659e-06	0.000243075	0.787,0.665,0.852	0.958,1.0,0.923	0.192	SE	21	6.33333	33.3333	1	27.3333	34.3333	DM CLL vs normal
A3SS_2494	Zdhhc23	chr16	-	43971398_43971566_43971398_43971455_43973467_43974166	0.000406234	0.0086599	0.829,0.706,0.721	1.0,0.83,1.0	0.191	A3SS	31.3333	5.66667	11.6667	0.666667	37	12.3333	DM CLL vs normal
MXE_2744	Nfatc1	chr18	-	80649831_80649964_80653505_80653561_80635401_80636076_80663294_80663435	7.20235e-12	5.18418e-09	0.531,0.497,0.44	0.672,0.641,0.724	0.19	MXE	257.667	364.333	332	212.667	622	544.667	DM CLL vs normal
SE_11388	Caprin2	chr6	-	148876452_148876535_148873007_148873163_148877741_148877980	0.000606682	0.0246936	0.683,0.78,0.843	1.0,0.876,1.0	0.19	SE	15.3333	2.66667	5.66667	0.333333	18	6	DM CLL vs normal
SE_39180	Pde7a	chr3	-	19230255_19230352_19223107_19227841_19230956_19231101	2.71553e-08	1.02948e-05	0.66,0.686,0.638	0.831,0.871,0.852	0.19	SE	167	51.6667	118.333	12.3333	218.667	130.667	DM CLL vs normal
A3SS_134	Depdc5	chr5	+	32937520_32937704_32937547_32937704_32933949_32934015	0.00014948	0.0045125	0.149,0.221,0.088	0.401,0.387,0.234	0.188	A3SS	20.6667	93	28.3333	51.3333	113.667	79.6667	DM CLL vs normal
SE_52435	Ints6l	chrX	+	56494132_56494243_56493038_56493133_56496515_56496734	0.000267036	0.013556	0.482,0.493,0.458	0.636,0.662,0.697	0.187	SE	63.3333	40	62	18.6667	103.333	80.6667	DM CLL vs normal
A5SS_3582	Tmtc4	chr14	-	122978073_122978286_122978167_122978286_122973169_122973285	0.000283567	0.00730797	0.638,0.693,0.908	0.943,0.893,0.962	0.186	A5SS	23	5.66667	31.6667	1.33333	28.6667	33	DM CLL vs normal
SE_57150	Ints2	chr11	-	86256421_86256497_86256025_86256329_86257203_86257518	0.000370686	0.0171808	0.073,0.112,0.067	0.125,0.399,0.285	0.186	SE	4	30.6667	13.3333	26	34.6667	39.3333	DM CLL vs normal
SE_57934	Micall1	chr15	+	79115029_79115171_79108963_79109429_79120758_79120901	0.000463529	0.0202763	0.243,0.885,0.822	1.0,0.507,1.0	0.186	SE	9.66667	3.33333	3.66667	0.333333	13	4	DM CLL vs normal
SE_2983	Gm31718	chr8	-	126826378_126826605_126819012_126819134_126841545_126841639	0.000402766	0.0182528	0.0,0.13,0.067	0.213,0.225,0.312	0.184	SE	1.33333	7.33333	24.3333	38.3333	8.66667	62.6667	DM CLL vs normal
SE_4767	Trappc13	chr13	-	104152164_104152182_104150049_104150183_104154295_104154340	0.00119527	0.0402103	0.463,0.284,0.32	0.517,0.529,0.574	0.184	SE	37	59	41.3333	31.3333	96	72.6667	DM CLL vs normal
SE_26349	Trit1	chr4	+	123046874_123047017_123044490_123044636_123049476_123049554	6.563e-06	0.00086446	0.829,0.717,0.732	0.944,0.942,0.943	0.184	SE	85.6667	13.3333	54	1.66667	99	55.6667	DM CLL vs normal
SE_58537	Relch	chr1	+	105740434_105740517_105735922_105736022_105743210_105743349	1.51437e-05	0.00164032	0.803,0.896,0.748	1.0,1.0,1.0	0.184	SE	27.3333	3.66667	12	0	31	12	DM CLL vs normal
MXE_1676	Nek4	chr14	+	30959140_30959295_30963932_30964074_30957261_30957369_30970162_30970564	0.0004873	0.0218502	0.537,0.527,0.59	0.67,0.789,0.745	0.183	MXE	39.6667	31.6667	36.6667	12.3333	71.3333	49	DM CLL vs normal
SE_65456	Lpgat1	chr1	+	191718428_191718597_191717833_191718205_191719353_191719398	6.88137e-06	0.000894442	0.489,0.494,0.507	0.732,0.669,0.637	0.183	SE	194.667	98.6667	118	29	293.333	147	DM CLL vs normal
MXE_13831	Ptprc	chr1	-	138115618_138115642_138116953_138117025_138113563_138113779_138126302_138126326	0	0	0.038,0.042,0.012	0.203,0.272,0.162	0.182	MXE	23	543.667	93	257	566.667	350	DM CLL vs normal
SE_58531	Relch	chr1	+	105721267_105721415_105719451_105719616_105725648_105725805	1.08243e-06	0.000219987	0.673,0.72,0.693	0.83,0.866,0.935	0.182	SE	235.333	51.6667	103	7.66667	287	110.667	DM CLL vs normal
SE_60355	Prss36	chr7	-	127933566_127933832_127933370_127933492_127934138_127934280	0.000559504	0.023319	0.538,0.895,0.867	1.0,0.926,0.917	0.181	SE	19	3	21	0.666667	22	21.6667	DM CLL vs normal
MXE_7295	Tle1	chr4	-	72158212_72158417_72169121_72169196_72145309_72145420_72170707_72170770	3.81945e-05	0.00309082	0.912,0.685,0.8	1.0,0.936,1.0	0.18	MXE	19.6667	5.66667	7.66667	0.333333	25.3333	8	DM CLL vs normal
MXE_13838	Ptprc	chr1	-	138117753_138117894_138120019_138120166_138115618_138115642_138126302_138126326	2.03743e-06	0.000268216	0.886,0.679,0.703	0.929,0.985,0.895	0.18	MXE	69	20.3333	71	4.66667	89.3333	75.6667	DM CLL vs normal
SE_14667	Svil	chr18	+	4971089_4971197_4921725_4921774_5037107_5037165	0.000227988	0.0121257	0.823,0.583,1.0	1.0,0.947,1.0	0.18	SE	19	2.66667	25	0.333333	21.6667	25.3333	DM CLL vs normal
SE_37433	Crocc	chr4	-	141021653_141021817_141019707_141020489_141022043_141022124	1.134e-05	0.00131157	0.762,0.63,0.917	0.882,0.966,1.0	0.18	SE	36.6667	5.66667	52.6667	1	42.3333	53.6667	DM CLL vs normal
SE_54000	Cdk8	chr5	+	146292623_146292767_146286107_146286239_146295162_146295232	1.79877e-05	0.00187953	0.683,0.669,0.628	0.752,0.907,0.862	0.18	SE	119.333	31.3333	130.667	12.6667	150.667	143.333	DM CLL vs normal
SE_64480	Mpv17	chr5	-	31145239_31145278_31144699_31144752_31145494_31145590	8.02016e-08	2.56389e-05	0.751,0.81,0.799	0.957,0.962,0.982	0.18	SE	46	9.66667	42.6667	1	55.6667	43.6667	DM CLL vs normal
SE_51215	Nr2c1	chr10	+	94181493_94181615_94171977_94172137_94188148_94188288	6.65481e-06	0.000874605	0.824,0.924,0.618	1.0,0.946,0.957	0.179	SE	46.3333	7.66667	34.3333	0.666667	54	35	DM CLL vs normal
SE_29711	Pphln1	chr15	+	93455450_93455530_93441500_93441712_93465104_93465245	1.30092e-05	0.0014544	0.68,0.755,1.0	1.0,1.0,0.97	0.178	SE	19	3.66667	30	0.333333	22.6667	30.3333	DM CLL vs normal
SE_60198	Synj1	chr16	-	90957593_90957672_90951799_90952009_90960243_90960459	0.000113347	0.00721803	0.902,0.747,0.754	0.938,1.0,1.0	0.178	SE	15.3333	2.66667	19	0.333333	18	19.3333	DM CLL vs normal
A3SS_1697	Tsga10	chr1	-	37841184_37841352_37841184_37841308_37842454_37842520	0.00196974	0.027601	0.681,0.564,1.0	1.0,1.0,0.777	0.177	A3SS	12.6667	3.33333	7.66667	0.666667	16	8.33333	DM CLL vs normal
SE_35453	Ttll5	chr12	+	85857379_85857462_85849250_85849381_85863563_85863633	1.64023e-06	0.000305047	0.829,0.912,0.728	1.0,1.0,1.0	0.177	SE	35.3333	5	20.6667	0	40.3333	20.6667	DM CLL vs normal
SE_46351	Synrg	chr11	+	83986813_83987047_83982195_83982307_83987912_83987990	1.3568e-05	0.00149706	0.693,0.692,0.702	0.785,0.89,0.944	0.177	SE	173	38	85	6	211	91	DM CLL vs normal
SE_12669	Cep63	chr9	-	102621695_102621728_102619691_102619760_102625903_102625981	0.000288437	0.0142678	0.652,0.918,0.746	1.0,1.0,0.843	0.176	SE	41	10	9.33333	0.666667	51	10	DM CLL vs normal
SE_54614	Map3k7	chr4	+	31994873_31994954_31992386_31992516_32002088_32002153	1.99637e-05	0.00201825	0.258,0.165,0.242	0.312,0.378,0.503	0.176	SE	71	163.333	90.3333	82.3333	234.333	172.667	DM CLL vs normal
SE_54866	Il21r	chr7	+	125626882_125627082_125622867_125622930_125628865_125629043	0.000166723	0.00961029	0.826,0.86,0.786	1.0,1.0,1.0	0.176	SE	26	2.66667	13.6667	0	28.6667	13.6667	DM CLL vs normal
A3SS_383	Pidd1	chr7	-	141441611_141441860_141441611_141441821_141442150_141442564	1.50683e-05	0.000880224	0.0,0.081,0.058	0.166,0.255,0.244	0.175	A3SS	1.33333	20.3333	9.33333	24.6667	21.6667	34	DM CLL vs normal
SE_12808	D11Wsu47e	chr11	+	113685189_113685271_113684439_113684711_113687773_113688213	0.00016539	0.00955206	0.149,0.171,0.178	0.404,0.263,0.357	0.175	SE	17	55.3333	23	28.6667	72.3333	51.6667	DM CLL vs normal
SE_20560	Zbtb37	chr1	-	161034087_161034284_161031804_161032764_161034777_161034834	0.00120165	0.0404016	0.813,0.862,0.8	1.0,1.0,1.0	0.175	SE	19.6667	2	18	0	21.6667	18	DM CLL vs normal
SE_49895	Tep1	chr14	-	50833913_50834077_50833453_50833567_50835991_50836204	3.96846e-06	0.000604893	0.657,0.59,0.579	0.71,0.797,0.844	0.175	SE	162	53.3333	152.333	19.6667	215.333	172	DM CLL vs normal
RI_1071	Hsd3b7	chr7	+	127801074_127801616_127801074_127801246_127801391_127801616	0.0108032	0.0488446	1.0,0.812,0.576	1.0,1.0,0.91	0.174	RI	11.3333	1.66667	18.3333	0.333333	13	18.6667	DM CLL vs normal
SE_5164	Rad54b	chr4	+	11583676_11583722_11569820_11569932_11593620_11593653	7.94881e-05	0.00551761	0.06,0.0,0.0	0.106,0.146,0.331	0.174	SE	0.333333	5.33333	4.33333	12	5.66667	16.3333	DM CLL vs normal
SE_38809	Mllt10	chr2	+	18109781_18109891_18071124_18071204_18146776_18146872	0.000245736	0.0127932	0.684,1.0,0.794	1.0,1.0,1.0	0.174	SE	15	2.33333	6.33333	0	17.3333	6.33333	DM CLL vs normal
SE_60063	Mcrs1	chr15	-	99249875_99250014_99248701_99248860_99251861_99251945	0.000145248	0.00866814	0.76,0.745,0.697	0.935,0.838,0.952	0.174	SE	45.6667	8.33333	53.6667	2.33333	54	56	DM CLL vs normal
A3SS_5883	Eri2	chr7	-	119792264_119792348_119792264_119792343_119792430_119792498	2.16877e-05	0.00112357	0.785,0.796,0.741	0.923,1.0,0.917	0.173	A3SS	32.6667	9.66667	41.6667	2.66667	42.3333	44.3333	DM CLL vs normal
MXE_2808	Dennd1b	chr1	+	139081172_139081273_139090453_139090555_139062860_139062971_139101967_139102093	0.000783232	0.0302584	0.401,0.541,0.507	0.618,0.642,0.707	0.173	MXE	76.6667	80.6667	41.3333	21.3333	157.333	62.6667	DM CLL vs normal
RI_136	Slc9a5	chr8	+	105356530_105357173_105356530_105356751_105356970_105357173	0.00754235	0.0367084	0.611,0.688,0.744	0.765,0.923,0.875	0.173	RI	24.3333	5.66667	17	1.33333	30	18.3333	DM CLL vs normal
SE_43184	Sec31a	chr5	-	100389067_100389106_100386127_100386203_100390758_100390833	2.4644e-05	0.00235076	0.467,0.389,0.439	0.627,0.539,0.647	0.173	SE	98.6667	103.667	74.3333	37	202.333	111.333	DM CLL vs normal
SE_59646	Pkm	chr9	+	59675028_59675195_59671920_59672073_59678043_59678225	7.93649e-06	0.00099233	0.678,0.777,0.657	0.86,0.834,0.936	0.173	SE	144	30	192.667	15.3333	174	208	DM CLL vs normal
A5SS_3677	Qtrt2	chr16	-	43870778_43871820_43871620_43871820_43867409_43867527	0.000912268	0.0175116	0.714,0.83,0.939	1.0,1.0,1.0	0.172	A5SS	26.6667	2.33333	10	0	29	10	DM CLL vs normal
SE_66093	Kif20b	chr19	+	34972396_34972498_34969919_34970117_34972858_34973009	0.000209766	0.0114445	0.396,0.42,0.399	0.589,0.605,0.538	0.172	SE	44.6667	39	98.6667	44.3333	83.6667	143	DM CLL vs normal
A3SS_2872	Zbtb21	chr16	-	97956757_97956900_97956757_97956894_97962512_97962622	5.21349e-05	0.0021873	0.846,1.0,0.642	1.0,1.0,1.0	0.171	A3SS	15	3.33333	6	0	18.3333	6	DM CLL vs normal
A5SS_836	Fbxw17	chr13	+	50419839_50420028_50419839_50419991_50423201_50423362	0.00028301	0.00730797	0.924,0.866,0.596	0.899,1.0,1.0	0.171	A5SS	11.3333	2.66667	10.3333	0.333333	14	10.6667	DM CLL vs normal
SE_11885	2024-03-07	chr2	+	60245211_60245260_60243556_60243670_60247889_60247957	1.59793e-06	0.000300966	0.893,0.769,0.613	0.969,0.876,0.944	0.171	SE	238.333	61	216	13	299.333	229	DM CLL vs normal
SE_26617	Ttc5	chr14	-	50775290_50775450_50773276_50773333_50777261_50777412	1.27369e-05	0.00142936	0.831,0.678,0.665	0.872,0.899,0.917	0.171	SE	145.667	27.6667	101	5.66667	173.333	106.667	DM CLL vs normal
A3SS_6053	Ttc14	chr3	+	33807838_33807948_33807855_33807948_33806815_33806933	0.00223796	0.0308784	0.525,0.636,0.641	0.861,0.693,0.758	0.17	A3SS	62.6667	37.6667	42.6667	11.6667	100.333	54.3333	DM CLL vs normal
SE_2981	Gm31718	chr8	-	126820177_126820248_126819012_126819134_126841545_126841639	0.000264877	0.0134812	0.0,0.064,0.163	0.325,0.278,0.134	0.17	SE	1	7.33333	20.3333	38.3333	8.33333	58.6667	DM CLL vs normal
SE_10918	Ptbp3	chr4	-	59546148_59546182_59524394_59524476_59548530_59548737	6.18795e-05	0.00460848	0.753,0.621,0.814	1.0,0.766,0.933	0.17	SE	20	6.33333	11.3333	0.666667	26.3333	12	DM CLL vs normal
MXE_651	Gm31718	chr8	-	126819012_126819134_126841211_126841253_126814480_126814760_126841545_126841639	0.000562624	0.0238218	0.205,0.052,0.124	0.385,0.262,0.242	0.169	MXE	1.66667	19	39.3333	139	20.6667	178.333	DM CLL vs normal
SE_4329	Abca3	chr17	+	24357918_24357991_24352022_24352251_24360887_24361089	4.65612e-05	0.003767	0.582,0.673,0.639	0.857,0.773,0.77	0.169	SE	94.6667	37.3333	124.667	22.3333	132	147	DM CLL vs normal
SE_11351	Zfp346	chr13	+	55115482_55115624_55113035_55113139_55122329_55122515	5.64927e-05	0.00435031	0.85,0.735,0.907	1.0,1.0,1.0	0.169	SE	22.6667	2.66667	17.6667	0	25.3333	17.6667	DM CLL vs normal
A3SS_101	Adck5	chr15	+	76593430_76593631_76593435_76593631_76593233_76593309	0.00195561	0.0275747	0.602,0.619,0.613	0.723,0.684,0.93	0.168	A3SS	49.3333	30.3333	57.6667	14.3333	79.6667	72	DM CLL vs normal
SE_17301	Slc25a45	chr19	+	5878606_5878691_5877825_5878095_5880084_5880156	0.00017145	0.00981292	0.681,0.657,0.719	0.561,1.0,1.0	0.168	SE	10.6667	3	6.66667	0.333333	13.6667	7	DM CLL vs normal
SE_23391	Catsper2	chr2	-	121412149_121412290_121410225_121410550_121413415_121413609	0.000682522	0.026928	0.607,0.9,0.927	1.0,0.937,1.0	0.168	SE	32	2.66667	24.6667	0.333333	34.6667	25	DM CLL vs normal
MXE_1176	Guf1	chr5	+	69563082_69563222_69564523_69564647_69561653_69561857_69565429_69565562	0.000480627	0.0216932	0.197,0.188,0.114	0.344,0.2,0.455	0.167	MXE	29	135.333	49	94.3333	164.333	143.333	DM CLL vs normal
SE_26352	Trit1	chr4	+	123049151_123049264_123044490_123044636_123049476_123049554	1.78075e-06	0.000325048	0.783,0.798,0.772	0.974,0.933,0.946	0.167	SE	86	13.3333	58.6667	1.66667	99.3333	60.3333	DM CLL vs normal
SE_51393	Il5ra	chr6	-	106745518_106745580_106744263_106744348_106748846_106749037	5.90271e-07	0.000134266	0.079,0.057,0.027	0.113,0.324,0.228	0.167	SE	8	82.6667	30.3333	72.6667	90.6667	103	DM CLL vs normal
SE_33039	Simc1	chr13	+	54528303_54528536_54523969_54526672_54529153_54529223	0.000323788	0.0154928	0.727,0.671,0.839	0.892,0.9,0.942	0.166	SE	63.3333	10.6667	44.6667	2	74	46.6667	DM CLL vs normal
SE_66028	Rasa1	chr13	-	85246590_85246643_85244187_85244338_85250431_85250463	5.83143e-11	5.3887e-08	0.873,0.788,0.739	0.95,0.964,0.983	0.166	SE	171.667	32.6667	107.667	3	204.333	110.667	DM CLL vs normal
A3SS_4452	3830406C13Rik	chr14	+	12285384_12285468_12285387_12285468_12284253_12284333	0.000878847	0.0155022	0.722,0.769,0.578	0.783,0.874,0.908	0.165	A3SS	33	16.6667	23	3.33333	49.6667	26.3333	DM CLL vs normal
MXE_12330	Zbtb20	chr16	+	43146896_43146943_43193464_43193538_43072423_43072469_43232758_43232820	0.000181515	0.0107	0.799,0.558,0.732	1.0,0.889,0.695	0.165	MXE	12	6	6.33333	0.666667	18	7	DM CLL vs normal
SE_35467	Foxk2	chr11	+	121299583_121299793_121298558_121298855_121306767_121309896	1.79408e-05	0.00187794	0.6,0.615,0.619	0.723,0.836,0.77	0.165	SE	169	54	163.333	24	223	187.333	DM CLL vs normal
SE_47403	Taf15	chr11	+	83488924_83489045_83484976_83485079_83497893_83497926	0.00160404	0.04985	0.675,0.941,0.696	0.806,1.0,1.0	0.165	SE	24.3333	4	10.3333	0.666667	28.3333	11	DM CLL vs normal
SE_63101	E130307A14Rik	chr10	-	39681472_39681549_39640275_39640511_39731737_39731814	6.87103e-06	0.000894442	0.903,0.746,0.856	1.0,1.0,1.0	0.165	SE	36.3333	4.66667	15.3333	0	41	15.3333	DM CLL vs normal
A3SS_3839	Baz1a	chr12	-	54927563_54927713_54927563_54927624_54929526_54929665	0.00191108	0.027289	0.468,0.367,0.482	0.505,0.599,0.703	0.163	A3SS	119	95.3333	84	32.3333	214.333	116.333	DM CLL vs normal
RI_3325	Trrap	chr5	+	144784257_144785565_144784257_144784346_144785468_144785565	3.00428e-06	6.68715e-05	0.053,0.037,0.042	0.224,0.321,0.075	0.163	RI	9.33333	97	12.6667	27	106.333	39.6667	DM CLL vs normal
SE_45489	Nt5dc1	chr10	-	34398113_34398195_34324287_34324462_34399737_34399817	9.75751e-05	0.00648392	0.812,0.772,0.623	0.86,0.854,0.982	0.163	SE	83	19.3333	58.3333	3.66667	102.333	62	DM CLL vs normal
MXE_4487	Pvt1	chr15	+	62149238_62149352_62175466_62175548_62039256_62039447_62242173_62242301	1.71832e-05	0.00159862	0.111,0.0,0.0	0.193,0.198,0.205	0.162	MXE	0.333333	6.66667	12.3333	43	7	55.3333	DM CLL vs normal
SE_11346	Zfp346	chr13	+	55115479_55115624_55113035_55113139_55122329_55122515	7.54408e-05	0.00532798	0.848,0.747,0.918	1.0,1.0,1.0	0.162	SE	24.3333	2.66667	18.3333	0	27	18.3333	DM CLL vs normal
SE_14371	Ktn1	chr14	+	47692438_47692476_47690908_47690977_47693403_47693494	0.000113725	0.00723204	0.708,0.603,0.563	0.741,0.739,0.881	0.162	SE	227.333	112.333	134	29.6667	339.667	163.667	DM CLL vs normal
SE_5399	Pum2	chr12	+	8733272_8733509_8728855_8729149_8743760_8744028	7.3237e-12	7.73448e-09	0.241,0.219,0.226	0.373,0.362,0.433	0.161	SE	220.667	369.667	200	149.333	590.333	349.333	DM CLL vs normal
SE_31575	Dcaf17	chr2	+	71078473_71078579_71078059_71078164_71081910_71082053	0.000145223	0.00866814	0.88,0.657,0.71	0.979,0.783,0.967	0.161	SE	116.667	24.6667	105	6	141.333	111	DM CLL vs normal
SE_58539	Relch	chr1	+	105741012_105741095_105735922_105736022_105743210_105743349	3.28385e-05	0.00290199	0.843,0.825,0.85	1.0,1.0,1.0	0.161	SE	30.3333	3.66667	11.6667	0	34	11.6667	DM CLL vs normal
SE_45867	Agbl5	chr5	+	30905108_30905155_30904702_30904815_30906115_30906666	0.00100047	0.0356113	0.647,0.936,0.936	1.0,1.0,1.0	0.16	SE	16.6667	2.33333	11	0	19	11	DM CLL vs normal
SE_10398	Susd1	chr4	-	59379598_59379785_59351637_59351729_59390572_59390752	0.000296249	0.0145538	0.731,0.632,0.786	0.875,0.75,1.0	0.159	SE	28	5.66667	12	0.666667	33.6667	12.6667	DM CLL vs normal
SE_27482	Ncor1	chr11	-	62359760_62359934_62358854_62359015_62366963_62367159	1.07869e-05	0.00126662	0.311,0.3,0.266	0.375,0.505,0.475	0.159	SE	182	217.667	140.333	85.6667	399.667	226	DM CLL vs normal
SE_36390	Parl	chr16	-	20293297_20293402_20287856_20287952_20297592_20297726	0.000836074	0.0311964	0.923,0.665,0.65	0.931,0.867,0.917	0.159	SE	100.667	20.3333	107.667	6.66667	121	114.333	DM CLL vs normal
SE_41604	Mbnl2	chr14	+	120404637_120404732_120396450_120396604_120428934_120429626	0.00146971	0.046706	0.295,0.258,0.251	0.547,0.317,0.414	0.158	SE	55.6667	93.6667	96.6667	77	149.333	173.667	DM CLL vs normal
A3SS_4858	Mfsd8	chr3	-	40835168_40835409_40835168_40835305_40837088_40837132	0.00129262	0.020032	0.693,0.788,0.703	0.836,0.849,0.97	0.157	A3SS	56.6667	12.3333	45	3.33333	69	48.3333	DM CLL vs normal
MXE_2746	Nfatc1	chr18	-	80682158_80682318_80697554_80698656_80666957_80667160_80712639_80713071	1.84297e-14	1.9388e-11	0.254,0.188,0.21	0.362,0.366,0.396	0.157	MXE	190.333	671.333	509	830.333	861.667	1339.33	DM CLL vs normal
MXE_3873	Atxn2	chr5	+	121779417_121779596_121783856_121784039_121777907_121778105_121785214_121785412	0.000655184	0.0268272	0.442,0.557,0.476	0.661,0.64,0.645	0.157	MXE	68.3333	71.6667	55.6667	30.3333	140	86	DM CLL vs normal
MXE_13735	Ubr1	chr2	-	120868225_120868303_120873123_120873232_120866389_120866560_120875365_120875499	0.000283193	0.0150114	0.383,0.396,0.389	0.612,0.543,0.485	0.157	MXE	66.6667	92	69.3333	49.6667	158.667	119	DM CLL vs normal
MXE_8467	Snapc4	chr2	-	26378020_26378067_26378493_26378636_26376868_26377036_26380548_26380632	0.000411977	0.0195632	0.713,0.693,0.743	0.843,0.897,0.874	0.155	MXE	88	23.3333	35.6667	3.33333	111.333	39	DM CLL vs normal
SE_22587	Fancc	chr13	-	63402841_63403038_63400233_63400318_63431449_63431724	0.00149248	0.0471893	0.578,0.748,0.821	0.842,0.813,0.956	0.155	SE	64	14	56.6667	3.66667	78	60.3333	DM CLL vs normal
SE_38852	Ttl	chr2	+	129068854_129068933_129065941_129066303_129075855_129076088	0.000209625	0.0114445	0.814,0.691,0.952	1.0,1.0,0.922	0.155	SE	22.3333	3	16.3333	0.333333	25.3333	16.6667	DM CLL vs normal
SE_39764	Fuz	chr7	+	44896914_44896999_44896251_44896362_44897260_44897329	2.45283e-05	0.00234351	0.795,0.687,0.802	0.934,0.852,0.964	0.155	SE	100.333	20.3333	74	4.33333	120.667	78.3333	DM CLL vs normal
SE_40261	Herc6	chr6	+	57607633_57607707_57604072_57604200_57610802_57610921	6.06705e-06	0.000824026	1.0,0.921,0.613	1.0,1.0,1.0	0.155	SE	47.3333	5.33333	47.6667	0	52.6667	47.6667	DM CLL vs normal
SE_63056	Lyst	chr13	+	13686832_13686988_13684090_13684101_13687618_13687629	4.79046e-09	2.4852e-06	0.032,0.047,0.007	0.027,0.315,0.209	0.155	SE	8	142.333	21.6667	47.6667	150.333	69.3333	DM CLL vs normal
A3SS_6462	Taf1	chrX	+	101540759_101541001_101540822_101541001_101539067_101539187	0.00410638	0.0489315	0.381,0.535,0.57	0.614,0.655,0.679	0.154	A3SS	73.3333	56.6667	55.3333	20.6667	130	76	DM CLL vs normal
SE_17189	Prkcb	chr7	+	122627655_122627871_122600689_122600830_122633744_122634399	0.00135209	0.0439604	0.569,0.515,0.52	0.55,0.698,0.819	0.154	SE	687.333	294.667	394.667	70.3333	982	465	DM CLL vs normal
SE_55274	E2f6	chr12	+	16812288_16812372_16810962_16811315_16813846_16813912	0.00120885	0.0405288	0.072,0.117,0.0	0.138,0.372,0.141	0.154	SE	3.33333	31	13	39.6667	34.3333	52.6667	DM CLL vs normal
A3SS_5639	Chtop	chr3	-	90503095_90503282_90503095_90503279_90505394_90505478	0.00015963	0.00475253	0.747,0.856,0.937	1.0,1.0,1.0	0.153	A3SS	14	2.66667	9	0	16.6667	9	DM CLL vs normal
MXE_13969	Ranbp9	chr13	-	43425029_43425214_43430447_43430470_43421210_43421319_43434813_43434981	3.22071e-05	0.0026534	0.842,0.774,0.664	0.913,0.909,0.918	0.153	MXE	55	29.3333	38.3333	6.33333	84.3333	44.6667	DM CLL vs normal
SE_24724	Atp11c	chrX	-	60229147_60229252_60223289_60225793_60236556_60236710	4.49659e-05	0.00366804	0.219,0.204,0.182	0.319,0.328,0.418	0.153	SE	47	109	40	42.3333	156	82.3333	DM CLL vs normal
SE_65366	Gtdc1	chr2	-	44571212_44571283_44570418_44570510_44575442_44575587	1.96941e-08	8.0326e-06	0.83,0.751,0.833	0.93,0.956,0.988	0.153	SE	89.6667	14.6667	92.6667	2.33333	104.333	95	DM CLL vs normal
MXE_2738	Srsf11	chr3	-	158023242_158023359_158024122_158024231_158022840_158022950_158026724_158026858	0.000445121	0.0205658	0.227,0.297,0.211	0.418,0.323,0.449	0.152	MXE	46	142	67.6667	119	188	186.667	DM CLL vs normal
SE_994	Irf8	chr8	+	120753352_120753733_120743705_120743889_120754998_120755404	0.000341304	0.0161481	1.0,0.909,0.636	1.0,1.0,1.0	0.152	SE	14.6667	2.33333	3.66667	0	17	3.66667	DM CLL vs normal
SE_10991	Birc6	chr17	+	74594321_74594453_74593088_74593249_74594869_74595001	1.3646e-08	5.81919e-06	0.813,0.884,0.787	0.979,0.962,1.0	0.152	SE	131.333	15	62.6667	0.666667	146.333	63.3333	DM CLL vs normal
SE_43605	Cep164	chr9	-	45781951_45782248_45779689_45779836_45784882_45785029	5.26348e-06	0.000737965	0.886,0.787,0.872	1.0,1.0,1.0	0.152	SE	52.6667	5	22	0	57.6667	22	DM CLL vs normal
SE_48591	Pcnx	chr12	+	81933530_81933715_81928241_81928374_81946930_81947021	0.00031601	0.0153064	0.867,0.364,0.813	0.5,1.0,1.0	0.152	SE	22.6667	6.33333	4.33333	0.333333	29	4.66667	DM CLL vs normal
A3SS_5364	Tbc1d14	chr5	-	36507577_36508431_36507577_36507706_36519272_36519379	0.00282487	0.0368959	0.789,0.892,0.867	1.0,1.0,1.0	0.151	A3SS	24.6667	2	10	0	26.6667	10	DM CLL vs normal
SE_63722	Washc4	chr10	+	83585817_83585884_83583254_83583363_83586633_83586720	1.83025e-06	0.000331017	0.876,0.704,0.733	0.948,0.867,0.951	0.151	SE	181.333	38.6667	122.667	7.33333	220	130	DM CLL vs normal
MXE_12026	Zfp862-ps	chr6	+	48515236_48515356_48525023_48525122_48514151_48514326_48527444_48527549	0.000331117	0.0165874	0.648,0.806,0.943	1.0,0.847,1.0	0.15	MXE	16	3.66667	4.66667	0.333333	19.6667	5	DM CLL vs normal
MXE_12791	Gtf2h2	chr13	-	100461847_100461962_100468914_100469026_100460249_100460420_100476469_100476572	2.2922e-07	4.07119e-05	0.804,0.853,0.74	0.953,0.946,0.946	0.149	MXE	71.3333	18.3333	72.6667	4	89.6667	76.6667	DM CLL vs normal
SE_37907	Ciz1	chr2	+	32363432_32363656_32363060_32363158_32363804_32363979	9.63662e-06	0.00115698	0.307,0.318,0.275	0.419,0.431,0.498	0.149	SE	115.333	133.667	95.3333	57	249	152.333	DM CLL vs normal
SE_40035	Cklf	chr8	+	104261473_104261569_104257284_104257443_104263270_104263447	5.45253e-05	0.00421527	0.855,0.728,0.635	0.87,0.822,0.972	0.149	SE	209.667	48.3333	181	13.3333	258	194.333	DM CLL vs normal
SE_41984	Eef2k	chr7	+	120879813_120879851_120873308_120873409_120880304_120880327	0.000257698	0.0131983	1.0,0.906,0.647	1.0,1.0,1.0	0.149	SE	14.6667	2.66667	17.6667	0	17.3333	17.6667	DM CLL vs normal
A3SS_5427	Kin	chr2	+	10090112_10090363_10090240_10090363_10085729_10085824	0.00105894	0.0178393	0.73,0.646,0.707	0.965,0.759,0.804	0.148	A3SS	117.667	28.3333	95.3333	9.66667	146	105	DM CLL vs normal
SE_23237	Nfxl1	chr5	-	72552642_72552752_72540853_72541032_72556171_72556345	3.28762e-05	0.00290199	0.714,0.902,0.94	1.0,1.0,1.0	0.148	SE	28.3333	3	26.6667	0	31.3333	26.6667	DM CLL vs normal
SE_51110	Myo5a	chr9	+	75192383_75192464_75189899_75190000_75193938_75194100	2.53041e-05	0.00240015	0.842,0.799,0.632	0.961,0.895,0.862	0.148	SE	290.333	60	231.333	17.6667	350.333	249	DM CLL vs normal
SE_58370	Adgre5	chr8	-	83730110_83730257_83729381_83729525_83733413_83733566	9.60898e-13	1.27599e-09	0.271,0.256,0.304	0.411,0.402,0.462	0.148	SE	504	673	1047	691.667	1177	1738.67	DM CLL vs normal
SE_60187	Mecp2	chrX	-	74079908_74080032_74036981_74037332_74085509_74085612	0.00072728	0.0280782	0.585,0.519,0.463	0.68,0.697,0.633	0.148	SE	140	69.3333	96.6667	26	209.333	122.667	DM CLL vs normal
A3SS_3614	Ciz1	chr2	+	32363432_32363656_32363622_32363656_32363060_32363158	3.74233e-08	5.51673e-06	0.817,0.95,0.745	0.969,1.0,0.983	0.147	A3SS	118.333	11	88.6667	0.666667	129.333	89.3333	DM CLL vs normal
A5SS_1863	Ufd1	chr16	+	18814829_18814962_18814829_18814936_18815328_18815361	7.57612e-05	0.00284569	0.751,0.63,0.626	0.822,0.701,0.924	0.147	A5SS	242.667	105	287.667	48.6667	347.667	336.333	DM CLL vs normal
MXE_11994	Mynn	chr3	+	30608984_30609144_30611440_30611619_30607036_30607830_30613551_30613638	6.69644e-06	0.000738553	0.722,0.71,0.722	0.819,0.931,0.846	0.147	MXE	155.667	61	85.6667	13.6667	216.667	99.3333	DM CLL vs normal
SE_9751	Uxs1	chr1	-	43790463_43790550_43780064_43780169_43797244_43797305	0.000288148	0.0142678	0.892,0.735,0.752	0.922,0.954,0.943	0.147	SE	56.3333	8.66667	73	3	65	76	DM CLL vs normal
SE_10672	Arhgap12	chr18	-	6115813_6115850_6069830_6070091_6135803_6135888	0.000727343	0.0280782	0.589,1.0,0.89	1.0,0.919,1.0	0.147	SE	28	4	8.33333	0.333333	32	8.66667	DM CLL vs normal
SE_30272	Msrb2	chr2	+	19383240_19383317_19378161_19378262_19393207_19393355	5.46172e-07	0.00012717	0.918,0.736,0.904	1.0,1.0,1.0	0.147	SE	50	5.66667	42.3333	0	55.6667	42.3333	DM CLL vs normal
SE_58007	Ctso	chr3	+	81951372_81951536_81942192_81942332_81954225_81956725	0.000278726	0.0139568	1.0,1.0,0.559	1.0,1.0,1.0	0.147	SE	25.3333	4.33333	11.3333	0	29.6667	11.3333	DM CLL vs normal
A3SS_325	Alkbh1	chr12	-	87431399_87431593_87431399_87431538_87434118_87434209	3.40399e-05	0.00156236	0.551,0.599,0.595	0.711,0.753,0.718	0.146	A3SS	138.667	72.6667	133	36.6667	211.333	169.667	DM CLL vs normal
MXE_10786	Vps13b	chr15	+	35430109_35430284_35438712_35438978_35423115_35423297_35445569_35445665	0.0007143	0.0286474	0.421,0.392,0.434	0.534,0.585,0.566	0.146	MXE	60.6667	85.6667	50.3333	39.3333	146.333	89.6667	DM CLL vs normal
SE_26598	Zscan26	chr13	-	21448166_21448484_21447785_21447894_21449273_21449333	8.63967e-05	0.00590704	0.682,0.615,0.74	0.774,0.86,0.842	0.146	SE	236.333	56	113.333	11.6667	292.333	125	DM CLL vs normal
SE_20475	Nt5c3	chr6	-	56923066_56923112_56897774_56897829_56923671_56923890	2.0024e-06	0.000355627	0.032,0.075,0.0	0.183,0.146,0.213	0.145	SE	1	25.6667	7	22.3333	26.6667	29.3333	DM CLL vs normal
SE_27323	R3hdm1	chr1	+	128184399_128184654_128181985_128182212_128186757_128186909	7.86007e-06	0.000987677	0.808,0.855,0.727	0.896,1.0,0.93	0.145	SE	161.333	20	110.333	3.66667	181.333	114	DM CLL vs normal
SE_60832	Fam220a	chr5	+	143551408_143551541_143548705_143549134_143562756_143564525	1.34361e-07	3.87622e-05	0.156,0.175,0.23	0.349,0.312,0.335	0.145	SE	39.3333	92.3333	148	155.667	131.667	303.667	DM CLL vs normal
SE_61437	Ubtd2	chr11	+	32499224_32499461_32455369_32455546_32516089_32516687	1.11074e-05	0.00129312	0.765,0.8,1.0	1.0,1.0,1.0	0.145	SE	38	3.33333	60.6667	0	41.3333	60.6667	DM CLL vs normal
A5SS_3113	Gm28285	chr18	+	35557336_35557405_35557336_35557369_35577557_35577619	0.00359071	0.0483082	0.84,0.676,0.887	0.949,0.955,0.93	0.144	A5SS	20	4	27.3333	1.33333	24	28.6667	DM CLL vs normal
MXE_12790	Gtf2h2	chr13	-	100461847_100461962_100470878_100470918_100460217_100460420_100476469_100476572	1.45552e-06	0.000201068	0.793,0.861,0.754	0.943,0.954,0.942	0.144	MXE	53.3333	18.3333	49.6667	4	71.6667	53.6667	DM CLL vs normal
SE_1960	Wdr89	chr12	-	75640803_75641016_75631396_75633508_75669471_75669527	0.000769336	0.0291662	0.0,0.0,0.0	0.182,0.25,0.0	0.144	SE	0	11.6667	2.66667	9.33333	11.6667	12	DM CLL vs normal
SE_18486	Rps6ka5	chr12	-	100595814_100595918_100581295_100581446_100615996_100616104	3.83547e-05	0.00329221	0.858,0.842,0.724	0.855,1.0,1.0	0.144	SE	36.3333	5	16.6667	0.333333	41.3333	17	DM CLL vs normal
SE_29822	Alg3	chr16	-	20608986_20609086_20608741_20608889_20610542_20610755	0.000364529	0.0169887	0.688,0.688,0.76	0.828,0.878,0.862	0.144	SE	63.3333	15.6667	124.667	12.6667	79	137.333	DM CLL vs normal
SE_41341	Fam149b	chr14	+	20381752_20381821_20378763_20378883_20382916_20383276	9.82013e-06	0.00117328	1.0,0.811,0.758	1.0,1.0,1.0	0.144	SE	26	3.66667	26	0	29.6667	26	DM CLL vs normal
SE_46214	Arhgap39	chr15	-	76730363_76730456_76727402_76727476_76734876_76735438	4.39853e-05	0.00361799	1.0,0.677,0.815	1.0,0.923,1.0	0.144	SE	39	6.66667	28	0.666667	45.6667	28.6667	DM CLL vs normal
MXE_1998	Slc35b3	chr13	-	38943058_38943166_38944499_38944654_38939442_38939972_38954108_38954230	2.58829e-05	0.00226907	0.256,0.172,0.204	0.304,0.38,0.378	0.143	MXE	35	113	65.3333	105	148	170.333	DM CLL vs normal
MXE_7258	Tspan32	chr7	+	143015580_143015667_143017200_143017284_143011033_143011108_143017578_143017673	5.57733e-07	8.86925e-05	0.324,0.319,0.337	0.431,0.523,0.456	0.143	MXE	164	333	183.667	201.333	497	385	DM CLL vs normal
SE_1817	Cspp1	chr1	+	10085746_10085952_10083500_10083558_10088050_10088184	6.28697e-06	0.00084504	0.755,0.826,0.803	0.881,0.955,0.978	0.143	SE	119	15.6667	77.6667	2.33333	134.667	80	DM CLL vs normal
SE_5017	Slc38a6	chr12	+	73344792_73344893_73341706_73341760_73350513_73350638	0.000245261	0.0127797	1.0,0.807,0.705	1.0,0.94,1.0	0.143	SE	23.3333	3	15.3333	0.333333	26.3333	15.6667	DM CLL vs normal
SE_34090	Strn3	chr12	-	51629373_51629507_51627704_51627880_51647993_51648135	3.04055e-09	1.81637e-06	0.816,0.837,0.793	0.966,0.955,0.955	0.143	SE	176.667	21.3333	160	3.66667	198	163.667	DM CLL vs normal
MXE_10639	Il5ra	chr6	-	106731792_106731931_106738095_106738283_106715618_106715703_106738359_106738513	6.88588e-05	0.00493043	0.542,0.637,0.597	0.67,0.753,0.778	0.142	MXE	60	40.6667	267.333	81	100.667	348.333	DM CLL vs normal
MXE_11694	Ercc6l2	chr13	+	63824808_63824928_63834595_63834789_63815239_63815517_63841423_63841585	3.35917e-06	0.000421468	0.0,0.0,0.0	0.164,0.0,0.262	0.142	MXE	0	55.6667	3.66667	22	55.6667	25.6667	DM CLL vs normal
SE_35911	Mia2	chr12	+	59174105_59174188_59170956_59170992_59179849_59180008	0.000214384	0.0116537	1.0,0.693,0.644	1.0,0.763,1.0	0.142	SE	10.6667	2.33333	4.66667	0.333333	13	5	DM CLL vs normal
A3SS_4632	Zfp568	chr7	+	30013839_30013889_30013842_30013889_29998114_29998210	0.00364228	0.044519	0.701,0.738,0.919	1.0,0.932,0.848	0.141	A3SS	20.6667	5.66667	16.6667	1.33333	26.3333	18	DM CLL vs normal
SE_1821	Cspp1	chr1	+	10116613_10116731_10113602_10113707_10126339_10126479	1.44084e-05	0.00157442	0.936,0.718,0.857	1.0,0.933,1.0	0.141	SE	55.3333	6.33333	42	0.666667	61.6667	42.6667	DM CLL vs normal
SE_47408	Taf15	chr11	+	83497261_83497296_83487222_83487413_83497893_83497926	4.32375e-05	0.00357681	0.727,0.69,0.713	0.726,0.906,0.918	0.14	SE	180	60.3333	167.333	22.6667	240.333	190	DM CLL vs normal
SE_48381	Fam45a	chr19	+	60817530_60817610_60814591_60814808_60821206_60821355	0.000117901	0.00740208	0.758,0.766,0.653	0.804,0.907,0.887	0.14	SE	102.667	25.6667	112.333	11	128.333	123.333	DM CLL vs normal
A3SS_1789	Akr1b10	chr6	+	34390054_34390132_34390079_34390132_34388775_34388892	0.00114816	0.018577	0.706,0.745,0.757	0.784,0.858,0.983	0.139	A3SS	54.6667	16.6667	58.6667	6.66667	71.3333	65.3333	DM CLL vs normal
A3SS_1922	Zfp809	chr9	+	22236027_22236294_22236201_22236294_22235019_22235146	0.000360667	0.00791768	0.107,0.234,0.188	0.26,0.352,0.333	0.139	A3SS	33.6667	82.6667	30.6667	33.6667	116.333	64.3333	DM CLL vs normal
A5SS_276	Sfswap	chr5	+	129543213_129543379_129543213_129543295_129549453_129549684	7.20392e-07	7.90943e-05	0.663,0.628,0.682	0.76,0.83,0.8	0.139	A5SS	285.667	95.3333	222.667	36.3333	381	259	DM CLL vs normal
SE_32830	Slc25a35	chr11	+	68971183_68971336_68970723_68970789_68971668_68971782	8.77252e-05	0.00598403	0.897,0.875,0.75	1.0,1.0,0.938	0.139	SE	33	3.33333	25	0.333333	36.3333	25.3333	DM CLL vs normal
SE_40121	Phkb	chr8	+	86026456_86026547_86024280_86024338_86029481_86029684	6.13528e-05	0.00459838	0.849,0.796,0.67	0.886,0.871,0.975	0.139	SE	93.3333	17	80	4	110.333	84	DM CLL vs normal
SE_53950	Pbrm1	chr14	+	31056235_31056280_31054157_31054255_31061468_31061745	2.93779e-06	0.000477318	0.131,0.129,0.201	0.271,0.288,0.32	0.139	SE	39.3333	173.667	32	58.3333	213	90.3333	DM CLL vs normal
A3SS_2964	Lmo7	chr14	+	101913158_101913346_101913239_101913346_101911998_101912160	3.35132e-06	0.000239273	0.0,0.0,0.0	0.0,0.328,0.087	0.138	A3SS	0	25.6667	5.33333	22.3333	25.6667	27.6667	DM CLL vs normal
SE_31725	Aamdc	chr7	-	97565150_97565300_97550330_97550741_97575587_97575653	3.28902e-06	0.00052149	0.746,0.886,0.891	1.0,0.937,1.0	0.138	SE	52.6667	5	74.6667	0.666667	57.6667	75.3333	DM CLL vs normal
SE_63523	Foxn2	chr17	+	88484400_88484469_88479275_88479340_88486402_88487251	0.000521878	0.0221157	0.866,0.735,0.643	0.926,0.872,0.859	0.138	SE	118	27	126.667	11.3333	145	138	DM CLL vs normal
SE_2299	Sgk3	chr1	+	9885988_9886142_9885666_9885753_9888869_9889025	2.11942e-06	0.00037305	0.846,0.72,0.856	0.902,0.958,0.972	0.137	SE	103	12.6667	151.667	4	115.667	155.667	DM CLL vs normal
SE_6278	Gm16026	chr1	+	85272811_85272929_85272358_85272509_85275105_85275253	0.00133098	0.0433932	0.092,0.123,0.123	0.232,0.236,0.282	0.137	SE	1.33333	6.33333	121.667	188.667	7.66667	310.333	DM CLL vs normal
SE_7593	Eif4h	chr5	-	134624440_134624500_134621948_134622086_134625365_134625462	8.36427e-09	3.93626e-06	0.459,0.43,0.384	0.548,0.567,0.569	0.137	SE	549.667	527.667	848	471.333	1077.33	1319.33	DM CLL vs normal
SE_31722	Aamdc	chr7	-	97558130_97558226_97550330_97550741_97575587_97575653	1.13037e-05	0.00131157	0.775,0.846,0.912	1.0,0.944,1.0	0.137	SE	44	5	49	0.666667	49	49.6667	DM CLL vs normal
SE_46073	Memo1	chr17	-	74217026_74217103_74202260_74202365_74225431_74225574	1.21236e-13	1.93785e-10	0.838,0.761,0.851	0.935,0.946,0.98	0.137	SE	149.667	22	426.333	11	171.667	437.333	DM CLL vs normal
SE_54660	Kat6b	chr14	+	21624832_21625215_21621954_21622087_21626718_21626840	7.73338e-05	0.00541895	0.789,0.907,0.643	1.0,1.0,0.75	0.137	SE	40	6	11.3333	0.333333	46	11.6667	DM CLL vs normal
MXE_1455	Gid4	chr11	+	60424773_60424833_60432332_60432440_60417144_60417844_60436347_60436449	0.00074499	0.0292773	0.172,0.252,0.206	0.309,0.408,0.32	0.136	MXE	28.3333	130.667	35.3333	86	159	121.333	DM CLL vs normal
MXE_8177	Evi5l	chr8	+	4200867_4200921_4202935_4203174_4193305_4193366_4203513_4203642	0.000644623	0.0265538	0.957,0.838,0.797	1.0,1.0,1.0	0.136	MXE	12.3333	2.66667	5.66667	0	15	5.66667	DM CLL vs normal
SE_9809	Accs	chr2	-	93838010_93838152_93836187_93836330_93838239_93838285	0.000105809	0.0068993	0.921,0.744,0.797	0.913,0.956,1.0	0.136	SE	98	11.6667	60	1.66667	109.667	61.6667	DM CLL vs normal
SE_39155	Tmem62	chr2	+	120993477_120993637_120990330_120990486_120996405_120996519	0.000712824	0.0276621	0.829,0.769,0.785	0.957,0.938,0.895	0.136	SE	80	10.3333	57.3333	2.33333	90.3333	59.6667	DM CLL vs normal
SE_51169	Wwp1	chr4	-	19631045_19631205_19627871_19628005_19635253_19635342	3.42585e-08	1.25067e-05	0.769,0.943,0.881	1.0,1.0,1.0	0.136	SE	73.3333	6.33333	86.6667	0	79.6667	86.6667	DM CLL vs normal
SE_51967	Mfsd8	chr3	-	40830623_40830679_40826873_40826982_40832012_40832157	0.000141546	0.00851591	0.965,0.752,0.731	0.909,0.948,1.0	0.136	SE	60.3333	9.66667	39.6667	1.33333	70	41	DM CLL vs normal
SE_57559	Kin	chr2	+	10090112_10090156_10085729_10085824_10090240_10090363	4.72752e-05	0.00380913	0.822,0.71,0.747	0.976,0.843,0.869	0.136	SE	112.333	28.3333	105	9.66667	140.667	114.667	DM CLL vs normal
RI_3736	Dennd6b	chr15	-	89186955_89187243_89186955_89186998_89187147_89187243	0.00413165	0.0226742	0.643,0.647,0.691	0.863,0.878,0.645	0.135	RI	217.667	55.3333	88	9.66667	273	97.6667	DM CLL vs normal
A3SS_18	Msh3	chr13	-	92351230_92351451_92351230_92351360_92353224_92353342	0.0019005	0.027289	0.795,0.652,0.725	0.839,0.858,0.878	0.134	A3SS	72.3333	17.6667	68.6667	7	90	75.6667	DM CLL vs normal
MXE_10956	Senp6	chr9	+	80087429_80087523_80089848_80089906_80066902_80067572_80092266_80092412	0.000923367	0.0346089	0.431,0.4,0.497	0.6,0.58,0.551	0.134	MXE	125	132.333	70.6667	44.3333	257.333	115	DM CLL vs normal
SE_17435	Casp4	chr9	+	5328432_5328542_5327175_5327319_5335995_5336089	0.000190775	0.010644	0.97,0.954,0.566	0.925,0.97,0.998	0.134	SE	292.333	27.6667	569.333	8.33333	320	577.667	DM CLL vs normal
SE_24470	Slc45a4	chr15	-	73587520_73587724_73586018_73587085_73589385_73589574	1.25823e-05	0.00141714	1.0,0.714,0.885	1.0,1.0,1.0	0.134	SE	65.6667	5.33333	31.6667	0	71	31.6667	DM CLL vs normal
SE_30616	Bbs4	chr9	-	59323387_59323589_59321989_59322982_59324036_59324178	8.73441e-06	0.0010875	0.938,0.806,0.814	1.0,0.961,1.0	0.134	SE	71.3333	6.66667	32.6667	0.333333	78	33	DM CLL vs normal
SE_42147	Zswim7	chr11	-	62268703_62268808_62267223_62267606_62281256_62281375	0.000332026	0.0158184	0.934,0.779,0.759	0.957,0.918,1.0	0.134	SE	38.6667	4.66667	41	1	43.3333	42	DM CLL vs normal
SE_5609	Fbxw11	chr11	+	32708187_32708250_32680200_32680302_32711771_32711997	4.90132e-05	0.00389609	0.809,0.792,1.0	1.0,1.0,1.0	0.133	SE	29	3.33333	19	0	32.3333	19	DM CLL vs normal
SE_42439	Ggta1	chr2	-	35416471_35416507_35414218_35414284_35432513_35432632	0.000535627	0.0225142	0.861,0.89,0.85	1.0,1.0,1.0	0.133	SE	21.3333	2.66667	9	0	24	9	DM CLL vs normal
SE_58299	Taf1b	chr12	+	24509083_24509181_24504946_24505034_24509453_24509549	8.72033e-08	2.72872e-05	0.903,0.852,0.694	0.929,0.946,0.972	0.133	SE	274.667	34.6667	237.333	7	309.333	244.333	DM CLL vs normal
A3SS_1360	Hcfc1r1	chr17	+	23674534_23674675_23674546_23674675_23673968_23674068	0.00017776	0.0050287	1.0,0.996,0.584	0.987,0.991,0.998	0.132	A3SS	419	54.6667	529.333	3.33333	473.667	532.667	DM CLL vs normal
A5SS_2897	Wdr4	chr17	-	31509768_31509912_31509820_31509912_31503509_31503666	3.12708e-05	0.00156809	0.841,0.708,0.717	0.905,0.806,0.95	0.132	A5SS	97	22.6667	163	12	119.667	175	DM CLL vs normal
A5SS_3193	Resf1	chr6	+	149310321_149310377_149310321_149310359_149324731_149324800	0.00209668	0.0321966	0.664,0.908,0.863	1.0,0.832,1.0	0.132	A5SS	12	2.66667	7.66667	0.666667	14.6667	8.33333	DM CLL vs normal
MXE_13129	Iqce	chr5	-	140666007_140666208_140669021_140669105_140665279_140665493_140670466_140670567	0.000452728	0.0207769	0.018,0.064,0.0	0.349,0.032,0.097	0.132	MXE	1.66667	74.6667	4.66667	33	76.3333	37.6667	DM CLL vs normal
RI_1512	Atr	chr9	+	95864967_95867685_95864967_95865845_95867493_95867685	0.000494793	0.00427969	0.886,0.724,0.744	1.0,0.75,1.0	0.132	RI	27	3.66667	5.66667	0.333333	30.6667	6	DM CLL vs normal
SE_23066	Lzts2	chr19	+	45023541_45024204_45021386_45021836_45024718_45024979	0.00133947	0.0435979	1.0,0.87,0.733	1.0,1.0,1.0	0.132	SE	28.6667	2.33333	24.3333	0	31	24.3333	DM CLL vs normal
SE_42527	Zbtb49	chr5	-	38210617_38210664_38205888_38205962_38216446_38216613	0.000410394	0.0184291	0.832,0.803,0.572	1.0,1.0,0.604	0.132	SE	16.3333	3.66667	5.33333	0.333333	20	5.66667	DM CLL vs normal
A3SS_1194	Yars2	chr16	+	16306462_16306618_16306497_16306618_16304535_16304703	2.78057e-05	0.00133053	0.675,0.724,0.696	0.801,0.817,0.869	0.131	A3SS	96.6667	34	135.333	21	130.667	156.333	DM CLL vs normal
A3SS_2785	Arl5b	chr2	+	15069819_15069967_15069857_15069967_15068138_15068199	0.00194716	0.0275418	0.872,0.683,0.878	0.932,0.894,1.0	0.131	A3SS	38	7.33333	16	1	45.3333	17	DM CLL vs normal
MXE_7255	Tspan32	chr7	+	143015580_143015667_143017200_143017284_143006907_143007005_143017578_143017673	2.28651e-05	0.00203054	0.323,0.286,0.324	0.391,0.507,0.427	0.131	MXE	151.667	333	165	201.333	484.667	366.333	DM CLL vs normal
MXE_9320	Nt5dc1	chr10	-	34324287_34324462_34398113_34398198_34314749_34314868_34399737_34399817	8.30098e-05	0.00576265	0.854,0.851,0.681	0.906,0.885,0.987	0.131	MXE	60.3333	19.6667	41.3333	3.66667	80	45	DM CLL vs normal
SE_50260	Rbm26	chr14	-	105139090_105139162_105131881_105132007_105140315_105140438	5.38462e-05	0.00416822	0.454,0.401,0.378	0.483,0.571,0.573	0.131	SE	164	161.333	163.333	90.3333	325.333	253.667	DM CLL vs normal
SE_64388	Ppp1r12a	chr10	+	108253324_108253495_108252756_108252924_108259755_108259846	6.72794e-08	2.19833e-05	0.108,0.174,0.105	0.221,0.228,0.331	0.131	SE	63.3333	219.667	78.6667	116.333	283	195	DM CLL vs normal
A3SS_1064	Zfp346	chr13	+	55122281_55122515_55122329_55122515_55113035_55113139	0.000533506	0.0106654	0.908,0.743,0.958	1.0,1.0,1.0	0.13	A3SS	25	2.66667	13.3333	0	27.6667	13.3333	DM CLL vs normal
MXE_638	Trmt2b	chrX	-	134261576_134261647_134263726_134263861_134243014_134243161_134266260_134266315	0.000527526	0.0231232	0.577,0.567,0.593	0.733,0.678,0.716	0.13	MXE	118	66.3333	102.333	32.6667	184.333	135	DM CLL vs normal
MXE_8675	Ggta1	chr2	-	35414218_35414284_35416471_35416507_35413325_35413427_35432513_35432632	0.00131663	0.0437044	0.064,0.117,0.062	0.179,0.175,0.279	0.13	MXE	4	55	7.33333	30	59	37.3333	DM CLL vs normal
SE_17418	Xndc1	chr7	+	102079004_102079177_102078732_102078818_102080528_102080604	0.000154066	0.00910265	0.943,0.723,0.757	0.904,0.929,0.981	0.13	SE	101.333	13	67.3333	2	114.333	69.3333	DM CLL vs normal
SE_18473	Engase	chr11	+	118481275_118481424_118479085_118479287_118481873_118482031	0.000661834	0.0263845	0.878,0.702,0.927	0.949,1.0,0.949	0.13	SE	47	5	43	1	52	44	DM CLL vs normal
SE_39554	BC051142	chr17	+	34428094_34428145_34421957_34421987_34429930_34429981	8.6058e-05	0.00589069	0.826,0.916,0.869	1.0,1.0,1.0	0.13	SE	33.6667	3.66667	8.66667	0	37.3333	8.66667	DM CLL vs normal
SE_47674	Hltf	chr3	+	20099775_20099955_20092677_20092816_20105640_20105765	0.000443676	0.0195963	0.776,0.7,0.836	0.765,0.971,0.966	0.13	SE	128	19.6667	107.333	5.33333	147.667	112.667	DM CLL vs normal
MXE_2742	Nfatc1	chr18	-	80635401_80636076_80649831_80649964_80606204_80608025_80653505_80653561	0	0	0.821,0.759,0.748	0.902,0.898,0.916	0.129	MXE	769.667	232.667	989	108	1002.33	1097	DM CLL vs normal
MXE_4865	Brpf3	chr17	+	28823972_28824066_28828343_28828441_28821085_28821592_28835761_28835916	4.82489e-06	0.000568838	0.918,0.856,0.753	0.979,0.981,0.954	0.129	MXE	51	9.66667	53	1.66667	60.6667	54.6667	DM CLL vs normal
SE_2021	Mybpc2	chr7	-	44521674_44521792_44520738_44520787_44521979_44522128	0.000192458	0.0106975	0.853,0.62,1.0	0.86,1.0,1.0	0.129	SE	30.3333	4.66667	13.6667	0.333333	35	14	DM CLL vs normal
SE_2497	Cacna1e	chr1	-	154799247_154799698_154725650_154725920_154883943_154884501	0.000625578	0.0252197	0.843,0.759,0.811	0.859,0.941,1.0	0.129	SE	72.3333	9	73	2.66667	81.3333	75.6667	DM CLL vs normal
SE_67200	Aim2	chr1	+	173454223_173454313_173452827_173452948_173455333_173455615	1.8025e-07	5.02839e-05	0.875,0.738,0.808	0.952,0.914,0.941	0.129	SE	264.333	39.3333	170.333	7.33333	303.667	177.667	DM CLL vs normal
A3SS_6309	Zfp446	chr7	+	12979884_12979979_12979913_12979979_12978997_12979378	0.000165571	0.00480478	1.0,1.0,0.615	1.0,1.0,1.0	0.128	A3SS	9.66667	3.33333	4.66667	0	13	4.66667	DM CLL vs normal
SE_22354	Akap9	chr5	+	4003560_4003782_3992045_3992138_4005409_4005513	0.000574396	0.0237145	0.944,0.533,0.889	1.0,1.0,0.75	0.128	SE	22	3	6.66667	0.333333	25	7	DM CLL vs normal
SE_32122	Mindy3	chr2	-	12401024_12401076_12399658_12400137_12403997_12404166	0.000184518	0.0103831	0.893,0.803,0.688	0.923,0.881,0.964	0.128	SE	64	13	102.667	6	77	108.667	DM CLL vs normal
A3SS_4668	Tspan17	chr13	+	54796597_54796768_54796721_54796768_54796156_54796218	5.30049e-05	0.0021873	0.808,0.826,0.96	1.0,1.0,0.975	0.127	A3SS	39.6667	3.33333	59.6667	0.333333	43	60	DM CLL vs normal
A3SS_4686	Nup214	chr2	+	32039319_32039476_32039322_32039476_32038101_32038172	5.83264e-06	0.000385812	0.745,0.712,0.738	0.89,0.799,0.888	0.127	A3SS	138.333	50	145.667	23	188.333	168.667	DM CLL vs normal
A5SS_3825	Paip1	chr13	+	119429132_119429412_119429132_119429160_119430159_119430329	0.000179975	0.00545462	0.331,0.414,0.34	0.5,0.48,0.485	0.127	A5SS	137.667	121.333	149.333	78.3333	259	227.667	DM CLL vs normal
MXE_4978	Pigq	chr17	-	25932104_25932231_25934757_25934878_25931461_25931573_25935002_25935134	5.37348e-14	5.24912e-11	0.867,0.857,0.76	0.974,0.902,0.988	0.127	MXE	114.667	24	222	6.33333	138.667	228.333	DM CLL vs normal
RI_877	Ftsj1	chrX	-	8246335_8246780_8246335_8246419_8246726_8246780	0.00403019	0.0222324	1.0,0.8,0.818	1.0,1.0,1.0	0.127	RI	21	2	7.33333	0	23	7.33333	DM CLL vs normal
SE_23413	Pcm1	chr8	+	41303986_41304151_41293457_41293816_41309519_41309692	6.42704e-05	0.00473352	0.789,0.739,0.808	0.938,0.834,0.944	0.127	SE	192.667	27.3333	126	6.66667	220	132.667	DM CLL vs normal
SE_24616	Serac1	chr17	-	6069298_6069388_6067528_6067660_6070752_6070889	0.000881721	0.032429	0.61,0.758,0.767	0.653,1.0,0.862	0.127	SE	25.3333	6.33333	7.33333	0.666667	31.6667	8	DM CLL vs normal
SE_24831	Pigq	chr17	-	25934757_25934878_25931673_25932231_25935002_25935067	4.10783e-15	8.91096e-12	0.862,0.851,0.767	0.964,0.904,0.993	0.127	SE	208.333	24	402.667	6	232.333	408.667	DM CLL vs normal
SE_37964	Fam91a1	chr15	+	58447585_58447658_58442732_58443274_58449930_58449978	2.36009e-06	0.000404574	0.898,0.866,0.802	1.0,1.0,0.946	0.127	SE	66.3333	7.33333	66	1	73.6667	67	DM CLL vs normal
SE_63107	Slc26a11	chr11	+	119362216_119362296_119359296_119359382_119363399_119363542	2.2898e-06	0.000395968	0.944,0.807,0.813	1.0,0.946,1.0	0.127	SE	76	9.66667	27.6667	0.333333	85.6667	28	DM CLL vs normal
A5SS_2731	Gbp4	chr5	-	105136809_105137045_105136838_105137045_105135066_105135190	0.00157188	0.0262741	0.097,0.055,0.074	0.104,0.109,0.39	0.126	A5SS	26	315.333	20.6667	109.667	341.333	130.333	DM CLL vs normal
A5SS_3314	Coq4	chr2	+	29790456_29790559_29790456_29790530_29795380_29795510	4.31682e-05	0.00202044	0.931,0.871,0.758	1.0,0.938,1.0	0.126	A5SS	32.6667	4.33333	24	0.333333	37	24.3333	DM CLL vs normal
MXE_6053	Naxd	chr8	+	11509452_11509557_11510226_11510347_11509321_11509372_11512894_11513287	0.000390155	0.0187879	0.807,0.739,0.691	0.92,0.799,0.897	0.126	MXE	63.3333	23	91	13.6667	86.3333	104.667	DM CLL vs normal
SE_22956	Mtf2	chr5	+	108078865_108078974_108073306_108073454_108080824_108081023	0.00135902	0.0441371	0.114,0.103,0.132	0.293,0.142,0.293	0.126	SE	17.6667	77.6667	16	28	95.3333	44	DM CLL vs normal
SE_27066	Lrch3	chr16	+	32990264_32990318_32988430_32988481_32994947_32994996	7.91452e-06	0.00099168	0.853,0.872,0.896	1.0,1.0,1.0	0.126	SE	45.3333	5	21.6667	0	50.3333	21.6667	DM CLL vs normal
SE_39758	Fuz	chr7	+	44896546_44896645_44896251_44896362_44897260_44897329	0.000268861	0.0136337	0.827,0.703,0.859	0.928,0.872,0.968	0.126	SE	137.667	20.3333	84.3333	4.33333	158	88.6667	DM CLL vs normal
RI_58	Tgif2	chr2	+	156853128_156855570_156853128_156853228_156853345_156855570	0.000296716	0.00291898	0.905,0.665,0.837	1.0,1.0,0.781	0.125	RI	64.6667	9	32	1	73.6667	33	DM CLL vs normal
SE_263	Fbxo34	chr14	+	47526204_47526314_47504985_47505132_47529174_47529270	0.000257758	0.0131983	0.797,0.828,1.0	1.0,1.0,1.0	0.125	SE	27.6667	2.66667	28	0	30.3333	28	DM CLL vs normal
SE_14207	Gm20422	chr8	-	69744191_69744252_69743183_69743610_69744460_69744587	4.42049e-05	0.00362675	0.922,0.984,0.643	1.0,1.0,0.924	0.125	SE	66	8	28.6667	0.333333	74	29	DM CLL vs normal
SE_44780	Ctc1	chr11	+	69033958_69034036_69033366_69033541_69034883_69034948	0.00023972	0.0126064	0.876,0.772,0.809	0.885,0.947,1.0	0.125	SE	43	6.33333	52.3333	1.66667	49.3333	54	DM CLL vs normal
A3SS_5339	Dgcr2	chr16	-	17858359_17858579_17858359_17858570_17859403_17859526	0.000967758	0.0166781	0.564,0.526,0.548	0.717,0.664,0.628	0.124	A3SS	116.333	91.6667	102.667	49	208	151.667	DM CLL vs normal
A5SS_2667	Alg5	chr3	+	54738781_54738953_54738781_54738951_54739261_54739308	7.29986e-10	2.0133e-07	0.834,0.839,0.728	0.94,0.859,0.973	0.124	A5SS	163.333	39	315.667	20.3333	202.333	336	DM CLL vs normal
A3SS_3923	Fbxw2	chr2	-	34822557_34823067_34822557_34822975_34825961_34826070	4.36309e-07	4.26634e-05	0.688,0.692,0.744	0.856,0.81,0.826	0.123	A3SS	303	78.3333	374.333	47.6667	381.333	422	DM CLL vs normal
A3SS_4549	Fnbp1	chr2	-	31052984_31053167_31052984_31053137_31054023_31054218	5.69977e-05	0.00230969	0.916,0.89,0.824	1.0,1.0,1.0	0.123	A3SS	27.6667	3.33333	30	0	31	30	DM CLL vs normal
A5SS_2553	Clasp1	chr1	+	118502852_118502998_118502852_118502969_118503819_118503955	0.000506898	0.0110081	0.88,0.693,0.782	0.852,0.94,0.931	0.123	A5SS	83.6667	20	61.3333	5	103.667	66.3333	DM CLL vs normal
SE_20331	Myef2	chr2	-	125109153_125109203_125108955_125109019_125110479_125110671	2.37442e-05	0.00229829	0.693,0.95,0.871	1.0,0.883,1.0	0.123	SE	40	5.66667	38.3333	0.666667	45.6667	39	DM CLL vs normal
SE_27745	Izumo4	chr10	+	80704620_80704713_80704417_80704435_80705063_80705133	0.00111544	0.0381329	0.872,0.78,0.875	1.0,0.896,1.0	0.123	SE	22.6667	2.66667	9.66667	0.333333	25.3333	10	DM CLL vs normal
SE_53082	Acp1	chr12	-	30904921_30904983_30904720_30904831_30905068_30905142	0.000227519	0.0121257	0.269,0.256,0.247	0.313,0.426,0.402	0.123	SE	74.3333	151.333	144.333	165	225.667	309.333	DM CLL vs normal
SE_57821	R3hdm2	chr10	+	127481692_127481794_127476519_127476698_127482498_127482607	0.000269026	0.0136337	1.0,0.811,0.82	1.0,1.0,1.0	0.123	SE	26.3333	2.66667	9	0	29	9	DM CLL vs normal
SE_60426	Fancl	chr11	+	26459685_26459836_26434431_26434500_26468334_26468418	1.86495e-05	0.00192663	0.876,0.768,0.785	0.895,0.973,0.931	0.123	SE	147.667	16.6667	192.667	7	164.333	199.667	DM CLL vs normal
A5SS_813	Klhdc4	chr8	-	121821279_121821358_121821302_121821358_121820121_121820220	0.00043494	0.0096996	0.799,0.644,0.694	0.854,0.768,0.881	0.122	A5SS	115	41.6667	120.667	19	156.667	139.667	DM CLL vs normal
MXE_9228	Crtc1	chr8	-	70402430_70402525_70408894_70409011_70400618_70400704_70439432_70439579	0.0015745	0.0496148	0.731,0.682,0.886	0.805,0.9,0.96	0.122	MXE	83.6667	24.6667	43	4.33333	108.333	47.3333	DM CLL vs normal
SE_17774	Eps15	chr4	+	109382846_109382966_109379866_109380029_109385318_109385687	3.16413e-05	0.00281853	0.63,0.663,0.603	0.691,0.802,0.768	0.122	SE	331.333	105.333	552.333	100.333	436.667	652.667	DM CLL vs normal
SE_64160	Epn2	chr11	-	61553509_61553579_61546691_61546911_61579566_61579658	6.55969e-05	0.00480132	0.0,0.0,0.0	0.215,0.0,0.152	0.122	SE	0	8.66667	4.33333	19	8.66667	23.3333	DM CLL vs normal
MXE_2657	Foxp1	chr6	-	99162838_99163029_99260344_99260419_99075853_99076045_99308343_99308438	8.79328e-09	2.31263e-06	0.073,0.095,0.077	0.192,0.23,0.186	0.121	MXE	37.3333	564.667	30.6667	169	602	199.667	DM CLL vs normal
MXE_4954	Zmynd11	chr13	-	9720772_9720932_9735331_9735466_9698627_9698705_9765160_9765270	2.56624e-11	1.34984e-08	0.029,0.026,0.005	0.166,0.085,0.173	0.121	MXE	3.33333	177.333	13.3333	83	180.667	96.3333	DM CLL vs normal
SE_4116	Fggy	chr4	+	95844072_95844193_95837584_95837659_95849581_95849676	0.00010287	0.00674481	1.0,0.649,0.95	0.963,1.0,1.0	0.121	SE	23.3333	3.33333	37.6667	0.333333	26.6667	38	DM CLL vs normal
SE_4926	Atf2	chr2	-	73853794_73853891_73850863_73850982_73863168_73863238	0.00157078	0.0491002	0.541,0.625,0.563	0.668,0.724,0.701	0.121	SE	156	70.6667	107.333	28.6667	226.667	136	DM CLL vs normal
SE_7523	Ccdc163	chr4	+	116709239_116709273_116708508_116709094_116709437_116709619	0.000158734	0.00927635	0.787,0.716,0.843	0.766,0.971,0.972	0.121	SE	56.6667	13.3333	32	1.66667	70	33.6667	DM CLL vs normal
SE_11350	Zfp346	chr13	+	55115479_55115624_55113677_55113770_55132306_55132375	3.66077e-05	0.00317451	0.964,0.796,0.877	1.0,1.0,1.0	0.121	SE	47	3.33333	44.6667	0	50.3333	44.6667	DM CLL vs normal
SE_27376	Tada2a	chr11	-	84106188_84106346_84104191_84104280_84109953_84110045	1.34506e-06	0.000262536	0.854,0.821,0.917	1.0,0.956,1.0	0.121	SE	63.6667	5	81	0.333333	68.6667	81.3333	DM CLL vs normal
SE_54761	Stoml2	chr4	-	43029492_43029553_43029278_43029358_43029769_43029914	3.37575e-06	0.000532388	0.888,0.716,0.831	0.961,0.882,0.956	0.121	SE	107.667	18	201	9	125.667	210	DM CLL vs normal
A3SS_4941	Acp1	chr12	-	30904717_30904983_30904717_30904831_30905068_30905142	0.000191861	0.00527279	0.314,0.342,0.345	0.391,0.494,0.477	0.12	A3SS	150.333	151.333	279	165	301.667	444	DM CLL vs normal
A3SS_5198	Cux1	chr5	-	136312642_136313314_136312642_136313008_136314306_136314403	0.000737059	0.0137564	0.722,0.924,0.833	0.84,1.0,1.0	0.12	A3SS	53.3333	5.66667	19.3333	0.666667	59	20	DM CLL vs normal
A5SS_654	Cd300lf	chr11	-	115126103_115126452_115126110_115126452_115124247_115124356	0.00123102	0.0216251	0.064,0.057,0.107	0.179,0.286,0.124	0.12	A5SS	1	12.6667	12	48.3333	13.6667	60.3333	DM CLL vs normal
RI_1102	Usp42	chr5	-	143714601_143716671_143714601_143716080_143716576_143716671	0.0050581	0.0264802	0.14,0.131,0.132	0.27,0.368,0.125	0.12	RI	25.3333	82	23.3333	30.3333	107.333	53.6667	DM CLL vs normal
SE_39149	Tmem62	chr2	+	120986835_120986958_120986582_120986707_120990330_120990356	7.31022e-06	0.000937818	1.0,0.868,0.771	1.0,1.0,1.0	0.12	SE	59.3333	4.33333	65.3333	0	63.6667	65.3333	DM CLL vs normal
SE_60235	Slc37a2	chr9	-	37238215_37238382_37237736_37237774_37239130_37239207	0.000765596	0.0290431	0.873,0.811,0.794	1.0,0.838,1.0	0.12	SE	151.667	15.6667	102.667	4	167.333	106.667	DM CLL vs normal
SE_60484	Drosha	chr15	+	12907323_12907394_12905598_12905701_12912510_12912555	6.40928e-06	0.00084989	0.805,0.76,0.716	0.857,0.832,0.953	0.12	SE	114	24.6667	183.667	13	138.667	196.667	DM CLL vs normal
A3SS_5743	Dhx30	chr9	-	110115035_110115211_110115035_110115161_110115490_110115582	0.000802286	0.0146694	0.061,0.114,0.086	0.213,0.273,0.133	0.119	A3SS	13.6667	108	13	40.3333	121.667	53.3333	DM CLL vs normal
RI_3695	Med13l	chr5	+	118759101_118763916_118759101_118759263_118762700_118763916	0.00567921	0.0290626	0.889,0.939,0.814	1.0,1.0,1.0	0.119	RI	27.3333	2	22.3333	0	29.3333	22.3333	DM CLL vs normal
SE_15679	Map4k4	chr1	+	40001429_40001591_40000530_40000749_40003762_40003987	0.000254132	0.0130839	0.855,0.787,1.0	1.0,1.0,1.0	0.119	SE	49	3	15.3333	0	52	15.3333	DM CLL vs normal
SE_31591	Arhgap9	chr10	+	127324344_127324459_127323706_127323830_127325118_127325199	2.82974e-05	0.0026136	0.445,0.399,0.477	0.511,0.603,0.563	0.119	SE	288	207.667	372.667	160.667	495.667	533.333	DM CLL vs normal
SE_38098	Wdr73	chr7	-	80898502_80898591_80897922_80897987_80900347_80900436	3.50255e-09	1.99177e-06	0.924,0.874,0.785	0.983,0.987,0.971	0.119	SE	169.667	17.6667	158.333	2.33333	187.333	160.667	DM CLL vs normal
SE_38562	Stxbp5	chr10	-	9784340_9784400_9778020_9778071_9789362_9789428	2.62726e-07	6.96765e-05	0.034,0.031,0.024	0.118,0.14,0.189	0.119	SE	3	71.3333	11	44.3333	74.3333	55.3333	DM CLL vs normal
SE_51156	Ralgps1	chr2	-	33145397_33145503_33143299_33143392_33146569_33146650	0.000874294	0.032216	0.876,0.901,0.866	1.0,1.0,1.0	0.119	SE	33.3333	2.66667	10.3333	0	36	10.3333	DM CLL vs normal
SE_65201	Commd10	chr18	+	46967739_46967895_46960415_46960506_46990478_46990589	9.1901e-09	4.21327e-06	0.805,0.886,0.939	1.0,1.0,0.986	0.119	SE	103.333	8	119.667	0.333333	111.333	120	DM CLL vs normal
MXE_7167	Midn	chr10	+	80149681_80150313_80153815_80154133_80148271_80148349_80154330_80154472	8.89032e-11	4.19255e-08	0.076,0.098,0.086	0.186,0.201,0.227	0.118	MXE	45	470.333	48	183.667	515.333	231.667	DM CLL vs normal
SE_25636	Txndc11	chr16	-	11093815_11093928_11091585_11091786_11104565_11104659	4.11776e-06	0.000621247	0.768,0.757,0.684	0.901,0.765,0.898	0.118	SE	270.333	55	339.333	26	325.333	365.333	DM CLL vs normal
SE_41861	Rfx1	chr8	+	84073730_84074069_84066833_84067048_84079862_84079972	1.2604e-05	0.00141714	0.85,0.886,0.754	0.919,0.941,0.983	0.118	SE	196	19.6667	93.6667	2.33333	215.667	96	DM CLL vs normal
SE_45490	Nt5dc1	chr10	-	34398113_34398198_34324287_34324462_34399737_34399817	3.20667e-06	0.000514681	0.881,0.857,0.732	0.922,0.91,0.991	0.118	SE	144	19.3333	114	3.66667	163.333	117.667	DM CLL vs normal
SE_50620	Necap1	chr6	+	122881500_122881582_122880657_122880762_122882267_122882376	0.000605526	0.0246635	0.749,0.808,0.85	0.904,0.912,0.946	0.118	SE	122	19	58.3333	3.33333	141	61.6667	DM CLL vs normal
SE_60606	Slc41a3	chr6	+	90635249_90635396_90633610_90633755_90636856_90637001	0.000277592	0.0139127	1.0,0.694,0.952	1.0,1.0,1.0	0.118	SE	42	3	45.3333	0	45	45.3333	DM CLL vs normal
SE_62503	Rif1	chr2	+	52074246_52074325_52073136_52073253_52076080_52076177	5.89472e-07	0.000134266	0.863,0.871,0.88	1.0,0.969,1.0	0.118	SE	89.6667	8.66667	48	0.333333	98.3333	48.3333	DM CLL vs normal
A3SS_4548	Fnbp1	chr2	-	31052984_31053167_31052984_31053080_31054023_31054218	0.00299712	0.0382985	0.668,0.779,0.8	0.835,0.959,0.803	0.117	A3SS	56.6667	12.3333	67.6667	5.33333	69	73	DM CLL vs normal
MXE_7957	Txnrd2	chr16	+	18436560_18436617_18437501_18437646_18429810_18429876_18438318_18438393	0.0015232	0.0482207	0.214,0.286,0.272	0.426,0.346,0.351	0.117	MXE	27	112.333	72.3333	179	139.333	251.333	DM CLL vs normal
MXE_10638	Il5ra	chr6	-	106731792_106731931_106735704_106735850_106715618_106715703_106738095_106738283	0.0011484	0.0395604	0.59,0.705,0.622	0.69,0.786,0.792	0.117	MXE	76.6667	41.3333	291.667	80.3333	118	372	DM CLL vs normal
RI_2348	BC051142	chr17	+	34459862_34460734_34459862_34460119_34460193_34460734	0.00662557	0.0331591	0.755,0.641,0.736	0.843,0.74,0.899	0.117	RI	122	35.3333	48.6667	6.66667	157.333	55.3333	DM CLL vs normal
SE_11568	Mtx3	chr13	+	92845620_92845697_92845197_92845275_92846860_92846953	0.000386363	0.0176857	1.0,0.869,0.781	1.0,1.0,1.0	0.117	SE	26	2.66667	20	0	28.6667	20	DM CLL vs normal
SE_27925	Ptdss2	chr7	+	141132496_141132606_141131355_141131517_141135308_141135410	6.64349e-10	4.97345e-07	0.0,0.018,0.0	0.146,0.0,0.222	0.117	SE	0.333333	33	31.6667	83.3333	33.3333	115	DM CLL vs normal
SE_35564	Golgb1	chr16	+	36900457_36900573_36898504_36898907_36904552_36904667	0.000992739	0.0354566	0.87,0.92,0.784	0.924,1.0,1.0	0.117	SE	80.6667	6.66667	40.6667	1	87.3333	41.6667	DM CLL vs normal
SE_41874	Prc1	chr7	+	80313526_80313568_80313031_80313131_80315113_80315517	1.24701e-05	0.00141012	0.065,0.0,0.042	0.128,0.132,0.197	0.117	SE	1.33333	23.3333	29	111.333	24.6667	140.333	DM CLL vs normal
MXE_2868	N4bp2l2	chr5	-	150643168_150643315_150647000_150647077_150608006_150608440_150647459_150647519	7.9923e-05	0.00560527	0.72,0.709,0.751	0.759,0.849,0.919	0.116	MXE	148.333	74	140	33.6667	222.333	173.667	DM CLL vs normal
SE_16683	Preb	chr5	-	30956261_30956334_30955042_30955737_30957887_30958061	5.51332e-06	0.000763614	0.759,0.782,0.825	0.859,0.934,0.922	0.116	SE	173	31	261	20	204	281	DM CLL vs normal
SE_49328	Cmas	chr6	+	142764286_142764429_142756685_142757026_142764553_142764709	1.61138e-12	1.98621e-09	0.9,0.863,0.763	0.97,0.935,0.969	0.116	SE	296.667	28.6667	765.667	15.6667	325.333	781.333	DM CLL vs normal
SE_53364	Kctd3	chr1	-	188976370_188976707_188974286_188974471_188978496_188978652	0.000240604	0.0126149	0.825,0.839,0.895	1.0,0.907,1.0	0.116	SE	85	7.33333	78.3333	1.66667	92.3333	80	DM CLL vs normal
SE_63439	Naip6	chr13	-	100294732_100294885_100288100_100288187_100296885_100297053	5.00135e-05	0.00395434	0.895,0.912,0.846	1.0,1.0,1.0	0.116	SE	57	3.33333	106.333	0	60.3333	106.333	DM CLL vs normal
A3SS_2516	Pcnp	chr16	-	56024223_56024438_56024223_56024386_56029602_56029696	0.00034525	0.00772605	0.634,0.662,0.692	0.672,0.816,0.846	0.115	A3SS	422.333	159.333	467	95.3333	581.667	562.333	DM CLL vs normal
A5SS_818	Ggnbp2	chr11	-	84841414_84841624_84841420_84841624_84840260_84840435	0.000202899	0.00582912	0.459,0.477,0.463	0.633,0.575,0.535	0.115	A5SS	239.333	264.333	214.333	151	503.667	365.333	DM CLL vs normal
RI_2743	H2-T10	chr17	-	36120184_36120432_36120184_36120290_36120301_36120432	2.67208e-05	0.000390148	1.0,1.0,0.655	1.0,1.0,1.0	0.115	RI	655	135.667	242.667	0	790.667	242.667	DM CLL vs normal
SE_22581	Gm13212	chr4	+	145620557_145620684_145617070_145617175_145622151_145622883	2.84934e-07	7.45631e-05	0.842,0.84,0.833	0.937,0.955,0.969	0.115	SE	105.333	11	313	7	116.333	320	DM CLL vs normal
SE_31297	Ep400	chr5	-	110740181_110740289_110737671_110739681_110741969_110742060	2.56132e-05	0.00242367	0.138,0.189,0.124	0.275,0.217,0.304	0.115	SE	62.3333	204.667	40.6667	65	267	105.667	DM CLL vs normal
SE_59596	Clcn3	chr8	-	60914577_60914828_60910860_60913175_60919339_60919556	2.33871e-05	0.00227957	0.092,0.136,0.111	0.292,0.135,0.258	0.115	SE	32	125	58.6667	93.3333	157	152	DM CLL vs normal
A3SS_690	Prdm15	chr16	-	97812557_97812725_97812557_97812691_97816105_97816193	7.62138e-07	6.8562e-05	0.853,0.846,0.916	1.0,1.0,0.957	0.114	A3SS	70.6667	8.66667	36.6667	0.333333	79.3333	37	DM CLL vs normal
MXE_11413	Smarce1	chr11	-	99224720_99225142_99228274_99228318_99220654_99220735_99228496_99228548	6.81668e-05	0.00490658	0.877,0.831,0.842	0.893,1.0,1.0	0.114	MXE	24.3333	6.66667	32.6667	1.66667	31	34.3333	DM CLL vs normal
SE_26225	Polr3gl	chr3	-	96582087_96582255_96581643_96581773_96594083_96594181	0.000105084	0.00687236	0.753,0.801,0.737	0.879,0.921,0.832	0.114	SE	258	39.6667	229.333	17.3333	297.667	246.667	DM CLL vs normal
SE_39763	Fuz	chr7	+	44896546_44896720_44896145_44896362_44897260_44897329	0.000255293	0.013129	0.843,0.731,0.868	0.925,0.889,0.969	0.114	SE	183.667	20.3333	109.333	4.33333	204	113.667	DM CLL vs normal
A3SS_4097	Fam133b	chr5	+	3559096_3559159_3559137_3559159_3558660_3558693	0.00319446	0.0402484	0.756,0.735,0.676	0.762,0.8,0.944	0.113	A3SS	100.667	29.6667	91.6667	12.6667	130.333	104.333	DM CLL vs normal
RI_3176	Cep135	chr5	+	76636861_76639026_76636861_76637071_76638921_76639026	0.000209281	0.00215795	1.0,0.72,0.889	1.0,0.947,1.0	0.113	RI	28.6667	3	25	0.333333	31.6667	25.3333	DM CLL vs normal
SE_35913	Mia2	chr12	+	59174105_59174188_59172524_59172592_59179849_59180008	6.22835e-14	1.0232e-10	0.946,0.844,0.83	0.988,0.984,0.986	0.113	SE	237.333	22.6667	255.667	2.33333	260	258	DM CLL vs normal
SE_37352	Fryl	chr5	-	73115255_73115300_73112748_73112852_73118483_73118585	0.000428405	0.0191073	0.035,0.039,0.012	0.258,0.11,0.058	0.113	SE	2.66667	67	5	23.3333	69.6667	28.3333	DM CLL vs normal
SE_60240	Spns2	chr11	-	72453553_72453702_72452840_72453115_72454053_72454118	0.000184035	0.0103657	0.858,0.971,0.832	1.0,1.0,1.0	0.113	SE	61.3333	4	7	0	65.3333	7	DM CLL vs normal
A5SS_1633	Lrmp	chr6	+	145137459_145138086_145137459_145137607_145138181_145138263	1.09961e-05	0.000722075	0.262,0.358,0.313	0.439,0.432,0.398	0.112	A5SS	510.667	556	323.333	219	1066.67	542.333	DM CLL vs normal
MXE_11408	Adcy7	chr8	+	88326095_88326200_88326390_88326505_88325366_88325513_88327372_88327497	0.00115197	0.0395839	0.302,0.28,0.325	0.387,0.355,0.5	0.112	MXE	243.667	578.333	179.333	274	822	453.333	DM CLL vs normal
RI_3924	Uba7	chr9	+	107981203_107981581_107981203_107981296_107981517_107981581	0.0080498	0.0388809	0.631,0.596,0.636	0.641,0.672,0.885	0.112	RI	905.333	283.333	518.333	102.667	1188.67	621	DM CLL vs normal
SE_928	Dtx2	chr5	+	136026469_136026607_136021754_136021858_136028498_136028572	0.00145797	0.0464327	0.663,0.76,0.702	0.81,0.878,0.774	0.112	SE	184	39	166.333	19	223	185.333	DM CLL vs normal
SE_4762	Sft2d2	chr1	-	165187968_165188054_165185007_165185089_165188247_165188334	7.4696e-05	0.00529688	0.709,0.732,0.635	0.807,0.793,0.811	0.112	SE	290.667	80.6667	269.333	41.3333	371.333	310.667	DM CLL vs normal
A5SS_368	Zfp160	chr17	+	21011675_21011777_21011675_21011772_21020071_21020198	1.20063e-05	0.000770076	0.012,0.013,0.036	0.15,0.132,0.112	0.111	A5SS	1.33333	67.6667	5	32	69	37	DM CLL vs normal
SE_1818	Cspp1	chr1	+	10104211_10104364_10095865_10096013_10108368_10108481	0.000780528	0.0294208	0.787,0.815,0.795	0.899,0.916,0.914	0.111	SE	124.667	15.6667	106.667	5.33333	140.333	112	DM CLL vs normal
SE_56935	Fuca1	chr4	+	135934689_135934704_135932944_135933099_135936922_135937022	1.56161e-06	0.000295064	0.907,0.804,0.855	1.0,0.912,0.986	0.111	SE	88	14.3333	65	2	102.333	67	DM CLL vs normal
A5SS_390	Plod3	chr5	+	136988571_136988735_136988571_136988701_136988882_136988995	2.6606e-08	4.58622e-06	0.861,0.876,0.875	0.977,0.964,1.0	0.11	A5SS	130.667	15.6667	138.333	3	146.333	141.333	DM CLL vs normal
A5SS_1431	Zfp87	chr13	-	67521147_67521319_67521192_67521319_67520625_67520721	3.22143e-05	0.00158656	0.09,0.135,0.057	0.242,0.164,0.205	0.11	A5SS	17.3333	134	20	60	151.333	80	DM CLL vs normal
MXE_550	Tank	chr2	+	61613650_61613798_61626905_61627014_61593076_61593208_61627720_61627839	1.95556e-11	1.11434e-08	0.073,0.078,0.057	0.219,0.129,0.189	0.11	MXE	30.6667	361.667	62.6667	254.667	392.333	317.333	DM CLL vs normal
MXE_11882	A630089N07Rik	chr16	-	98066543_98066665_98067754_98067815_98062511_98064238_98068003_98068130	0.00103674	0.0370195	0.923,0.838,0.881	1.0,1.0,0.971	0.11	MXE	19.6667	3	16	0.333333	22.6667	16.3333	DM CLL vs normal
MXE_14016	Mndal	chr1	-	173871377_173871545_173872851_173873019_173862460_173862883_173874350_173874472	5.03024e-09	1.37587e-06	0.772,0.76,0.751	0.875,0.883,0.855	0.11	MXE	466.333	146.667	396.667	60.6667	613	457.333	DM CLL vs normal
RI_3706	Abhd11	chr5	+	135010886_135011380_135010886_135011060_135011240_135011380	0.000150338	0.00165008	0.892,0.755,0.823	0.926,0.932,0.943	0.11	RI	118.667	14	119	4.33333	132.667	123.333	DM CLL vs normal
SE_25100	Setd3	chr12	-	108160232_108160381_108158275_108158348_108162972_108163065	0.000519075	0.0220695	0.7,0.69,0.672	0.763,0.864,0.765	0.11	SE	288.333	65.6667	282.667	37.3333	354	320	DM CLL vs normal
SE_41601	Mbnl2	chr14	+	120395711_120395765_120388899_120389163_120396450_120396604	5.40027e-06	0.000751794	0.063,0.105,0.084	0.195,0.214,0.174	0.11	SE	12.6667	104.667	29.3333	91.3333	117.333	120.667	DM CLL vs normal
SE_47560	Ranbp3	chr17	+	56701022_56701088_56696717_56696789_56702762_56702890	1.08266e-05	0.00126792	0.908,0.785,0.842	0.986,0.891,0.988	0.11	SE	127.667	16.3333	103	3.33333	144	106.333	DM CLL vs normal
MXE_2743	Nfatc1	chr18	-	80635690_80636076_80649831_80649964_80606204_80608025_80653505_80653561	1.81964e-11	1.08198e-08	0.783,0.703,0.734	0.829,0.828,0.889	0.109	MXE	769.667	283.333	989	178.667	1053	1167.67	DM CLL vs normal
MXE_5237	Fcgr2b	chr1	-	170963324_170963465_170965701_170965824_170961195_170961233_170966445_170966700	3.91072e-05	0.00312767	0.672,0.741,0.642	0.844,0.829,0.708	0.109	MXE	893.667	433.667	1651.33	522	1327.33	2173.33	DM CLL vs normal
SE_18823	Per3	chr4	-	151029135_151029242_151028748_151028905_151031912_151031991	0.000384884	0.0176316	0.7,1.0,0.858	1.0,0.884,1.0	0.109	SE	21	2.66667	11.6667	0.333333	23.6667	12	DM CLL vs normal
SE_26447	Sfxn4	chr19	-	60858663_60858738_60857349_60857376_60860028_60860094	0.00116535	0.0394854	1.0,1.0,0.674	1.0,1.0,1.0	0.109	SE	44.3333	3.33333	30	0	47.6667	30	DM CLL vs normal
SE_33116	Tnfaip8	chr18	+	50053296_50053619_49979534_49979626_50090199_50090357	7.64876e-08	2.45845e-05	0.156,0.129,0.14	0.245,0.301,0.207	0.109	SE	95.6667	284.667	176	270.333	380.333	446.333	DM CLL vs normal
SE_35817	Tle1	chr4	-	72157462_72157479_72145309_72145420_72158212_72158417	0.000858984	0.0318104	0.869,0.826,0.76	1.0,0.783,1.0	0.109	SE	19	3.66667	3.33333	0.333333	22.6667	3.66667	DM CLL vs normal
SE_51693	Ccdc50	chr16	+	27436367_27436412_27435561_27435677_27436497_27436602	3.86281e-08	1.37621e-05	0.784,0.737,0.744	0.854,0.807,0.93	0.109	SE	420	104	395.667	36.6667	524	432.333	DM CLL vs normal
RI_3372	Dgcr2	chr16	-	17858359_17859526_17858359_17858570_17859403_17859526	0.00443877	0.0239468	0.046,0.091,0.084	0.158,0.327,0.059	0.108	RI	14.6667	91.6667	19.3333	49	106.333	68.3333	DM CLL vs normal
RI_3982	Zbtb17	chr4	+	141464236_141464702_141464236_141464471_141464559_141464702	0.0013088	0.00929891	0.818,0.892,0.822	0.922,0.934,1.0	0.108	RI	85.6667	9.66667	53	2	95.3333	55	DM CLL vs normal
SE_25125	Fip1l1	chr5	+	74585045_74585072_74572428_74572585_74587002_74587057	7.05068e-05	0.0050656	0.56,0.515,0.53	0.627,0.629,0.672	0.108	SE	291	214	278.333	128.667	505	407	DM CLL vs normal
SE_39470	Tsen2	chr6	+	115549912_115549994_115547821_115548030_115553990_115554027	0.00101508	0.0358835	0.939,0.714,0.879	0.967,0.904,0.985	0.108	SE	47.6667	4.66667	59.3333	1.33333	52.3333	60.6667	DM CLL vs normal
SE_54280	Ift88	chr14	+	57516980_57517091_57507204_57507271_57517336_57517936	0.000272263	0.0137505	0.843,0.87,0.962	1.0,1.0,1.0	0.108	SE	57.6667	3.33333	49	0	61	49	DM CLL vs normal
A5SS_553	Asap1	chr15	-	64158881_64159004_64158917_64159004_64152829_64152930	0.000469808	0.0102836	0.181,0.164,0.187	0.273,0.242,0.339	0.107	A5SS	42.3333	158.333	38.3333	75.6667	200.667	114	DM CLL vs normal
SE_22413	Atp2c1	chr9	-	105494414_105494597_105470036_105470147_105494892_105495105	7.79477e-05	0.00544078	0.729,0.759,0.732	0.855,0.839,0.846	0.107	SE	328	57.3333	248	22.6667	385.333	270.667	DM CLL vs normal
SE_31532	Rpain	chr11	+	70973014_70973075_70971763_70971934_70977657_70977687	3.06102e-07	7.90532e-05	0.864,0.848,0.877	0.977,0.951,0.981	0.107	SE	94.6667	10.6667	138.667	2.66667	105.333	141.333	DM CLL vs normal
SE_40703	Kmt5b	chr19	+	3782219_3782279_3768546_3768702_3786388_3786627	0.000247907	0.0128722	0.715,0.884,0.821	0.741,1.0,1.0	0.107	SE	26	4	11	0.333333	30	11.3333	DM CLL vs normal
SE_48553	Napg	chr18	+	62984039_62984070_62977835_62978024_62986178_62986288	0.000865069	0.0319557	0.839,1.0,0.839	1.0,1.0,1.0	0.107	SE	25	2.66667	17.3333	0	27.6667	17.3333	DM CLL vs normal
SE_61904	U2af1	chr17	-	31652501_31652568_31648844_31648894_31654978_31655066	4.10952e-06	0.000621247	0.849,0.936,0.767	0.946,0.959,0.969	0.107	SE	98	13.6667	127.333	3.66667	111.667	131	DM CLL vs normal
SE_62170	Hemk1	chr9	-	107331444_107331579_107330772_107330822_107336178_107336272	0.000373618	0.0172761	0.909,0.878,0.796	1.0,0.905,1.0	0.107	SE	37.3333	3.66667	34	0.666667	41	34.6667	DM CLL vs normal
MXE_3899	Cln3	chr7	-	126582763_126582842_126582999_126583096_126581645_126581742_126583302_126583316	0.00076904	0.0301276	0.145,0.115,0.178	0.234,0.327,0.194	0.106	MXE	16.3333	88.3333	36.3333	89	104.667	125.333	DM CLL vs normal
RI_2646	Ctc1	chr11	+	69021029_69022614_69021029_69021115_69022376_69022614	0.000549884	0.00463037	0.932,0.91,0.77	1.0,1.0,0.931	0.106	RI	54.3333	4	39	0.666667	58.3333	39.6667	DM CLL vs normal
SE_1433	Heatr3	chr8	+	88161877_88161966_88158128_88158265_88164887_88165031	1.6565e-05	0.00175568	0.969,0.808,0.774	0.954,0.931,0.984	0.106	SE	109.333	11	176.333	4	120.333	180.333	DM CLL vs normal
SE_19863	Ppip5k2	chr1	-	97717441_97717561_97716541_97716604_97719833_97719906	0.000863712	0.0319455	0.769,0.796,1.0	1.0,0.882,1.0	0.106	SE	31	3.33333	27.6667	0.666667	34.3333	28.3333	DM CLL vs normal
A3SS_3409	Zscan20	chr4	-	128589451_128590141_128589451_128589860_128591472_128591557	1.14993e-05	0.000698971	0.86,0.851,0.973	1.0,1.0,1.0	0.105	A3SS	134.333	8	32	0	142.333	32	DM CLL vs normal
MXE_3770	Trim68	chr7	-	102679673_102679696_102680136_102680397_102679035_102679136_102681662_102681758	0.000471456	0.0213498	0.801,0.924,0.811	1.0,1.0,0.852	0.105	MXE	53	5.33333	24	0.666667	58.3333	24.6667	DM CLL vs normal
MXE_9388	Nedd9	chr13	-	41318443_41318545_41338576_41339020_41317861_41317963_41358852_41359247	5.50294e-08	1.10674e-05	0.094,0.038,0.111	0.13,0.263,0.164	0.105	MXE	49.3333	481	53	204.333	530.333	257.333	DM CLL vs normal
SE_4450	Tubg2	chr11	+	101156447_101156560_101155906_101156168_101156752_101156920	0.000667214	0.0265008	0.916,0.954,0.722	1.0,1.0,0.907	0.105	SE	38.3333	4	9	0.333333	42.3333	9.33333	DM CLL vs normal
SE_7148	Lemd3	chr10	-	120933629_120933709_120933394_120933540_120947203_120947271	0.00031782	0.0153564	0.901,0.848,0.75	0.867,0.965,0.982	0.105	SE	131.667	17.3333	58.6667	2.33333	149	61	DM CLL vs normal
SE_11360	Zfp346	chr13	+	55130533_55130627_55113677_55113770_55132306_55132356	0.00011193	0.00718749	0.966,0.8,0.919	1.0,1.0,1.0	0.105	SE	46.6667	3.33333	36	0	50	36	DM CLL vs normal
SE_14253	Tatdn1	chr15	-	58916276_58916362_58916151_58916192_58921139_58921182	0.000133142	0.00815972	0.802,0.862,0.872	0.92,0.959,0.973	0.105	SE	64.3333	7.66667	123	3.66667	72	126.667	DM CLL vs normal
SE_60220	Usp15	chr10	-	123163592_123163654_123146793_123146938_123168226_123168372	6.12156e-05	0.00459838	0.945,0.822,0.726	0.952,0.895,0.96	0.105	SE	99.6667	15	120	4.66667	114.667	124.667	DM CLL vs normal
SE_37237	Ap3m2	chr8	-	22792717_22792851_22791244_22791452_22793065_22793151	0.0011605	0.0393766	0.831,0.745,0.726	0.889,0.81,0.916	0.104	SE	209	35	104.333	8	244	112.333	DM CLL vs normal
SE_60504	Ggps1	chr13	-	14058923_14059211_14057795_14057888_14059318_14059462	0.000512871	0.0218438	0.039,0.089,0.088	0.235,0.145,0.148	0.104	SE	13.6667	85	14.3333	35	98.6667	49.3333	DM CLL vs normal
MXE_4976	Pigq	chr17	-	25931673_25932231_25934757_25934878_25930957_25931038_25935002_25935134	3.41702e-09	9.73565e-07	0.864,0.839,0.775	0.957,0.861,0.97	0.103	MXE	116.667	27	226.667	12.6667	143.667	239.333	DM CLL vs normal
SE_21923	Add3	chr19	+	53244309_53244405_53242503_53242627_53244997_53247399	6.85924e-05	0.00497745	0.449,0.457,0.363	0.494,0.527,0.556	0.103	SE	1250.67	1043.67	747.333	398.667	2294.33	1146	DM CLL vs normal
A3SS_5605	Ago1	chr4	-	126460366_126460585_126460366_126460503_126460905_126461087	0.000264258	0.00635633	0.06,0.087,0.083	0.193,0.225,0.119	0.102	A3SS	17	138	15.6667	51	155	66.6667	DM CLL vs normal
MXE_677	Timm44	chr8	-	4268299_4268380_4269854_4270025_4267863_4268013_4274136_4274232	0.000258243	0.0142985	0.585,0.566,0.546	0.687,0.665,0.651	0.102	MXE	300.667	177	341.667	133.667	477.667	475.333	DM CLL vs normal
RI_1679	Rasal3	chr17	-	32403055_32403581_32403055_32403399_32403520_32403581	0.00374036	0.0209975	0.481,0.516,0.483	0.662,0.521,0.604	0.102	RI	652.667	369	275	102.333	1021.67	377.333	DM CLL vs normal
RI_2575	Tert	chr13	+	73627350_73628674_73627350_73627638_73628147_73628674	0.00684078	0.0339691	1.0,0.875,0.818	1.0,1.0,1.0	0.102	RI	26	2	16.3333	0	28	16.3333	DM CLL vs normal
SE_25017	Brwd1	chr16	-	96019418_96019460_96017580_96017724_96021215_96021341	0.000143971	0.00863534	0.898,0.797,1.0	1.0,1.0,1.0	0.102	SE	42.3333	4.66667	4.66667	0	47	4.66667	DM CLL vs normal
SE_32184	Cep57l1	chr10	-	41740839_41740913_41730998_41731115_41743041_41743221	0.00147487	0.0467958	0.706,0.957,1.0	1.0,1.0,0.969	0.102	SE	26.6667	2.66667	27	0.333333	29.3333	27.3333	DM CLL vs normal
SE_39760	Fuz	chr7	+	44896546_44896668_44896078_44896362_44897260_44897329	0.000227961	0.0121257	0.857,0.759,0.877	0.932,0.895,0.973	0.102	SE	185.667	20.3333	109.667	4.33333	206	114	DM CLL vs normal
SE_47269	Meis3	chr7	+	16177708_16177868_16177391_16177573_16178744_16178793	0.00125413	0.0415058	0.85,0.944,0.901	1.0,1.0,1.0	0.102	SE	47	2.66667	25.6667	0	49.6667	25.6667	DM CLL vs normal
A3SS_5898	Uvssa	chr5	+	33410858_33411042_33410962_33411042_33409426_33409549	8.31426e-05	0.00285477	0.868,0.805,0.921	1.0,0.897,1.0	0.101	A3SS	86.3333	8.33333	46.3333	1	94.6667	47.3333	DM CLL vs normal
SE_23234	Nfxl1	chr5	-	72533044_72533135_72529383_72529504_72537365_72537488	7.12882e-06	0.000920148	0.962,0.873,0.862	1.0,1.0,1.0	0.101	SE	69.6667	4.66667	67.6667	0	74.3333	67.6667	DM CLL vs normal
SE_39178	Pde7a	chr3	-	19229687_19229768_19223107_19227841_19230956_19231101	5.98545e-05	0.00454994	0.804,0.782,0.785	0.893,0.918,0.862	0.101	SE	300	51.6667	153.333	12.3333	351.667	165.667	DM CLL vs normal
SE_52546	Lair1	chr7	-	4010729_4010846_4010589_4010632_4028706_4029036	0.00107292	0.0371977	0.832,0.827,0.938	0.947,0.987,0.965	0.101	SE	38	3.66667	98.6667	1.66667	41.6667	100.333	DM CLL vs normal
SE_60241	Spns2	chr11	-	72453553_72453714_72452607_72453115_72454053_72454217	0.000301881	0.0147672	0.873,0.975,0.849	1.0,1.0,1.0	0.101	SE	71	4	8	0	75	8	DM CLL vs normal
SE_36874	Tbc1d12	chr19	+	38901308_38901415_38898868_38898986_38907771_38907852	0.000992615	0.0354566	0.887,0.891,0.854	1.0,0.933,1.0	0.1	SE	31.6667	2.66667	23.3333	0.333333	34.3333	23.6667	DM CLL vs normal
SE_44372	Hspb11	chr4	+	107275222_107275291_107262466_107262579_107277926_107277970	9.59959e-05	0.00640778	1.0,0.766,0.935	1.0,1.0,1.0	0.1	SE	44.3333	3.66667	34	0	48	34	DM CLL vs normal
SE_52286	Arhgef11	chr3	+	87722356_87722483_87717423_87717520_87725478_87725658	3.13362e-05	0.00280706	0.927,0.886,0.854	0.966,1.0,1.0	0.1	SE	87.6667	5.66667	46	0.333333	93.3333	46.3333	DM CLL vs normal
SE_53662	Elmod3	chr6	-	72596435_72596466_72594739_72595020_72597623_72597645	0.000249094	0.0129112	0.913,0.877,0.909	1.0,1.0,1.0	0.1	SE	39	3.66667	15.6667	0	42.6667	15.6667	DM CLL vs normal
A3SS_4977	Papd4	chr13	-	93174639_93174718_93174639_93174706_93175518_93175610	0.000556404	0.0110251	0.698,0.682,0.758	0.627,0.652,0.559	-0.1	A3SS	279	105	178	108	384	286	DM CLL vs normal
MXE_9087	Hnrnpm	chr17	-	33649594_33650397_33652272_33652326_33648812_33648864_33658387_33658465	4.22228e-07	6.9571e-05	0.401,0.387,0.391	0.284,0.274,0.322	-0.1	MXE	893.667	2039	830.667	2921.33	2932.67	3752	DM CLL vs normal
RI_1524	Qars	chr9	+	108514966_108515232_108514966_108515033_108515106_108515232	5.04237e-06	0.000105233	0.121,0.267,0.257	0.125,0.188,0.032	-0.1	RI	207.333	493.667	114	630.667	701	744.667	DM CLL vs normal
RI_2924	Cnbp	chr6	-	87845121_87845793_87845121_87845557_87845676_87845793	1.09295e-08	5.35211e-07	0.273,0.327,0.291	0.227,0.22,0.144	-0.1	RI	644.667	855.333	444.667	1129	1500	1573.67	DM CLL vs normal
RI_3348	Txndc9	chr1	-	37993991_37995841_37993991_37994110_37995632_37995841	5.663e-08	2.28169e-06	0.087,0.233,0.238	0.112,0.104,0.042	-0.1	RI	130	299.333	65	403.333	429.333	468.333	DM CLL vs normal
SE_10888	Vrk1	chr12	+	106071569_106071641_106070524_106070615_106073618_106073678	0.000186983	0.0104818	0.192,0.229,0.196	0.076,0.13,0.111	-0.1	SE	28	74	19.3333	109.667	102	129	DM CLL vs normal
SE_20035	Caskin2	chr11	-	115812891_115812944_115811886_115812382_115813513_115813639	1.70085e-05	0.0017871	0.076,0.0,0.223	0.0,0.0,0.0	-0.1	SE	5	32.6667	0	28	37.6667	28	DM CLL vs normal
SE_31564	A930005H10Rik	chr3	-	115886321_115886375_115881785_115881838_115887775_115888104	9.06967e-06	0.00111748	0.16,0.184,0.101	0.021,0.076,0.049	-0.1	SE	17.3333	75	7.33333	102.333	92.3333	109.667	DM CLL vs normal
SE_45258	Surf6	chr2	-	26892866_26893067_26888988_26889378_26899336_26899425	5.52653e-08	1.87842e-05	0.945,0.993,0.984	0.922,0.915,0.784	-0.1	SE	354.667	5	157.667	12.6667	359.667	170.333	DM CLL vs normal
SE_45857	Gabpb1	chr2	-	126662990_126663088_126658469_126658577_126675355_126675544	3.38072e-07	8.43625e-05	0.14,0.163,0.234	0.072,0.108,0.058	-0.1	SE	41.3333	118.667	20	153.667	160	173.667	DM CLL vs normal
SE_56906	1110038B12Rik	chr17	-	34951884_34951925_34950697_34950847_34952135_34952173	4.07039e-09	2.18843e-06	0.921,0.973,0.942	0.787,0.92,0.829	-0.1	SE	304.333	13.6667	386.333	59	318	445.333	DM CLL vs normal
SE_67283	Vps29	chr5	+	122356793_122356805_122354384_122354476_122360012_122360204	0.000937732	0.0341072	0.441,0.43,0.446	0.345,0.295,0.377	-0.1	SE	140.333	167	158	275.667	307.333	433.667	DM CLL vs normal
MXE_1687	Pold3	chr7	-	100096372_100096535_100100419_100100681_100093371_100093481_100106562_100106695	0.00130176	0.0433484	0.688,0.626,0.571	0.543,0.559,0.481	-0.101	MXE	221.667	129.667	183	173	351.333	356	DM CLL vs normal
MXE_9493	Rnf138	chr18	+	21008724_21008890_21017818_21017875_21001956_21002169_21020887_21020999	0.000743232	0.0292773	0.764,0.742,0.776	0.627,0.672,0.679	-0.101	MXE	263	56.6667	171.667	60.3333	319.667	232	DM CLL vs normal
RI_3869	Ilkap	chr1	-	91387214_91388464_91387214_91387341_91388344_91388464	0.00113964	0.00830087	0.168,0.341,0.321	0.241,0.228,0.057	-0.101	RI	182.667	228	107	329.333	410.667	436.333	DM CLL vs normal
SE_32202	Rec8	chr14	+	55623163_55623213_55622793_55622885_55623496_55623634	0.000995709	0.0354956	1.0,1.0,1.0	0.892,0.883,0.923	-0.101	SE	21.6667	0	31.6667	2.66667	21.6667	34.3333	DM CLL vs normal
A5SS_2312	Mef2b	chr8	+	70166292_70166426_70166292_70166396_70166613_70166698	4.34505e-05	0.00202044	0.013,0.0,0.325	0.011,0.012,0.008	-0.102	A5SS	14	139	2.33333	199.667	153	202	DM CLL vs normal
A5SS_3910	Lsm7	chr10	-	80854939_80855143_80855024_80855143_80854617_80854708	0.000920387	0.0175116	0.943,1.0,0.967	0.883,0.934,0.786	-0.102	A5SS	65	1	38	3.33333	66	41.3333	DM CLL vs normal
MXE_9365	Senp7	chr16	+	56184146_56184190_56184760_56184829_56178956_56179049_56186058_56186209	0.000931272	0.0346089	0.168,0.075,0.207	0.047,0.038,0.059	-0.102	MXE	10.6667	73	1.33333	29.3333	83.6667	30.6667	DM CLL vs normal
MXE_13389	Ikzf3	chr11	-	98476926_98477043_98490331_98490589_98464901_98467686_98516850_98516952	3.00717e-05	0.00253864	0.467,0.442,0.453	0.347,0.407,0.302	-0.102	MXE	1552.67	1657	602	1022.67	3209.67	1624.67	DM CLL vs normal
RI_275	Spout1	chr2	-	30177592_30177965_30177592_30177721_30177919_30177965	0.00454861	0.0243741	0.337,0.352,0.413	0.333,0.286,0.177	-0.102	RI	80	68.6667	54.3333	85.6667	148.667	140	DM CLL vs normal
RI_1763	Ndufv1	chr19	-	4011101_4011424_4011101_4011272_4011345_4011424	5.71639e-11	6.99819e-09	0.047,0.186,0.229	0.048,0.088,0.02	-0.102	RI	78	298	32.3333	519.667	376	552	DM CLL vs normal
RI_3685	Trmt2a	chr16	+	18251358_18251660_18251358_18251474_18251548_18251660	0.000191656	0.00200672	0.171,0.332,0.248	0.163,0.205,0.076	-0.102	RI	157.333	301	72	283.333	458.333	355.333	DM CLL vs normal
SE_17102	Fam129c	chr8	+	71604927_71605035_71602763_71602926_71606660_71606744	3.51364e-05	0.00306039	1.0,1.0,1.0	1.0,0.695,1.0	-0.102	SE	44.6667	0	33.6667	4.33333	44.6667	38	DM CLL vs normal
SE_17470	Irf7	chr7	-	141264222_141264315_141263658_141264048_141264492_141264559	3.55148e-05	0.00308426	0.881,0.832,0.919	0.748,0.792,0.787	-0.102	SE	323.667	30.6667	398.667	69.3333	354.333	468	DM CLL vs normal
SE_21957	Pum1	chr4	+	130718153_130718262_130701041_130701110_130741462_130741556	0.000708356	0.0276005	0.966,0.888,0.949	0.749,0.899,0.85	-0.102	SE	208.333	8.33333	82.3333	9.66667	216.667	92	DM CLL vs normal
SE_50128	Rps6ka3	chrX	+	159279166_159279203_159255924_159256188_159285265_159285322	0.00128359	0.0422987	0.182,0.228,0.168	0.108,0.047,0.116	-0.102	SE	24.6667	81.6667	4.66667	36.6667	106.333	41.3333	DM CLL vs normal
A3SS_956	Nolc1	chr19	+	46078857_46079021_46078872_46079021_46078702_46078758	7.34224e-05	0.002707	0.109,0.244,0.092	0.073,0.04,0.022	-0.103	A3SS	8.33333	46.3333	2.66667	67.6667	54.6667	70.3333	DM CLL vs normal
A3SS_976	Leng8	chr7	+	4143258_4143697_4143418_4143697_4142833_4143037	2.14098e-06	0.000163223	0.314,0.282,0.257	0.19,0.198,0.155	-0.103	A3SS	311.333	401.333	95.6667	209	712.667	304.667	DM CLL vs normal
A3SS_1678	Dbnl	chr11	+	5797274_5797335_5797283_5797335_5797023_5797175	0.00025929	0.00627036	0.391,0.363,0.451	0.247,0.335,0.314	-0.103	A3SS	271.667	389.333	155.667	337.667	661	493.333	DM CLL vs normal
A3SS_4419	Foxred1	chr9	-	35209415_35209529_35209415_35209507_35209939_35210165	0.00332962	0.041372	1.0,1.0,0.961	0.792,0.86,1.0	-0.103	A3SS	26	0.333333	19.6667	2.33333	26.3333	22	DM CLL vs normal
A5SS_17	Pfkfb2	chr1	-	130714455_130714575_130714465_130714575_130708075_130708201	7.63528e-05	0.00284569	0.095,0.219,0.059	0.0,0.065,0.0	-0.103	A5SS	6.33333	42.3333	0.666667	24.6667	48.6667	25.3333	DM CLL vs normal
MXE_1303	BC004004	chr17	+	29282059_29282267_29294006_29294161_29277856_29277947_29294274_29294414	1.30586e-05	0.00125767	0.512,0.496,0.519	0.395,0.386,0.438	-0.103	MXE	587.333	566.667	594.333	846	1154	1440.33	DM CLL vs normal
RI_983	Ctu2	chr8	+	122481330_122481529_122481330_122481397_122481470_122481529	0.000159176	0.00171748	0.281,0.241,0.258	0.148,0.229,0.095	-0.103	RI	98.6667	193.333	55.3333	188.667	292	244	DM CLL vs normal
RI_1196	Arl2	chr19	-	6135978_6137640_6135978_6136059_6137477_6137640	7.01431e-06	0.000137818	0.121,0.217,0.289	0.107,0.136,0.076	-0.103	RI	84	158.333	49.3333	223	242.333	272.333	DM CLL vs normal
RI_1893	Tars2	chr3	-	95748486_95750417_95748486_95748633_95750338_95750417	1.74397e-07	5.6481e-06	0.149,0.265,0.199	0.105,0.191,0.009	-0.103	RI	96.3333	177.667	30.3333	171	274	201.333	DM CLL vs normal
SE_2379	Eif4enif1	chr11	+	3234584_3234645_3229868_3230101_3239400_3239459	0.00129145	0.0425029	0.567,0.133,0.176	0.151,0.0,0.416	-0.103	SE	5.66667	10	0.666667	4.33333	15.6667	5	DM CLL vs normal
SE_31776	Chst3	chr10	-	60194092_60194245_60188072_60188318_60218903_60219260	0.00100518	0.0356737	0.648,0.629,0.643	0.572,0.516,0.524	-0.103	SE	797.333	224	136.333	59	1021.33	195.333	DM CLL vs normal
SE_55029	2024-03-02	chr17	-	33715942_33716062_33709744_33709972_33718545_33718591	3.96143e-06	0.000604893	0.346,0.3,0.253	0.176,0.225,0.189	-0.103	SE	125.667	161.333	180.333	425	287	605.333	DM CLL vs normal
A3SS_787	Dlgap4	chr2	+	156748022_156748420_156748331_156748420_156745834_156746196	0.000212	0.00549562	0.156,0.293,0.313	0.156,0.212,0.083	-0.104	A3SS	124	173	57.6667	181	297	238.667	DM CLL vs normal
A3SS_4760	Ppox	chr1	-	171280139_171280288_171280139_171280255_171280387_171280522	0.00316647	0.0400733	0.282,0.367,0.239	0.201,0.288,0.086	-0.104	A3SS	37	73	28.3333	132.333	110	160.667	DM CLL vs normal
MXE_1846	Snrpa1	chr7	+	66069423_66069526_66070118_66070198_66069166_66069213_66070589_66070665	0.0013421	0.0439104	0.563,0.65,0.551	0.529,0.439,0.485	-0.104	MXE	252	161.667	350.667	336	413.667	686.667	DM CLL vs normal
MXE_8565	Pnkp	chr7	+	44860359_44860431_44860862_44860911_44860076_44860184_44860988_44861059	0.00128809	0.0430706	0.598,0.557,0.637	0.507,0.514,0.46	-0.104	MXE	155.333	92.6667	127.333	117.667	248	245	DM CLL vs normal
RI_1841	Dalrd3	chr9	+	108571781_108572297_108571781_108571864_108572186_108572297	0.000891324	0.00682601	0.991,0.996,0.998	0.985,0.996,0.692	-0.104	RI	657	1.33333	285.667	5	658.333	290.667	DM CLL vs normal
RI_2029	Tbl3	chr17	-	24702144_24702623_24702144_24702375_24702475_24702623	1.10928e-10	1.10339e-08	0.13,0.146,0.202	0.072,0.046,0.049	-0.104	RI	42.6667	140.667	22.3333	231.667	183.333	254	DM CLL vs normal
RI_2304	Hirip3	chr7	+	126862599_126862926_126862599_126862720_126862817_126862926	0.00563082	0.0288613	0.201,0.362,0.357	0.267,0.263,0.079	-0.104	RI	75	106	49.6667	162.333	181	212	DM CLL vs normal
RI_2762	Ptcd3	chr6	-	71883443_71884625_71883443_71883592_71884539_71884625	0.00339882	0.0196699	0.153,0.356,0.309	0.238,0.208,0.06	-0.104	RI	101.333	127.333	52	150	228.667	202	DM CLL vs normal
RI_2954	Rab4b	chr7	-	27175778_27176238_27175778_27175893_27176157_27176238	0.000683352	0.00553463	0.144,0.342,0.312	0.22,0.225,0.04	-0.104	RI	412.667	556	246	695.667	968.667	941.667	DM CLL vs normal
RI_3131	Rhot2	chr17	-	25841558_25841855_25841558_25841667_25841756_25841855	2.18215e-07	6.8096e-06	0.187,0.258,0.239	0.136,0.156,0.08	-0.104	RI	111.667	235	36	161.667	346.667	197.667	DM CLL vs normal
SE_4441	1700017B05Rik	chr9	-	57258956_57259140_57253609_57254329_57262428_57262547	0.000614705	0.0249173	0.945,0.921,0.872	0.718,0.893,0.814	-0.104	SE	124	5.66667	126.667	16.3333	129.667	143	DM CLL vs normal
SE_36099	Kdm3a	chr6	-	71632496_71632579_71632055_71632271_71632837_71632905	5.00242e-07	0.000117868	0.985,0.979,0.985	0.961,0.809,0.868	-0.104	SE	208.667	2.33333	79	7	211	86	DM CLL vs normal
MXE_2004	Slc35b3	chr13	-	38944499_38944654_38954108_38954230_38943058_38943166_38955648_38955936	0.000244661	0.0137695	0.813,0.815,0.815	0.724,0.73,0.673	-0.105	MXE	123.333	31	119	55.6667	154.333	174.667	DM CLL vs normal
MXE_7272	Foxd2os	chr4	+	114920439_114920555_114921059_114921235_114916188_114916310_114921768_114921967	2.63112e-05	0.00228883	0.958,1.0,0.952	0.783,0.831,0.982	-0.105	MXE	35.6667	1	42.6667	7.33333	36.6667	50	DM CLL vs normal
MXE_7329	Pcsk7	chr9	+	45925917_45926067_45926733_45926828_45919245_45919353_45927574_45927668	6.64998e-08	1.29922e-05	0.057,0.134,0.191	0.01,0.047,0.01	-0.105	MXE	14.6667	83.3333	2	75.3333	98	77.3333	DM CLL vs normal
RI_361	Haghl	chr17	-	25784074_25784572_25784074_25784178_25784454_25784572	0.00664228	0.0331905	0.949,0.908,0.98	0.649,0.872,1.0	-0.105	RI	78.3333	2.33333	44.3333	5.33333	80.6667	49.6667	DM CLL vs normal
RI_1563	Siglecg	chr7	+	43411561_43412174_43411561_43411819_43411889_43412174	2.75244e-05	0.000398228	0.232,0.31,0.318	0.261,0.198,0.086	-0.105	RI	874	1412.67	283.667	839	2286.67	1122.67	DM CLL vs normal
SE_21964	Pum1	chr4	+	130730277_130730548_130701041_130701110_130741462_130741556	0.000991002	0.0354566	0.953,0.878,0.934	0.785,0.863,0.802	-0.105	SE	191	8.33333	82	9.66667	199.333	91.6667	DM CLL vs normal
SE_32303	Spryd7	chr14	-	61540136_61540239_61531992_61535241_61545681_61545848	0.000181004	0.0102145	0.934,0.927,0.954	0.863,0.86,0.777	-0.105	SE	189.333	7.66667	114.667	13	197	127.667	DM CLL vs normal
SE_56235	Ccnl1	chr3	-	65955203_65955276_65951433_65951554_65956852_65956856	0.000825741	0.0309279	0.657,0.699,0.623	0.565,0.599,0.501	-0.105	SE	437	151	207	109	588	316	DM CLL vs normal
SE_66783	Ptprc	chr1	-	138116953_138117025_138115618_138115642_138126302_138126326	0	0	0.993,0.987,0.996	0.891,0.815,0.955	-0.105	SE	1375.33	7.66667	615.333	55	1383	670.333	DM CLL vs normal
A3SS_2637	Spib	chr7	-	44529856_44529983_44529856_44529929_44531222_44531250	4.00957e-10	1.00195e-07	0.294,0.298,0.338	0.238,0.217,0.158	-0.106	A3SS	1094.33	1812	374.667	1220	2906.33	1594.67	DM CLL vs normal
A3SS_2666	Ncor1	chr11	-	62373075_62373622_62373075_62373454_62376634_62376761	0.000573256	0.0112598	0.703,0.742,0.777	0.668,0.626,0.609	-0.106	A3SS	387	69.3333	188.333	55	456.333	243.333	DM CLL vs normal
RI_2051	Nprl2	chr9	+	107544913_107545387_107544913_107545031_107545244_107545387	0.00424719	0.0229912	0.213,0.329,0.348	0.222,0.288,0.063	-0.106	RI	127.333	143	58.3333	118.333	270.333	176.667	DM CLL vs normal
RI_3018	Gpn3	chr5	+	122381189_122381494_122381189_122381305_122381397_122381494	0.000219545	0.00223978	0.127,0.325,0.254	0.148,0.229,0.011	-0.106	RI	99.3333	199.333	33.6667	174.333	298.667	208	DM CLL vs normal
RI_3340	Acaa1a	chr9	+	119344465_119346568_119344465_119344508_119346469_119346568	1.6656e-09	1.20491e-07	0.118,0.236,0.242	0.103,0.159,0.016	-0.106	RI	148	290	58.6667	361	438	419.667	DM CLL vs normal
A5SS_2497	Mrps17	chr5	+	129715683_129715858_129715683_129715763_129716726_129716866	0.00369354	0.0494505	0.534,0.585,0.653	0.479,0.537,0.434	-0.107	A5SS	185.333	78.6667	183	125	264	308	DM CLL vs normal
MXE_10964	Uimc1	chr13	-	55060265_55060342_55076301_55076407_55055974_55056078_55077402_55077527	0.000438719	0.0204079	0.647,0.582,0.592	0.484,0.473,0.543	-0.107	MXE	258	151	144.667	129.667	409	274.333	DM CLL vs normal
MXE_12544	Esco1	chr18	-	10588438_10588550_10593745_10595875_10585977_10586041_10596338_10596441	0.000399114	0.0190184	0.533,0.508,0.456	0.367,0.379,0.429	-0.107	MXE	288	251.333	100.667	134.667	539.333	235.333	DM CLL vs normal
RI_509	Gmppb	chr9	+	108050848_108051242_108050848_108050976_108051059_108051242	1.56694e-05	0.000262504	0.157,0.264,0.263	0.075,0.222,0.066	-0.107	RI	53.6667	118.333	28.6667	175.333	172	204	DM CLL vs normal
RI_651	Orc5	chr5	-	22526362_22526583_22526362_22526453_22526534_22526583	0.000785121	0.00621652	0.165,0.234,0.29	0.147,0.189,0.032	-0.107	RI	29.6667	68	16.3333	85.3333	97.6667	101.667	DM CLL vs normal
RI_925	Stk16	chr1	+	75212599_75213006_75212599_75212733_75212885_75213006	0.00520299	0.0270165	0.219,0.323,0.392	0.234,0.283,0.096	-0.107	RI	128.333	139	89	173.333	267.333	262.333	DM CLL vs normal
RI_3449	Sik2	chr9	-	50892800_50894081_50892800_50893389_50893957_50894081	0.00328903	0.0193109	0.949,0.935,0.984	0.914,0.914,0.719	-0.107	RI	115.667	2.66667	79	6	118.333	85	DM CLL vs normal
SE_5410	Mis12	chr11	+	71020005_71020189_71019610_71019723_71024549_71024711	4.98825e-05	0.00395434	0.947,0.958,0.988	0.767,0.922,0.882	-0.107	SE	146.333	2.66667	99.6667	8.33333	149	108	DM CLL vs normal
SE_33521	Cpeb3	chr19	-	37054259_37054374_37044521_37044703_37068172_37068291	0.000243506	0.0127111	1.0,0.926,1.0	0.748,1.0,0.856	-0.107	SE	11.3333	0.333333	23	3.33333	11.6667	26.3333	DM CLL vs normal
SE_35331	Nfu1	chr6	+	87016175_87016394_87015565_87015701_87019364_87019431	3.35706e-09	1.94647e-06	0.277,0.293,0.239	0.132,0.201,0.154	-0.107	SE	231	312.667	159.667	413.667	543.667	573.333	DM CLL vs normal
SE_55180	Nme6	chr9	+	109835317_109835414_109833029_109833295_109839607_109839710	0.00153838	0.0483385	0.935,0.922,0.797	0.764,0.832,0.738	-0.107	SE	81.3333	6.33333	108.667	20.6667	87.6667	129.333	DM CLL vs normal
A3SS_4872	Cdc6	chr11	+	98911387_98911563_98911390_98911563_98910577_98910777	4.58839e-05	0.00202339	0.973,1.0,1.0	0.918,0.818,0.913	-0.108	A3SS	19	0.333333	107.667	11.6667	19.3333	119.333	DM CLL vs normal
RI_2335	Ap1g2	chr14	-	55104581_55104927_55104581_55104658_55104830_55104927	2.09805e-05	0.000327357	0.148,0.292,0.227	0.141,0.164,0.038	-0.108	RI	121	201	33.6667	128.667	322	162.333	DM CLL vs normal
RI_3728	Dennd6b	chr15	-	89185361_89185647_89185361_89185464_89185537_89185647	0.000282999	0.00279747	0.354,0.317,0.286	0.26,0.205,0.167	-0.108	RI	145.333	221	58.3333	144.333	366.333	202.667	DM CLL vs normal
SE_1904	Zfp638	chr6	+	83957508_83957592_83954710_83954761_83958183_83958252	0.0012216	0.0407554	0.84,0.775,0.829	0.695,0.71,0.714	-0.108	SE	212.667	31	108	28.6667	243.667	136.667	DM CLL vs normal
SE_23083	Tcerg1	chr18	+	42574159_42574253_42573259_42573360_42574517_42574844	6.85383e-06	0.000894442	0.181,0.283,0.298	0.182,0.139,0.117	-0.108	SE	98.3333	175	60	221	273.333	281	DM CLL vs normal
SE_36877	Yeats2	chr16	+	20152908_20153006_20150441_20150560_20154136_20154229	0.000912461	0.0333728	1.0,1.0,1.0	0.816,1.0,0.861	-0.108	SE	56	0	36.6667	2.66667	56	39.3333	DM CLL vs normal
A3SS_276	Plekha5	chr6	+	140579426_140579476_140579429_140579476_140577226_140577338	0.000837287	0.0151406	0.187,0.053,0.222	0.082,0.053,0.0	-0.109	A3SS	8	39	1	17.6667	47	18.6667	DM CLL vs normal
RI_2266	Ilk	chr7	+	105741373_105741707_105741373_105741483_105741579_105741707	4.90019e-05	0.000641865	0.179,0.34,0.267	0.181,0.218,0.061	-0.109	RI	206	358.667	106.333	426.667	564.667	533	DM CLL vs normal
RI_3302	Spsb3	chr17	+	24890567_24890935_24890567_24890755_24890832_24890935	0.000996631	0.00744666	0.246,0.39,0.361	0.293,0.224,0.153	-0.109	RI	197.667	254.667	105	259.333	452.333	364.333	DM CLL vs normal
RI_3395	Kin	chr2	+	10090112_10090363_10090112_10090156_10090240_10090363	9.43657e-05	0.0011292	0.176,0.23,0.302	0.126,0.155,0.101	-0.109	RI	48.6667	94.3333	19.3333	85.6667	143	105	DM CLL vs normal
SE_9302	Slc7a7	chr14	-	54374213_54374317_54372939_54373089_54408502_54409048	0.000652961	0.02611	1.0,1.0,1.0	1.0,0.956,0.717	-0.109	SE	8.33333	0	28.6667	2.66667	8.33333	31.3333	DM CLL vs normal
SE_23714	Nup155	chr15	+	8153115_8153236_8151082_8151826_8153639_8153750	2.27456e-06	0.000395647	0.989,0.961,0.982	0.823,0.796,0.985	-0.109	SE	182	2.33333	217.667	13.6667	184.333	231.333	DM CLL vs normal
SE_51208	Rsrc2	chr5	-	123742778_123742856_123740671_123740862_123743637_123743645	2.71628e-05	0.00254498	0.226,0.332,0.277	0.165,0.251,0.093	-0.109	SE	208.333	356	86.6667	301.667	564.333	388.333	DM CLL vs normal
SE_52933	Tnks2	chr19	+	36876184_36876373_36875263_36875373_36879234_36879487	0.000340882	0.016141	0.768,0.792,0.832	0.622,0.764,0.679	-0.109	SE	621.333	79.3333	309.333	69.6667	700.667	379	DM CLL vs normal
MXE_5990	Il9r	chr11	-	32194625_32194737_32195072_32195183_32194358_32194537_32200190_32200222	0.000292256	0.0153137	0.363,0.342,0.34	0.242,0.236,0.238	-0.11	MXE	243	460.667	31.6667	102	703.667	133.667	DM CLL vs normal
MXE_7849	2010111I01Rik	chr13	+	63210105_63210166_63240086_63240155_63199506_63199550_63240256_63240311	0.000485474	0.0218399	0.198,0.241,0.129	0.027,0.081,0.129	-0.11	MXE	10.3333	45.3333	3.66667	53.6667	55.6667	57.3333	DM CLL vs normal
RI_1485	Commd4	chr9	-	57155901_57156555_57155901_57155982_57156171_57156555	7.52585e-05	0.000935734	0.178,0.317,0.326	0.21,0.233,0.047	-0.11	RI	340	440	229.667	643.667	780	873.333	DM CLL vs normal
RI_2615	Wdr90	chr17	-	25850417_25850938_25850417_25850515_25850746_25850938	0.00136651	0.00960179	0.258,0.125,0.122	0.018,0.043,0.115	-0.11	RI	15.3333	43	3.33333	25.6667	58.3333	29	DM CLL vs normal
RI_2705	Sirt7	chr11	-	120620423_120620883_120620423_120620504_120620646_120620883	0	0	0.161,0.208,0.213	0.115,0.079,0.057	-0.11	RI	414.333	858.333	127	720.667	1272.67	847.667	DM CLL vs normal
RI_2992	Dhx35	chr2	+	158826304_158827999_158826304_158826417_158827902_158827999	0.000344181	0.00328003	0.2,0.205,0.24	0.1,0.159,0.055	-0.11	RI	32	58.3333	11.3333	47	90.3333	58.3333	DM CLL vs normal
SE_24703	Zfp644	chr5	-	106690670_106690877_106666784_106666845_106696531_106696650	6.92295e-05	0.00501139	0.2,0.098,0.143	0.0,0.111,0.0	-0.11	SE	5	16	0.333333	9	21	9.33333	DM CLL vs normal
A3SS_6505	Abcc5	chr16	-	20392450_20392922_20392450_20392807_20396014_20396122	0.000633979	0.0121819	0.034,0.201,0.205	0.0,0.0,0.108	-0.111	A3SS	5	20.3333	1	17.6667	25.3333	18.6667	DM CLL vs normal
RI_1963	Fbxl20	chr11	-	98095132_98097059_98095132_98095193_98096928_98097059	0.0108658	0.0489886	0.364,0.421,0.326	0.338,0.289,0.151	-0.111	RI	123.667	104	45.3333	62.6667	227.667	108	DM CLL vs normal
SE_2536	Ythdf3	chr3	+	16183921_16183946_16183211_16183520_16203825_16203924	1.70125e-05	0.0017871	0.964,1.0,1.0	0.903,0.866,0.862	-0.111	SE	92.6667	1	34	4	93.6667	38	DM CLL vs normal
SE_13888	8030453O22Rik	chr6	+	39529691_39529819_39527512_39527644_39543103_39544486	0.000127909	0.00792112	1.0,1.0,1.0	0.875,1.0,0.791	-0.111	SE	3	0	30.3333	3	3	33.3333	DM CLL vs normal
SE_66100	Ecsit	chr9	-	22084022_22084208_22076227_22076645_22085356_22085438	0.000434533	0.0193078	1.0,0.953,1.0	0.682,1.0,0.938	-0.111	SE	45.3333	0.333333	39.3333	3	45.6667	42.3333	DM CLL vs normal
MXE_1706	Csnk2a2	chr8	-	95453349_95453443_95455857_95456006_95446095_95448418_95457387_95457488	4.3748e-05	0.00345837	0.616,0.682,0.615	0.517,0.526,0.534	-0.112	MXE	337.667	157	273	200	494.667	473	DM CLL vs normal
MXE_5746	Wdr26	chr1	-	181181303_181181489_181182768_181182898_181180406_181180648_181183726_181183739	1.44829e-12	1.1651e-09	0.908,0.897,0.943	0.773,0.815,0.823	-0.112	MXE	426.667	41.3333	360	92.3333	468	452.333	DM CLL vs normal
MXE_7752	Nemp2	chr1	+	52637364_52637480_52648749_52648926_52630702_52630851_52649705_52651919	0.000165415	0.00992198	0.471,0.441,0.449	0.373,0.317,0.334	-0.112	MXE	184	250.667	68	151.667	434.667	219.667	DM CLL vs normal
RI_118	Rgs1	chr1	-	144244672_144246353_144244672_144245487_144246189_144246353	1.79433e-05	0.000292889	0.284,0.179,0.177	0.17,0.07,0.065	-0.112	RI	50.3333	109.667	67.6667	366.667	160	434.333	DM CLL vs normal
RI_1981	Trappc6a	chr7	+	19514421_19515090_19514421_19514539_19515006_19515090	2.08978e-10	1.87572e-08	0.122,0.242,0.239	0.092,0.15,0.024	-0.112	RI	96	188	42.3333	299.333	284	341.667	DM CLL vs normal
RI_2108	Ipo4	chr14	-	55628793_55629175_55628793_55628987_55629066_55629175	0.000179682	0.0019128	0.188,0.338,0.23	0.212,0.173,0.036	-0.112	RI	63	122.667	29.6667	140.333	185.667	170	DM CLL vs normal
A5SS_2105	Scai	chr2	-	39189912_39190033_39189988_39190033_39150313_39150414	0.00181442	0.0287595	0.228,0.135,0.0	0.0,0.025,0.0	-0.113	A5SS	2.66667	13.6667	0.333333	11.3333	16.3333	11.6667	DM CLL vs normal
RI_1314	Napa	chr7	+	16113349_16113560_16113349_16113405_16113475_16113560	0.000361442	0.00339372	0.19,0.328,0.338	0.192,0.26,0.066	-0.113	RI	195	333.667	119.333	424.333	528.667	543.667	DM CLL vs normal
SE_27086	Pmf1	chr3	-	88395713_88395810_88394378_88394570_88395904_88396100	1.76151e-09	1.13539e-06	0.192,0.296,0.238	0.137,0.109,0.141	-0.113	SE	188.667	367	180	705.667	555.667	885.667	DM CLL vs normal
A3SS_1079	Abcd4	chr12	-	84605871_84605982_84605871_84605963_84606099_84606308	5.29217e-05	0.0021873	0.145,0.129,0.169	0.032,0.039,0.03	-0.114	A3SS	7.66667	39.6667	1	26	47.3333	27	DM CLL vs normal
A5SS_3476	Aldh16a1	chr7	-	45149300_45149766_45149663_45149766_45148613_45148740	3.92049e-07	5.14891e-05	0.12,0.233,0.266	0.09,0.152,0.035	-0.114	A5SS	65.3333	126.333	27	153.667	191.667	180.667	DM CLL vs normal
MXE_3455	Rgl1	chr1	-	152586406_152586615_152623817_152623928_152571597_152571675_152674859_152675023	1.35001e-07	2.49496e-05	0.076,0.155,0.124	0.0,0.0,0.012	-0.114	MXE	7.33333	56	0.333333	51	63.3333	51.3333	DM CLL vs normal
MXE_10423	Susd6	chr12	+	80868426_80868624_80870074_80870210_80828025_80828243_80874148_80874576	0.000623461	0.0258377	0.62,0.562,0.562	0.5,0.477,0.424	-0.114	MXE	211	146.667	78.3333	86.6667	357.667	165	DM CLL vs normal
RI_1736	Acy1	chr9	-	106434964_106435169_106434964_106435014_106435095_106435169	0.00592769	0.0300443	0.038,0.34,0.268	0.088,0.166,0.049	-0.114	RI	24.6667	61.6667	19	136	86.3333	155	DM CLL vs normal
SE_35640	Tspan32	chr7	+	143017200_143017284_143015580_143015667_143017578_143017673	0.000222519	0.0119745	0.692,0.704,0.675	0.625,0.496,0.608	-0.114	SE	855.667	247.333	552.667	265.333	1103	818	DM CLL vs normal
SE_56426	Siglece	chr7	-	43656091_43656173_43651069_43651689_43656525_43656619	0.000619625	0.025048	1.0,0.872,1.0	0.891,0.817,0.822	-0.114	SE	12.3333	0.666667	84.6667	11.3333	13	96	DM CLL vs normal
A5SS_2888	Mapk7	chr11	-	61493596_61493954_61493646_61493954_61492903_61493069	0.00352676	0.0476804	0.241,0.252,0.238	0.089,0.235,0.061	-0.115	A5SS	25	58.3333	10	49.6667	83.3333	59.6667	DM CLL vs normal
MXE_2304	Ccnd3	chr17	+	47578708_47578792_47593608_47593852_47505050_47505266_47594733_47594949	1.77007e-10	7.80887e-08	0.183,0.261,0.211	0.114,0.159,0.037	-0.115	MXE	87.6667	398	65	749	485.667	814	DM CLL vs normal
RI_3010	Cdk5	chr5	-	24422331_24422558_24422331_24422388_24422497_24422558	0.00211982	0.0135236	0.196,0.361,0.362	0.221,0.319,0.033	-0.115	RI	142.667	171	77.6667	195	313.667	272.667	DM CLL vs normal
RI_3672	Chkb	chr15	-	89428133_89428827_89428133_89428229_89428410_89428827	1.34832e-09	9.98073e-08	0.218,0.269,0.26	0.147,0.182,0.072	-0.115	RI	303	438.333	129.667	379.333	741.333	509	DM CLL vs normal
SE_10388	Susd1	chr4	-	59329462_59329721_59324867_59324907_59332936_59333033	4.94215e-08	1.6895e-05	0.942,0.939,0.902	0.851,0.731,0.856	-0.115	SE	545	20.6667	382.667	41	565.667	423.667	DM CLL vs normal
SE_39533	Edrf1	chr7	+	133646989_133647091_133643992_133644149_133647344_133647466	0.000343714	0.0162231	0.957,0.911,1.0	0.859,0.921,0.742	-0.115	SE	133	3.66667	52.6667	6.33333	136.667	59	DM CLL vs normal
A3SS_1390	Prmt2	chr10	-	76208411_76208673_76208411_76208583_76209337_76209474	0.000236407	0.00587491	0.183,0.25,0.23	0.128,0.079,0.109	-0.116	A3SS	23.6667	51.3333	7.66667	42.6667	75	50.3333	DM CLL vs normal
MXE_2644	Foxp1	chr6	-	99003199_99003404_99162838_99163029_98978132_98978237_99260344_99260419	2.12663e-10	8.55406e-08	0.302,0.246,0.261	0.169,0.134,0.158	-0.116	MXE	393.667	1054	92.6667	500.667	1447.67	593.333	DM CLL vs normal
MXE_11607	Ash2l	chr8	-	25831272_25831348_25832639_25832735_25828765_25828859_25833750_25833846	0.000316452	0.0160995	0.675,0.651,0.734	0.595,0.555,0.561	-0.116	MXE	166.667	69.6667	142.333	99	236.333	241.333	DM CLL vs normal
RI_1059	Fam129c	chr8	+	71604927_71605718_71604927_71605035_71605606_71605718	0.00527171	0.0272843	0.268,0.357,0.453	0.316,0.349,0.064	-0.116	RI	523.667	462.333	518	1039.67	986	1557.67	DM CLL vs normal
SE_12197	Lsm5	chr6	-	56703005_56703409_56702095_56702168_56704622_56704677	0.00116226	0.0394137	0.91,0.834,0.919	0.754,0.867,0.694	-0.116	SE	129.333	8.33333	140.667	22.3333	137.667	163	DM CLL vs normal
SE_33353	Poldip3	chr15	-	83137467_83137554_83135293_83135389_83138131_83138522	1.13258e-08	4.96161e-06	0.918,0.857,0.812	0.729,0.778,0.731	-0.116	SE	705	71.3333	461	102	776.333	563	DM CLL vs normal
SE_61693	Sat1	chrX	-	155215120_155215230_155214032_155214134_155215600_155215684	1.11022e-16	2.85477e-13	0.063,0.22,0.192	0.036,0.076,0.014	-0.116	SE	217.667	665	68.3333	818.667	882.667	887	DM CLL vs normal
MXE_2306	Ccnd3	chr17	+	47578708_47578792_47593653_47593852_47505155_47505266_47594733_47594949	2.12384e-10	8.55406e-08	0.184,0.266,0.212	0.115,0.16,0.037	-0.117	MXE	87.6667	393	65	746.333	480.667	811.333	DM CLL vs normal
MXE_8562	Pnkp	chr7	+	44859722_44859945_44860862_44860911_44858452_44858749_44860988_44861059	0.000109999	0.00726735	0.642,0.642,0.661	0.537,0.541,0.516	-0.117	MXE	259	92.6667	203	118.667	351.667	321.667	DM CLL vs normal
MXE_12545	Esco1	chr18	-	10588438_10588550_10595675_10595875_10585977_10586041_10596338_10596441	0.000133709	0.00850512	0.52,0.502,0.448	0.361,0.348,0.411	-0.117	MXE	277	251.333	93.3333	134.667	528.333	228	DM CLL vs normal
RI_54	Ap4m1	chr5	+	138172348_138172893_138172348_138172437_138172786_138172893	0.00990881	0.0453809	0.198,0.379,0.39	0.276,0.231,0.108	-0.117	RI	59	63.3333	32.3333	71	122.333	103.333	DM CLL vs normal
RI_1752	E4f1	chr17	-	24443778_24444476_24443778_24444337_24444413_24444476	0.000537466	0.00457421	0.216,0.319,0.344	0.248,0.193,0.086	-0.117	RI	115	174	59	170.667	289	229.667	DM CLL vs normal
RI_2201	Sf3b1	chr1	-	55014482_55016490_55014482_55014562_55016375_55016490	1.26344e-05	0.000220963	0.161,0.331,0.3	0.184,0.214,0.044	-0.117	RI	745.667	1051	231.667	771	1796.67	1002.67	DM CLL vs normal
RI_3364	Gtpbp2	chr17	+	46164193_46164833_46164193_46164378_46164724_46164833	2.85662e-07	8.74291e-06	0.199,0.266,0.3	0.15,0.199,0.065	-0.117	RI	340.667	471.667	86.3333	250.667	812.333	337	DM CLL vs normal
SE_15990	Mrpl24	chr3	+	87919802_87919828_87919535_87919705_87921816_87922052	0.00143258	0.0457969	0.586,0.53,0.566	0.522,0.371,0.439	-0.117	SE	271.333	182.333	209.333	228.667	453.667	438	DM CLL vs normal
SE_35990	Bag2	chr1	-	33748216_33748326_33745483_33747016_33757578_33757795	0.000657556	0.0262406	1.0,1.0,1.0	0.968,0.766,0.915	-0.117	SE	8	0	73	4	8	77	DM CLL vs normal
SE_40906	Ggnbp1	chr17	+	27028832_27029946_27025336_27025459_27030675_27030800	0.00100613	0.0356737	0.905,1.0,1.0	0.931,0.854,0.769	-0.117	SE	49	0.333333	27.3333	2.33333	49.3333	29.6667	DM CLL vs normal
SE_60915	Dhx30	chr9	-	110115035_110115161_110112970_110113090_110115490_110115582	4.28414e-05	0.00355855	0.963,0.971,0.907	0.862,0.792,0.835	-0.117	SE	227	6.66667	78	8.66667	233.667	86.6667	DM CLL vs normal
SE_67153	Zfp445	chr9	-	122857102_122857161_122854706_122854817_122857469_122857638	5.65693e-06	0.00078098	1.0,1.0,1.0	0.899,0.8,0.951	-0.117	SE	73	0	34.3333	3.66667	73	38	DM CLL vs normal
A3SS_1858	Ssbp2	chr13	+	91675033_91675125_91675057_91675125_91670393_91670464	9.97676e-08	1.12189e-05	0.099,0.127,0.167	0.0,0.04,0.0	-0.118	A3SS	10.6667	63	0.333333	33.3333	73.6667	33.6667	DM CLL vs normal
A3SS_5454	Helq	chr5	-	100768281_100768699_100768281_100768455_100770397_100770496	1.12811e-05	0.000698971	0.052,0.25,0.224	0.083,0.077,0.011	-0.118	A3SS	26	67	7	65.6667	93	72.6667	DM CLL vs normal
A5SS_640	Zfp799	chr17	-	32822067_32822200_32822073_32822200_32821777_32821838	3.94565e-05	0.00190914	0.133,0.125,0.145	0.0,0.0,0.048	-0.118	A5SS	5	31	0.333333	16.3333	36	16.6667	DM CLL vs normal
A5SS_3468	Supv3l1	chr10	-	62443378_62443563_62443394_62443563_62441134_62441246	2.08028e-08	3.82494e-06	0.164,0.171,0.163	0.081,0.056,0.007	-0.118	A5SS	18.3333	83.6667	2.66667	71.3333	102	74	DM CLL vs normal
MXE_2001	Slc35b3	chr13	-	38943058_38943166_38954108_38954230_38939874_38939972_38955820_38955936	0.00100135	0.0362286	0.314,0.254,0.245	0.145,0.151,0.162	-0.118	MXE	26	67	15.6667	82.3333	93	98	DM CLL vs normal
RI_2637	Mrps17	chr5	+	129715683_129716866_129715683_129715912_129716726_129716866	0.00310839	0.0185281	0.92,0.947,1.0	0.986,0.895,0.632	-0.118	RI	166.333	3.33333	109.333	7.66667	169.667	117	DM CLL vs normal
RI_3486	Ilf2	chr3	+	90486850_90487097_90486850_90486912_90486982_90487097	0.000135879	0.00151854	0.148,0.318,0.322	0.153,0.232,0.05	-0.118	RI	132.333	247.667	74	354.667	380	428.667	DM CLL vs normal
RI_3678	Traip	chr9	+	107962830_107963417_107962830_107962920_107963328_107963417	1.65298e-06	3.95597e-05	0.094,0.174,0.161	0.034,0.036,0.005	-0.118	RI	6.33333	20.3333	2.33333	60.3333	26.6667	62.6667	DM CLL vs normal
SE_35310	Desi1	chr15	-	82003757_82003779_81999504_81999614_82015877_82016153	1.19349e-05	0.00136263	1.0,1.0,1.0	0.786,0.887,0.974	-0.118	SE	33.6667	0	49.3333	5	33.6667	54.3333	DM CLL vs normal
SE_40358	Maf1	chr15	+	76351995_76352041_76351293_76351659_76352466_76352552	1.13278e-05	0.00131157	0.316,0.22,0.305	0.145,0.217,0.126	-0.118	SE	63	125.333	37.6667	164.333	188.333	202	DM CLL vs normal
SE_64501	St7l	chr3	+	104887605_104887640_104882792_104882871_104889285_104889372	1.1593e-06	0.000234803	0.218,0.056,0.129	0.0,0.048,0.0	-0.118	SE	7	38.3333	1	50.6667	45.3333	51.6667	DM CLL vs normal
A3SS_3624	Wdr73	chr7	-	80900347_80900453_80900347_80900436_80900643_80900711	3.19683e-08	4.95839e-06	0.221,0.199,0.148	0.113,0.077,0.021	-0.119	A3SS	28.3333	107.333	7.33333	107.333	135.667	114.667	DM CLL vs normal
MXE_1935	Gm43064	chr3	+	103817759_103817843_103818803_103818907_103814824_103815321_103820253_103820461	0.000852304	0.0323781	0.641,0.588,0.622	0.529,0.479,0.487	-0.119	MXE	156	107	80.6667	87.6667	263	168.333	DM CLL vs normal
MXE_10436	Smox	chr2	+	131522058_131522219_131524243_131524333_131520094_131520268_131524742_131525172	0.000550948	0.0235326	1.0,0.878,1.0	0.811,0.823,0.886	-0.119	MXE	3.66667	0.333333	203.667	26	4	229.667	DM CLL vs normal
MXE_13063	Clk1	chr1	-	58417012_58417383_58419666_58419733_58414614_58414684_58421082_58421258	0	0	0.152,0.231,0.2	0.066,0.036,0.123	-0.119	MXE	241.333	1311.67	37.6667	791.333	1553	829	DM CLL vs normal
RI_2423	Rmc1	chr18	+	12188819_12189081_12188819_12188924_12189012_12189081	0.000830983	0.00648289	0.25,0.354,0.364	0.215,0.305,0.09	-0.119	RI	155.333	192	82.3333	196.333	347.333	278.667	DM CLL vs normal
RI_3432	Gba2	chr4	-	43569180_43569955_43569180_43569285_43569488_43569955	0.000453732	0.00398958	0.235,0.317,0.317	0.239,0.248,0.026	-0.119	RI	100	119.667	22.3333	63.3333	219.667	85.6667	DM CLL vs normal
SE_28012	Ppp2r5c	chr12	+	110574744_110574861_110570695_110570768_110580400_110580804	0.000276572	0.0138852	0.422,0.346,0.458	0.284,0.338,0.247	-0.119	SE	193	157	80	113.667	350	193.667	DM CLL vs normal
SE_51963	Tlk1	chr2	-	70770003_70770075_70757473_70757549_70825192_70825323	0.000113053	0.00721803	0.963,0.957,0.952	0.723,0.882,0.91	-0.119	SE	133	4	80	9.33333	137	89.3333	DM CLL vs normal
A5SS_3479	Upf1	chr8	-	70339981_70340099_70340014_70340099_70339742_70339841	0.000219449	0.00599248	0.219,0.322,0.33	0.115,0.266,0.13	-0.12	A5SS	97	193.667	26	116.333	290.667	142.333	DM CLL vs normal
MXE_7249	Tspan32	chr7	+	143014958_143015060_143015580_143015667_143011033_143011108_143017578_143017673	2.6443e-05	0.00228883	0.747,0.698,0.732	0.609,0.547,0.66	-0.12	MXE	460.667	164	308.333	183.667	624.667	492	DM CLL vs normal
MXE_8011	Tmem62	chr2	+	120996405_120996519_120999073_120999158_120990330_120990486_121002496_121002601	3.09826e-05	0.00258365	0.086,0.157,0.243	0.034,0.022,0.069	-0.12	MXE	10	45.3333	2.33333	50.3333	55.3333	52.6667	DM CLL vs normal
RI_596	Tmem161a	chr8	+	70180705_70181049_70180705_70180849_70180935_70181049	0.00332498	0.0194181	0.249,0.401,0.409	0.254,0.296,0.149	-0.12	RI	90	101.333	47.3333	108	191.333	155.333	DM CLL vs normal
RI_2285	Mtx1	chr3	-	89210106_89210448_89210106_89210183_89210265_89210448	0.000488821	0.00425114	0.181,0.365,0.272	0.096,0.302,0.059	-0.12	RI	105	175.667	76.6667	295	280.667	371.667	DM CLL vs normal
SE_29006	Wdr45	chrX	+	7723314_7723753_7722354_7722378_7723848_7723920	3.22956e-09	1.91e-06	0.122,0.192,0.217	0.068,0.072,0.032	-0.12	SE	36.6667	84	10.3333	89	120.667	99.3333	DM CLL vs normal
SE_37768	Stag2	chrX	+	42266365_42266476_42266085_42266275_42269380_42269507	2.75543e-08	1.0335e-05	0.4,0.345,0.373	0.244,0.278,0.235	-0.12	SE	475	460	210.667	363	935	573.667	DM CLL vs normal
SE_42062	Dpy19l1	chr9	-	24485013_24485101_24481928_24482066_24502838_24503140	3.10234e-05	0.00279262	0.962,0.96,1.0	0.716,1.0,0.847	-0.12	SE	35.3333	0.666667	46	6.33333	36	52.3333	DM CLL vs normal
A5SS_2462	Gpr160	chr3	+	30877234_30877561_30877234_30877332_30889941_30890041	0.000184723	0.00550883	1.0,1.0,0.5	0.722,0.701,0.714	-0.121	A5SS	5.33333	0.333333	60	12	5.66667	72	DM CLL vs normal
MXE_2305	Ccnd3	chr17	+	47578708_47578792_47594733_47594949_47505050_47505266_47597419_47597579	1.67378e-11	1.04048e-08	0.193,0.274,0.194	0.123,0.141,0.034	-0.121	MXE	87	387	65.3333	791	474	856.333	DM CLL vs normal
MXE_8307	Baz1a	chr12	-	54923384_54923480_54927563_54927624_54923091_54923264_54929526_54929665	3.87105e-05	0.00311415	0.259,0.287,0.209	0.211,0.089,0.091	-0.121	MXE	58.6667	202.667	17	131.667	261.333	148.667	DM CLL vs normal
SE_36628	Lrif1	chr3	+	106733336_106733606_106721892_106722106_106734357_106734382	1.93404e-05	0.0019687	0.2,0.224,0.124	0.1,0.073,0.013	-0.121	SE	15.3333	36.6667	2	21.6667	52	23.6667	DM CLL vs normal
SE_43032	Klc1	chr12	+	111793648_111793699_111789324_111789486_111794336_111794895	0.000170971	0.00981292	1.0,0.945,1.0	0.805,0.925,0.851	-0.121	SE	17.3333	0.333333	31	3.66667	17.6667	34.6667	DM CLL vs normal
SE_64293	Arfip2	chr7	-	105637651_105637725_105637119_105637278_105637818_105638045	1.0208e-05	0.00121228	0.104,0.304,0.215	0.085,0.154,0.02	-0.121	SE	33.6667	81	11	95.6667	114.667	106.667	DM CLL vs normal
MXE_7198	Acox1	chr11	-	116183463_116183624_116189414_116189575_116181912_116182020_116198221_116198381	0.000299954	0.0155385	0.232,0.299,0.273	0.209,0.171,0.057	-0.122	MXE	39.3333	109.667	13	83.6667	149	96.6667	DM CLL vs normal
MXE_9163	Slc33a1	chr3	-	63948071_63948256_63953813_63954004_63947568_63947686_63963415_63964372	0.000287708	0.0151919	0.632,0.573,0.578	0.48,0.48,0.457	-0.122	MXE	111.667	76.3333	139	155.667	188	294.667	DM CLL vs normal
RI_1487	Commd4	chr9	-	57156171_57156555_57156171_57156291_57156515_57156555	1.75671e-07	5.6481e-06	0.135,0.274,0.301	0.133,0.194,0.017	-0.122	RI	257.667	388	124.667	504.333	645.667	629	DM CLL vs normal
RI_2339	Cpsf1	chr15	-	76596219_76596571_76596219_76596349_76596415_76596571	0.0039379	0.0217855	0.205,0.386,0.408	0.25,0.315,0.069	-0.122	RI	338.667	440.667	215	584.333	779.333	799.333	DM CLL vs normal
RI_2781	Ccdc107	chr4	+	43495508_43495921_43495508_43495621_43495696_43495921	0.00809351	0.0389738	0.138,0.373,0.402	0.207,0.309,0.03	-0.122	RI	129.333	174.333	73.6667	220.333	303.667	294	DM CLL vs normal
RI_3462	Tyw5	chr1	-	57393349_57394091_57393349_57393487_57394046_57394091	0.0006087	0.00501327	0.191,0.215,0.275	0.067,0.239,0.01	-0.122	RI	28.6667	47	11	42.3333	75.6667	53.3333	DM CLL vs normal
RI_3518	Rangrf	chr11	-	68972483_68973028_68972483_68972741_68972942_68973028	9.93595e-05	0.00117134	0.255,0.167,0.211	0.049,0.115,0.102	-0.122	RI	16.6667	32.3333	21.6667	109.667	49	131.333	DM CLL vs normal
SE_36480	3300005D01Rik	chr17	+	5801198_5801341_5799490_5799993_5802712_5802893	1.56752e-08	6.52848e-06	0.913,1.0,0.982	0.722,0.979,0.829	-0.122	SE	100	1	212	25.3333	101	237.333	DM CLL vs normal
SE_43946	Gpr19	chr6	-	134886890_134886936_134869161_134870443_134887629_134887768	0.0003183	0.015367	0.0,0.0,0.365	0.0,0.0,0.0	-0.122	SE	5	20.6667	0	11.3333	25.6667	11.3333	DM CLL vs normal
SE_58108	Ccnt1	chr15	-	98546744_98546908_98546523_98546594_98548665_98548711	0.00021601	0.0117202	0.879,0.967,0.922	0.826,0.735,0.84	-0.122	SE	216	9.33333	98.3333	12	225.333	110.333	DM CLL vs normal
A3SS_3530	Gale	chr4	+	135966253_135966546_135966369_135966546_135966002_135966116	0.000552372	0.0109937	0.178,0.296,0.278	0.135,0.237,0.012	-0.123	A3SS	26	43.6667	21.6667	89	69.6667	110.667	DM CLL vs normal
A5SS_1889	Bcl2l12	chr7	-	44993810_44994271_44994179_44994271_44992743_44993031	0.00296198	0.041893	0.371,0.367,0.401	0.348,0.314,0.109	-0.123	A5SS	147	119.333	78.6667	128.667	266.333	207.333	DM CLL vs normal
RI_3584	Dhx30	chr9	-	110085684_110086031_110085684_110085878_110085949_110086031	0.00158743	0.0108197	0.186,0.355,0.364	0.178,0.322,0.035	-0.123	RI	179.333	275	64.3333	205.333	454.333	269.667	DM CLL vs normal
SE_15574	Cbfa2t2	chr2	+	154515816_154515998_154510507_154510597_154523903_154524099	0.00025094	0.0129841	1.0,1.0,0.926	0.76,1.0,0.796	-0.123	SE	41.6667	0.333333	25	2.66667	42	27.6667	DM CLL vs normal
SE_35493	Samhd1	chr2	-	157101320_157101443_157099400_157099503_157101720_157101858	1.85538e-06	0.000332513	0.536,0.565,0.573	0.402,0.499,0.404	-0.123	SE	3542	1528.33	1939.67	1378	5070.33	3317.67	DM CLL vs normal
SE_37058	Vkorc1l1	chr5	+	129976988_129977192_129942173_129942365_129978518_129978628	2.17681e-06	0.000382014	0.17,0.15,0.154	0.024,0.072,0.009	-0.123	SE	9	24	2.66667	43	33	45.6667	DM CLL vs normal
SE_52249	Zfp606	chr7	+	12481117_12481181_12480934_12481026_12489569_12489696	0.000363092	0.0169484	0.16,0.19,0.154	0.06,0.0,0.076	-0.123	SE	9	31.3333	1.33333	18	40.3333	19.3333	DM CLL vs normal
A5SS_2400	Mief1	chr15	+	80234079_80234181_80234079_80234163_80234681_80234780	0.0010677	0.0196314	0.957,1.0,1.0	0.871,0.89,0.825	-0.124	A5SS	17	0.333333	15	2.33333	17.3333	17.3333	DM CLL vs normal
MXE_12342	Cnep1r1	chr8	+	88119779_88119851_88125081_88125155_88118768_88118869_88129694_88129804	5.36971e-06	0.00062766	0.222,0.122,0.237	0.03,0.113,0.065	-0.124	MXE	20	84.3333	7.33333	103	104.333	110.333	DM CLL vs normal
RI_2039	Sigirr	chr7	-	141092977_141093330_141092977_141093118_141093199_141093330	0.000115485	0.00132719	0.26,0.343,0.314	0.223,0.228,0.093	-0.124	RI	130	185	47.6667	126.667	315	174.333	DM CLL vs normal
RI_3757	Man2b1	chr8	+	85085354_85086943_85085354_85085548_85086810_85086943	1.45212e-05	0.000248499	0.161,0.304,0.336	0.159,0.224,0.046	-0.124	RI	353	491.667	174	545.667	844.667	719.667	DM CLL vs normal
SE_27038	Med24	chr11	-	98717708_98717765_98716413_98716525_98717909_98718142	0.000127243	0.00789638	0.34,0.216,0.277	0.14,0.133,0.187	-0.124	SE	61	115	28.6667	108.333	176	137	DM CLL vs normal
SE_38179	Nemp2	chr1	+	52640828_52641060_52637364_52637480_52645260_52645486	0.000761166	0.0289679	0.888,0.957,0.952	0.745,0.941,0.74	-0.124	SE	255	9	90.3333	9.66667	264	100	DM CLL vs normal
SE_42589	Srsf3	chr17	+	29039453_29039909_29038489_29038624_29040774_29040813	0.000714174	0.0276964	0.192,0.371,0.358	0.151,0.31,0.089	-0.124	SE	1210.67	1386.67	878.667	2348.33	2597.33	3227	DM CLL vs normal
SE_65965	Cd72	chr4	-	43453640_43453712_43453082_43453172_43454241_43454349	8.86396e-05	0.00603249	0.742,0.762,0.776	0.629,0.719,0.559	-0.124	SE	2105.67	444	661	216	2549.67	877	DM CLL vs normal
RI_1336	Rpusd3	chr6	-	113417140_113417411_113417140_113417225_113417303_113417411	0.00423363	0.0229859	0.189,0.348,0.292	0.099,0.298,0.057	-0.125	RI	25.6667	42.3333	10	41.6667	68	51.6667	DM CLL vs normal
A3SS_4366	Ptcd3	chr6	-	71883443_71883602_71883443_71883592_71884539_71884625	3.98475e-05	0.00181045	0.249,0.376,0.254	0.206,0.19,0.105	-0.126	A3SS	57.6667	127.333	28.6667	150	185	178.667	DM CLL vs normal
A3SS_5075	Ift88	chr14	+	57437176_57437283_57437226_57437283_57434794_57434857	0.000233409	0.00583264	0.139,0.081,0.201	0.0,0.042,0.0	-0.126	A3SS	3.33333	15.3333	0.333333	10.6667	18.6667	11	DM CLL vs normal
MXE_2162	Susd1	chr4	-	59324867_59324907_59329462_59329721_59315711_59315805_59332936_59333033	0.00141048	0.0453877	0.635,0.637,0.577	0.523,0.4,0.549	-0.126	MXE	322	124.667	223	136.667	446.667	359.667	DM CLL vs normal
MXE_6349	Cdk10	chr8	+	123229111_123229181_123230267_123230327_123228847_123228934_123230593_123230717	0.000733973	0.029011	0.214,0.227,0.126	0.064,0.096,0.03	-0.126	MXE	10	42	2	28.6667	52	30.6667	DM CLL vs normal
RI_2060	U2af1l4	chr7	+	30564081_30564607_30564081_30564301_30564473_30564607	0.000117065	0.00134036	0.228,0.38,0.332	0.212,0.261,0.088	-0.126	RI	222.333	237.667	99	231.667	460	330.667	DM CLL vs normal
RI_3485	Tsc2	chr17	-	24597045_24597283_24597045_24597137_24597204_24597283	0.00175989	0.0117752	0.237,0.396,0.355	0.237,0.309,0.063	-0.126	RI	119	159.333	73.3333	196	278.333	269.333	DM CLL vs normal
SE_1806	Gnb1l	chr16	+	18552408_18552582_18548092_18548191_18564034_18566679	6.65279e-05	0.00485744	1.0,1.0,1.0	0.897,0.946,0.778	-0.126	SE	36.3333	0	37.3333	3	36.3333	40.3333	DM CLL vs normal
SE_14133	Clk4	chr11	+	51270536_51270595_51268164_51268231_51271799_51272019	0.000192125	0.0106975	1.0,0.949,0.884	0.864,0.788,0.804	-0.126	SE	118	6	60.3333	10	124	70.3333	DM CLL vs normal
SE_16816	Mink1	chr11	+	70609407_70609431_70609165_70609254_70609553_70609717	0.00016246	0.00942834	0.248,0.284,0.375	0.121,0.191,0.218	-0.126	SE	63.6667	127	24	100.333	190.667	124.333	DM CLL vs normal
SE_36232	Prdm1	chr10	-	44440658_44440787_44437176_44440242_44441058_44442164	0.000629997	0.0253806	0.957,0.95,0.866	0.832,0.678,0.886	-0.126	SE	49	2	107.667	15.3333	51	123	DM CLL vs normal
SE_59995	Mss51	chr14	-	20483549_20483643_20482866_20483241_20484634_20485201	0.000522755	0.0221157	1.0,0.893,1.0	0.842,0.761,0.913	-0.126	SE	23	0.666667	24.6667	3.33333	23.6667	28	DM CLL vs normal
A5SS_848	Hps1	chr19	-	42766685_42766833_42766709_42766833_42766129_42766216	0.000234021	0.0062663	0.334,0.387,0.427	0.242,0.278,0.246	-0.127	A5SS	79	110.667	43	108.333	189.667	151.333	DM CLL vs normal
A5SS_3075	Knop1	chr7	-	118852402_118853340_118852888_118853340_118850620_118850689	6.90908e-05	0.00268384	0.854,0.873,0.913	0.792,0.79,0.677	-0.127	A5SS	178.667	12.3333	146.333	26	191	172.333	DM CLL vs normal
A5SS_3237	Tmem208	chr8	+	105328321_105328484_105328321_105328458_105328607_105328692	1.04979e-06	9.33978e-05	0.25,0.266,0.336	0.132,0.242,0.098	-0.127	A5SS	77.6667	169	73	390.333	246.667	463.333	DM CLL vs normal
MXE_4436	Zranb1	chr7	+	132982370_132982500_132982682_132982912_132981280_132981401_132983732_132983951	0.000393912	0.0189022	0.525,0.461,0.459	0.285,0.37,0.409	-0.127	MXE	155	179.667	82.3333	161	334.667	243.333	DM CLL vs normal
RI_2263	Haus5	chr7	-	30659062_30659413_30659062_30659126_30659288_30659413	7.56125e-06	0.000147653	0.157,0.175,0.347	0.11,0.132,0.056	-0.127	RI	103.333	161.333	37	163.333	264.667	200.333	DM CLL vs normal
SE_7458	Kpna6	chr4	-	129653437_129653516_129651587_129651713_129654287_129654387	1.36133e-06	0.000264838	1.0,1.0,0.955	0.817,0.965,0.792	-0.127	SE	67.3333	0.666667	46.6667	5.66667	68	52.3333	DM CLL vs normal
SE_9603	Rab6a	chr7	+	100629837_100629943_100629665_100629771_100631741_100631853	0.000304649	0.0148534	0.872,0.762,0.745	0.684,0.652,0.663	-0.127	SE	215.667	32.3333	160	47	248	207	DM CLL vs normal
MXE_945	Pigg	chr5	+	108341794_108342104_108344223_108344387_108336103_108336561_108347836_108348233	5.83437e-06	0.000673293	0.083,0.171,0.154	0.024,0.0,0.0	-0.128	MXE	4.66667	29.6667	0.333333	32	34.3333	32.3333	DM CLL vs normal
MXE_8601	Rundc3b	chr5	-	8494783_8494905_8512260_8512407_8492266_8492589_8520858_8521016	0.000272449	0.0147857	0.0,0.146,0.282	0.044,0.0,0.0	-0.128	MXE	3	12.6667	0.333333	9	15.6667	9.33333	DM CLL vs normal
MXE_12931	Nbeal2	chr9	-	110627077_110627187_110627268_110627358_110626732_110626905_110627806_110627923	0.000314642	0.0160995	0.55,0.459,0.502	0.374,0.362,0.39	-0.128	MXE	87.3333	95.3333	94	173	182.667	267	DM CLL vs normal
RI_2350	Ring1	chr17	-	34021682_34023194_34021682_34021956_34022978_34023194	0.00660779	0.0331222	1.0,0.962,0.968	1.0,0.88,0.667	-0.128	RI	89	1.33333	46.6667	3.33333	90.3333	50	DM CLL vs normal
SE_11111	Dcaf10	chr4	+	45349536_45349591_45348105_45348219_45359760_45359958	0.000254196	0.0130839	0.303,0.275,0.244	0.197,0.116,0.126	-0.128	SE	30.6667	59.3333	11.3333	51	90	62.3333	DM CLL vs normal
MXE_14117	Ano10	chr9	-	122261083_122261653_122263669_122263789_122259534_122259590_122271198_122271333	0.00139734	0.0450709	0.553,0.599,0.543	0.474,0.469,0.364	-0.129	MXE	85.3333	73	67	100	158.333	167	DM CLL vs normal
RI_112	Map1lc3b	chr8	+	121593489_121596092_121593489_121593650_121595985_121596092	0.000705673	0.00565783	0.953,0.963,0.976	0.887,0.976,0.643	-0.129	RI	213.333	3.66667	172	9.33333	217	181.333	DM CLL vs normal
RI_1673	Sec11c	chr18	+	65812664_65814957_65812664_65812814_65814837_65814957	9.04147e-08	3.34639e-06	0.112,0.284,0.327	0.096,0.224,0.016	-0.129	RI	774.667	1199.67	602.333	3159.67	1974.33	3762	DM CLL vs normal
SE_7256	Dnm2	chr9	+	21478898_21479037_21478280_21478348_21480406_21480545	2.36843e-06	0.00040483	0.862,0.792,0.869	0.698,0.703,0.734	-0.129	SE	433.667	42	205	42.3333	475.667	247.333	DM CLL vs normal
SE_23558	Zranb3	chr1	-	127965780_127966333_127965130_127965164_127967877_127967964	2.75602e-05	0.00257088	0.0,0.346,0.143	0.011,0.071,0.021	-0.129	SE	8.66667	20.3333	1.66667	34.3333	29	36	DM CLL vs normal
MXE_13067	Clk1	chr1	-	58420120_58420211_58421082_58421308_58419666_58419733_58421773_58421934	5.49742e-09	1.47417e-06	0.858,0.859,0.83	0.778,0.639,0.741	-0.13	MXE	2473	359.333	1000.33	351.333	2832.33	1351.67	DM CLL vs normal
MXE_13888	Tubgcp5	chr7	+	55825579_55825705_55826232_55826321_55823519_55823698_55829330_55829431	0.000649114	0.0266585	0.616,0.559,0.614	0.514,0.426,0.459	-0.13	MXE	124.333	72.3333	71	70.3333	196.667	141.333	DM CLL vs normal
RI_949	Matk	chr10	+	81261630_81262534_81261630_81262156_81262447_81262534	0.00746182	0.0364279	0.091,0.357,0.226	0.119,0.127,0.037	-0.13	RI	33.6667	52.3333	29.6667	106.667	86	136.333	DM CLL vs normal
RI_2865	Fastkd2	chr1	+	63735462_63735968_63735462_63735571_63735844_63735968	0.00285252	0.0172126	0.087,0.35,0.324	0.136,0.21,0.025	-0.13	RI	33	48.3333	11	49	81.3333	60	DM CLL vs normal
RI_3750	Sh3yl1	chr12	+	30941966_30942868_30941966_30942129_30942789_30942868	0.00704152	0.0347491	0.222,0.2,0.2	0.143,0.037,0.053	-0.13	RI	3.33333	6.33333	1.66667	14.3333	9.66667	16	DM CLL vs normal
SE_20469	Nt5c3	chr6	-	56897774_56897829_56892789_56892888_56923671_56923819	0.00101712	0.0359341	0.442,0.339,0.437	0.303,0.234,0.291	-0.13	SE	70.3333	75	73	133.333	145.333	206.333	DM CLL vs normal
SE_22373	Pvt1	chr15	+	62149238_62149352_62039256_62039447_62175466_62175548	0.000136396	0.00829897	1.0,1.0,1.0	0.85,0.887,0.872	-0.13	SE	10.6667	0	45	3.66667	10.6667	48.6667	DM CLL vs normal
SE_37903	B230307C23Rik	chr16	+	98010118_98010168_98008943_98009004_98015665_98015719	0.000964233	0.034793	0.411,0.341,0.321	0.185,0.293,0.206	-0.13	SE	39.3333	54	28	76.6667	93.3333	104.667	DM CLL vs normal
RI_691	Ampd2	chr3	-	108080266_108080774_108080266_108080335_108080643_108080774	0.00050923	0.00438075	0.246,0.333,0.21	0.103,0.235,0.059	-0.131	RI	41.6667	56.6667	16.3333	51.6667	98.3333	68	DM CLL vs normal
RI_720	Zfand2b	chr1	+	75170538_75170753_75170538_75170599_75170685_75170753	2.64474e-07	8.17301e-06	0.122,0.265,0.304	0.156,0.115,0.027	-0.131	RI	86	177.667	25.6667	186.333	263.667	212	DM CLL vs normal
RI_1032	Tmed4	chr11	-	6274397_6274870_6274397_6274498_6274673_6274870	7.52947e-07	2.04356e-05	0.135,0.31,0.293	0.166,0.164,0.014	-0.131	RI	201.667	293.667	81	322.333	495.333	403.333	DM CLL vs normal
RI_2787	Ppp5c	chr7	-	17008613_17009058_17008613_17008712_17008992_17009058	0.00837821	0.0400418	0.218,0.43,0.436	0.272,0.353,0.067	-0.131	RI	431.333	353	151	261.333	784.333	412.333	DM CLL vs normal
RI_3070	Ufsp2	chr8	+	45980314_45980639_45980314_45980467_45980572_45980639	0.00452488	0.0242878	0.886,0.866,0.974	0.756,0.779,0.797	-0.131	RI	61	3.66667	43.3333	7.33333	64.6667	50.6667	DM CLL vs normal
RI_3273	Med25	chr7	-	44879390_44880104_44879390_44879514_44879926_44880104	1.27797e-06	3.15331e-05	0.108,0.295,0.268	0.127,0.114,0.037	-0.131	RI	78.6667	124.333	36.6667	179.667	203	216.333	DM CLL vs normal
RI_4070	Ppp1cc	chr5	+	122174054_122175273_122174054_122174115_122174979_122175273	1.11916e-07	3.95808e-06	0.588,0.534,0.588	0.474,0.454,0.39	-0.131	RI	865.333	327	804	532	1192.33	1336	DM CLL vs normal
SE_31763	Rassf1	chr9	+	107554125_107554244_107551566_107551846_107557452_107557557	0.00108365	0.0374133	0.784,1.0,1.0	0.691,0.701,1.0	-0.131	SE	13.3333	0.666667	13	2.66667	14	15.6667	DM CLL vs normal
MXE_8708	Zbtb49	chr5	-	38205888_38205962_38210617_38210664_38203748_38203827_38211845_38212088	0.0010706	0.0375424	0.213,0.285,0.171	0.087,0.0,0.185	-0.132	MXE	5.33333	21	1	14	26.3333	15	DM CLL vs normal
SE_23674	Pcyox1	chr6	-	86395913_86396120_86394408_86394583_86396972_86397141	4.8042e-06	0.000692421	0.946,0.875,1.0	0.806,0.796,0.823	-0.132	SE	148	4.66667	137.667	16.3333	152.667	154	DM CLL vs normal
SE_51980	Axin1	chr17	+	26192515_26192623_26189985_26190231_26193938_26194106	4.79004e-06	0.000692421	0.369,0.42,0.425	0.313,0.289,0.216	-0.132	SE	205	174.333	88.3333	142	379.333	230.333	DM CLL vs normal
SE_62593	Rad54l	chr4	-	116112480_116112541_116105757_116105908_116118837_116118957	0.000127583	0.00790919	1.0,1.0,1.0	0.882,0.842,0.881	-0.132	SE	6.66667	0	34.3333	3.66667	6.66667	38	DM CLL vs normal
A3SS_3267	Sigirr	chr7	-	141094781_141095317_141094781_141094945_141096619_141096739	0.00185942	0.0269739	0.465,0.554,0.632	0.42,0.399,0.434	-0.133	A3SS	252.333	100.667	97.6667	69.3333	353	167	DM CLL vs normal
SE_16605	Slamf7	chr1	-	171637296_171637400_171635717_171636374_171638662_171638785	1.18625e-06	0.000238625	0.803,0.773,0.766	0.588,0.7,0.654	-0.133	SE	344.667	56	331	116	400.667	447	DM CLL vs normal
SE_50466	Smox	chr2	+	131522058_131522219_131520094_131521171_131524742_131525167	2.90705e-05	0.00265728	1.0,1.0,1.0	0.788,0.907,0.903	-0.134	SE	9.33333	0	266	19	9.33333	285	DM CLL vs normal
SE_54137	Mbnl1	chr3	+	60528755_60529804_60501178_60501423_60595593_60595764	0.00143068	0.0457607	0.812,0.82,0.674	0.578,0.592,0.733	-0.134	SE	616.667	94	323.333	86	710.667	409.333	DM CLL vs normal
MXE_12125	Taf1b	chr12	+	24504946_24505034_24509083_24509181_24500435_24500534_24509453_24509549	0.000725191	0.028747	0.595,0.623,0.761	0.533,0.546,0.494	-0.135	MXE	244.667	133	120	116.333	377.667	236.333	DM CLL vs normal
SE_29552	Pag1	chr3	-	9787261_9787320_9706082_9706289_9833210_9833363	0.00143348	0.0458009	1.0,0.98,1.0	0.574,1.0,1.0	-0.135	SE	70.6667	0.333333	12	2.66667	71	14.6667	DM CLL vs normal
SE_52685	Map2k4	chr11	-	65775732_65775765_65756268_65756371_65788135_65788285	1.40446e-06	0.000272331	0.266,0.254,0.123	0.07,0.069,0.099	-0.135	SE	39	108.667	10.6667	97.3333	147.667	108	DM CLL vs normal
SE_62592	Rad54l	chr4	-	116109968_116110093_116105757_116105908_116118837_116118957	0.000129416	0.00799767	1.0,1.0,1.0	0.903,0.787,0.905	-0.135	SE	10.3333	0	49.3333	3.66667	10.3333	53	DM CLL vs normal
A3SS_297	Coq6	chr12	+	84371403_84371558_84371450_84371558_84371107_84371170	4.90675e-05	0.00212217	0.124,0.297,0.317	0.123,0.133,0.075	-0.136	A3SS	36.6667	83	14.3333	95.6667	119.667	110	DM CLL vs normal
A3SS_1122	Ccdc84	chr9	-	44412916_44413043_44412916_44413022_44413136_44413201	0.00225772	0.0310557	0.23,0.332,0.392	0.273,0.176,0.098	-0.136	A3SS	40.3333	74	14.6667	60.6667	114.333	75.3333	DM CLL vs normal
A3SS_5213	Hdac10	chr15	-	89124174_89124428_89124174_89124253_89124712_89124804	0.00263926	0.0351224	0.873,0.935,0.946	0.776,0.97,0.6	-0.136	A3SS	432.333	16.6667	187.667	22.3333	449	210	DM CLL vs normal
RI_1824	Cdc7	chr5	+	106974600_106975660_106974600_106974696_106975484_106975660	0.00355316	0.0203047	0.295,0.306,0.413	0.381,0.21,0.014	-0.136	RI	49.3333	48.3333	20	47.6667	97.6667	67.6667	DM CLL vs normal
RI_2860	Pitpnm1	chr19	+	4106711_4107975_4106711_4106962_4107785_4107975	0.000797628	0.00628428	0.159,0.31,0.31	0.144,0.192,0.034	-0.136	RI	94.6667	137	22.6667	67	231.667	89.6667	DM CLL vs normal
SE_50822	Fbxo36	chr1	+	84847879_84848078_84839852_84839968_84881091_84881200	3.88697e-05	0.00332195	0.143,0.111,0.154	0.0,0.0,0.0	-0.136	SE	3.66667	11.3333	0	10	15	10	DM CLL vs normal
A3SS_365	Gpr108	chr17	-	57242940_57243134_57242940_57243113_57244246_57244368	4.99665e-05	0.00214047	0.737,0.709,0.741	0.572,0.655,0.549	-0.137	A3SS	185.667	61.3333	148.333	91	247	239.333	DM CLL vs normal
A3SS_633	Diexf	chr1	-	193113756_193114002_193113756_193113980_193114838_193115021	0.000451331	0.00944226	1.0,1.0,0.925	0.86,0.655,1.0	-0.137	A3SS	12.3333	0.333333	12.6667	2.66667	12.6667	15.3333	DM CLL vs normal
MXE_9847	Cdyl	chr13	+	35863198_35863409_35871577_35871721_35858075_35858248_35872511_35874058	0.000252332	0.014028	0.427,0.478,0.361	0.263,0.305,0.287	-0.137	MXE	72.3333	96.6667	45	112.667	169	157.667	DM CLL vs normal
MXE_13837	Ptprc	chr1	-	138116953_138117025_138122455_138122584_138115618_138115642_138126302_138126326	0.00144705	0.0463462	0.575,0.518,0.532	0.422,0.288,0.505	-0.137	MXE	2079	1375.33	558	615.333	3454.33	1173.33	DM CLL vs normal
RI_3570	Ddx39	chr8	+	83721733_83722361_83721733_83721852_83722229_83722361	8.07468e-06	0.000155768	0.167,0.333,0.347	0.126,0.26,0.049	-0.137	RI	455	597.333	262.667	1109	1052.33	1371.67	DM CLL vs normal
RI_3937	Farsa	chr8	+	84867548_84867918_84867548_84867648_84867749_84867918	5.77717e-05	0.000741481	0.159,0.346,0.36	0.168,0.243,0.042	-0.137	RI	194	265.333	77	326	459.333	403	DM CLL vs normal
SE_2807	Snrnp70	chr7	-	45383124_45383184_45380716_45380818_45383803_45383885	0.000242187	0.0126754	0.157,0.392,0.358	0.201,0.259,0.036	-0.137	SE	349.667	559.333	213.333	873.667	909	1087	DM CLL vs normal
SE_39347	Szrd1	chr4	-	141120323_141120373_141118526_141118781_141139691_141139727	1.13768e-05	0.00131157	0.415,0.384,0.467	0.354,0.223,0.278	-0.137	SE	248.667	255.667	143.333	275.667	504.333	419	DM CLL vs normal
SE_41638	H2-T24	chr17	-	36015383_36015656_36005694_36006789_36017240_36017537	0.00151261	0.0476343	0.7,0.659,0.831	0.649,0.561,0.57	-0.137	SE	350.667	67.6667	223	73	418.333	296	DM CLL vs normal
A5SS_3821	Zfp446	chr7	+	12979884_12980993_12979884_12979979_12981845_12981927	0.00109183	0.0197878	0.188,0.148,0.253	0.0,0.056,0.118	-0.138	A5SS	11	21.3333	2	13	32.3333	15	DM CLL vs normal
MXE_2653	Foxp1	chr6	-	99075853_99076045_99162838_99163029_99016527_99016665_99260344_99260419	7.66998e-08	1.44225e-05	0.427,0.431,0.396	0.309,0.258,0.272	-0.138	MXE	395	547.667	94	243.667	942.667	337.667	DM CLL vs normal
RI_1362	Wbp1	chr6	-	83120184_83120876_83120184_83120287_83120771_83120876	4.28359e-05	0.000565754	0.195,0.272,0.388	0.185,0.193,0.062	-0.138	RI	108	128.667	54.6667	163.667	236.667	218.333	DM CLL vs normal
SE_21640	Jmjd7	chr2	+	120031501_120031651_120031306_120031402_120031840_120031868	0.000426345	0.0190442	0.973,0.932,0.894	0.95,0.707,0.729	-0.138	SE	79.6667	3	66	10.6667	82.6667	76.6667	DM CLL vs normal
SE_64632	Slc25a14	chrX	+	48623961_48624197_48623577_48623828_48629251_48629345	4.50425e-06	0.000662652	0.097,0.212,0.118	0.0,0.0,0.014	-0.138	SE	4.66667	14	0.333333	18.3333	18.6667	18.6667	DM CLL vs normal
SE_67826	Myo18a	chr11	+	77814633_77814711_77809805_77809858_77817618_77817706	0.00116706	0.0394938	0.128,0.18,0.107	0.0,0.0,0.0	-0.138	SE	2.33333	9.66667	0	4	12	4	DM CLL vs normal
A3SS_6291	Hsf1	chr15	+	76500130_76500336_76500266_76500336_76499947_76500053	2.19004e-05	0.00112357	0.688,0.831,0.803	0.638,0.649,0.618	-0.139	A3SS	394.333	57	264	79.6667	451.333	343.667	DM CLL vs normal
MXE_13843	Ptprc	chr1	-	138120019_138120166_138122455_138122584_138116953_138117025_138126302_138126326	0	0	0.958,0.954,0.954	0.779,0.756,0.913	-0.139	MXE	2079.33	102.333	559.333	117.333	2181.67	676.667	DM CLL vs normal
RI_689	Ampd2	chr3	-	108075248_108075704_108075248_108075359_108075530_108075704	0.0106823	0.0485047	0.348,0.509,0.568	0.391,0.364,0.254	-0.139	RI	121.667	62.6667	101.667	100	184.333	201.667	DM CLL vs normal
RI_2976	Lpcat4	chr2	+	112242475_112242761_112242475_112242588_112242700_112242761	0.00110459	0.00808255	0.259,0.372,0.302	0.177,0.275,0.064	-0.139	RI	33	42.3333	30.3333	85.3333	75.3333	115.667	DM CLL vs normal
SE_17680	Cul1	chr6	+	47453836_47454029_47453397_47453627_47484743_47484965	0.000466901	0.0203937	1.0,1.0,1.0	0.833,1.0,0.75	-0.139	SE	20	0	19.3333	2.33333	20	21.6667	DM CLL vs normal
A3SS_2297	Camta2	chr11	-	70683278_70683365_70683278_70683350_70683889_70684025	0.0010395	0.0175777	0.246,0.352,0.291	0.268,0.122,0.078	-0.14	A3SS	46	103.667	8	43.3333	149.667	51.3333	DM CLL vs normal
A3SS_4272	Rhebl1	chr15	-	98878452_98878593_98878452_98878534_98879007_98879055	0.00191021	0.027289	0.205,0.335,0.287	0.194,0.171,0.043	-0.14	A3SS	15.6667	26.3333	5.33333	25.6667	42	31	DM CLL vs normal
MXE_3548	Ndrg3	chr2	-	156931215_156931267_156931429_156931465_156927344_156928881_156934941_156934989	0.00107488	0.037596	0.42,0.473,0.422	0.297,0.348,0.249	-0.14	MXE	43.3333	60.6667	26	69.6667	104	95.6667	DM CLL vs normal
MXE_10467	Naa16	chr14	-	79344894_79345108_79350688_79350830_79343125_79343319_79351372_79351501	5.234e-07	8.4212e-05	0.297,0.262,0.249	0.122,0.181,0.086	-0.14	MXE	50.3333	141.333	23	157.333	191.667	180.333	DM CLL vs normal
RI_576	Mrpl38	chr11	-	116134907_116135325_116134907_116135116_116135190_116135325	0.00140893	0.00985633	0.219,0.442,0.336	0.193,0.358,0.027	-0.14	RI	142.667	192.333	57.3333	183	335	240.333	DM CLL vs normal
RI_2477	Ikbkb	chr8	-	22668944_22671745_22668944_22669096_22671630_22671745	0.0106264	0.0483196	0.72,0.737,0.729	0.669,0.628,0.468	-0.14	RI	290.667	53.6667	101.333	31.6667	344.333	133	DM CLL vs normal
SE_8524	Pkd2l2	chr18	+	34412680_34412814_34409809_34409911_34414462_34414719	3.11798e-06	0.000505206	1.0,1.0,1.0	0.71,1.0,0.869	-0.14	SE	14	0	34.3333	6	14	40.3333	DM CLL vs normal
SE_28921	Mfhas1	chr8	+	35671721_35671831_35664667_35664794_35676729_35677020	5.40256e-06	0.000751794	0.224,0.274,0.345	0.114,0.177,0.131	-0.14	SE	65.6667	88.6667	18	65	154.333	83	DM CLL vs normal
MXE_6665	St3gal6	chr16	-	58486394_58486498_58493679_58493861_58484762_58484826_58507447_58507614	6.50097e-05	0.00470409	0.443,0.499,0.453	0.333,0.382,0.258	-0.141	MXE	134	129.667	76.3333	138	263.667	214.333	DM CLL vs normal
MXE_6667	St3gal6	chr16	-	58488903_58488981_58493679_58493861_58486394_58486498_58507447_58507614	0.000508138	0.0225626	0.545,0.601,0.583	0.496,0.445,0.364	-0.141	MXE	136.333	75.3333	76.6667	76.6667	211.667	153.333	DM CLL vs normal
RI_3028	Mapk7	chr11	-	61492903_61494266_61492903_61493185_61493505_61494266	0.000396486	0.00360576	1.0,1.0,0.922	0.652,1.0,0.846	-0.141	RI	49.6667	0.666667	25.3333	3	50.3333	28.3333	DM CLL vs normal
RI_3094	Katnb1	chr8	+	95097954_95098180_95097954_95098031_95098105_95098180	1.29073e-05	0.000224502	0.14,0.327,0.281	0.126,0.144,0.056	-0.141	RI	38.6667	74.3333	17.3333	101	113	118.333	DM CLL vs normal
SE_10131	Disp1	chr1	-	183098551_183098649_183096192_183096341_183107117_183107147	0.00085241	0.0316264	1.0,1.0,1.0	1.0,0.732,0.845	-0.141	SE	27	0	19	2.33333	27	21.3333	DM CLL vs normal
A5SS_925	Piga	chrX	+	164422583_164422986_164422583_164422664_164427931_164428064	4.77745e-05	0.0021252	1.0,1.0,0.892	0.786,0.754,0.926	-0.142	A5SS	45	0.666667	40.3333	4.33333	45.6667	44.6667	DM CLL vs normal
A5SS_927	Piga	chrX	+	164422583_164423672_164422583_164422664_164427931_164428064	6.79056e-05	0.00267548	1.0,1.0,0.882	0.778,0.754,0.923	-0.142	A5SS	40.3333	0.666667	39.3333	4.33333	41	43.6667	DM CLL vs normal
MXE_4867	Brpf3	chr17	+	28828343_28828441_28831313_28831411_28821085_28821592_28835761_28835916	6.8851e-08	1.32621e-05	0.091,0.164,0.241	0.023,0.021,0.025	-0.142	MXE	9.66667	47.3333	1.66667	69.6667	57	71.3333	DM CLL vs normal
RI_216	Coq6	chr12	+	84368142_84368709_84368142_84368201_84368585_84368709	2.01966e-05	0.00031983	0.097,0.284,0.329	0.172,0.079,0.032	-0.142	RI	44	72.6667	10.6667	66.3333	116.667	77	DM CLL vs normal
RI_1108	Kyat1	chr2	-	30185125_30185753_30185125_30185569_30185666_30185753	0.000599198	0.00496679	0.151,0.368,0.15	0.075,0.132,0.037	-0.142	RI	13.3333	28.3333	4.66667	35.3333	41.6667	40	DM CLL vs normal
SE_12338	Pkd1	chr17	+	24587178_24587292_24586461_24586588_24587399_24587449	0.0010953	0.0376832	0.851,0.886,0.925	0.751,0.839,0.645	-0.142	SE	187.333	13	67.3333	12	200.333	79.3333	DM CLL vs normal
A5SS_2792	Wiz	chr17	-	32381055_32381156_32381083_32381156_32378839_32379118	0.000742144	0.0153104	0.188,0.207,0.253	0.0,0.22,0.0	-0.143	A5SS	3	9.66667	0.333333	2.66667	12.6667	3	DM CLL vs normal
MXE_6822	Cyp4f16	chr17	+	32536994_32537196_32540270_32540415_32536557_32536655_32542737_32542791	0.000270544	0.0147409	0.306,0.382,0.247	0.149,0.187,0.171	-0.143	MXE	32.3333	68.3333	19.6667	92.6667	100.667	112.333	DM CLL vs normal
MXE_7537	Trappc6b	chr12	-	59044252_59044346_59050267_59050398_59043505_59043676_59051640_59051708	0	0	0.179,0.195,0.156	0.055,0.032,0.013	-0.143	MXE	80	323.667	13.6667	363.667	403.667	377.333	DM CLL vs normal
RI_3571	Gtf3c2	chr5	-	31159433_31159861_31159433_31159521_31159699_31159861	0.00521624	0.0270412	0.304,0.442,0.452	0.246,0.423,0.1	-0.143	RI	370.333	267.667	176	247.667	638	423.667	DM CLL vs normal
SE_20386	Slc14a1	chr18	-	78120147_78120352_78116372_78116529_78123241_78123331	0.000763994	0.0290195	0.211,0.273,0.391	0.143,0.25,0.053	-0.143	SE	7.66667	10	5.66667	35.6667	17.6667	41.3333	DM CLL vs normal
SE_35017	Spen	chr4	-	141485558_141485672_141483724_141483825_141487565_141487679	0.000664641	0.0264294	0.864,0.879,0.863	0.695,0.726,0.757	-0.143	SE	140	12	62	13	152	75	DM CLL vs normal
SE_35421	Acox1	chr11	-	116189414_116189575_116183463_116183624_116198221_116198381	1.54265e-05	0.00165879	0.197,0.258,0.31	0.173,0.13,0.034	-0.143	SE	29	43.3333	9	44	72.3333	53	DM CLL vs normal
SE_64634	Slc25a14	chrX	+	48623961_48624206_48623577_48623828_48629251_48629345	9.17977e-06	0.00112635	0.125,0.212,0.118	0.0,0.0,0.027	-0.143	SE	5	14	0.666667	18.3333	19	19	DM CLL vs normal
A3SS_3477	Slc40a1	chr1	-	45925220_45925408_45925220_45925327_45926423_45926519	2.40986e-05	0.00117725	1.0,1.0,1.0	0.86,1.0,0.707	-0.144	A3SS	9	0	53.3333	7	9	60.3333	DM CLL vs normal
RI_2215	Dok3	chr13	-	55527331_55528554_55527331_55527637_55528448_55528554	0.00494353	0.025923	0.262,0.49,0.443	0.336,0.34,0.086	-0.144	RI	2174	1522	699	1075	3696	1774	DM CLL vs normal
SE_918	Alpk1	chr3	-	127677685_127677839_127673319_127673482_127679360_127681452	0.000316471	0.0153082	1.0,0.667,1.0	0.467,0.767,1.0	-0.144	SE	5	0.333333	14	3	5.33333	17	DM CLL vs normal
SE_67563	Lat2	chr5	-	134606045_134606081_134605931_134605962_134606559_134606620	0.000245249	0.0127797	0.918,0.919,0.781	0.778,0.663,0.744	-0.144	SE	141.333	17.6667	70.6667	21.3333	159	92	DM CLL vs normal
MXE_1997	Slc35b3	chr13	-	38939874_38939972_38943058_38943166_38937746_38937839_38954108_38954230	0.000317405	0.0160995	0.325,0.302,0.372	0.252,0.138,0.173	-0.145	MXE	38	73.3333	20	80.3333	111.333	100.333	DM CLL vs normal
RI_76	Mib2	chr4	-	155655521_155656305_155655521_155655700_155656071_155656305	9.00198e-05	0.00108535	0.254,0.31,0.367	0.187,0.243,0.066	-0.145	RI	72.6667	77	33.3333	78	149.667	111.333	DM CLL vs normal
RI_309	Cdk16	chrX	+	20696730_20696964_20696730_20696836_20696921_20696964	0.00163958	0.0111275	0.304,0.422,0.428	0.27,0.363,0.085	-0.145	RI	170	164.667	59.3333	127.667	334.667	187	DM CLL vs normal
RI_1546	Rpl10a	chr17	+	28328966_28329522_28328966_28329280_28329373_28329522	0.000167929	0.00179369	0.738,0.759,0.775	0.7,0.645,0.491	-0.145	RI	1319.67	257	1116	422.667	1576.67	1538.67	DM CLL vs normal
RI_3878	Prkag1	chr15	-	98815182_98815359_98815182_98815237_98815313_98815359	1.02186e-08	5.08214e-07	0.136,0.312,0.306	0.129,0.166,0.023	-0.145	RI	150.667	300.667	66	478.667	451.333	544.667	DM CLL vs normal
SE_3431	Alkbh1	chr12	-	87441642_87441780_87438396_87438559_87443641_87443826	1.75128e-08	7.24283e-06	0.982,0.972,1.0	0.798,0.905,0.815	-0.145	SE	127	1	69.3333	7	128	76.3333	DM CLL vs normal
A3SS_1725	Strn4	chr7	+	16831345_16831580_16831485_16831580_16831024_16831138	2.39673e-09	5.39026e-07	0.225,0.303,0.165	0.058,0.164,0.033	-0.146	A3SS	76.3333	128	17	108	204.333	125	DM CLL vs normal
A3SS_3264	Sigirr	chr7	-	141094781_141095317_141094781_141094945_141096559_141096688	7.81265e-05	0.0028113	0.902,0.893,0.884	0.81,0.697,0.733	-0.146	A3SS	191	11.6667	74.6667	13.3333	202.667	88	DM CLL vs normal
MXE_6612	Trp53bp1	chr2	-	121208354_121208504_121209080_121209352_121207698_121208129_121211269_121211422	6.29389e-05	0.00460702	0.573,0.609,0.608	0.414,0.441,0.497	-0.146	MXE	147	99.3333	68.6667	83.3333	246.333	152	DM CLL vs normal
RI_816	Krtcap3	chr5	+	31252191_31252571_31252191_31252251_31252364_31252571	0.00855554	0.0406001	0.626,0.457,0.457	0.35,0.352,0.4	-0.146	RI	89.3333	55.6667	51.6667	53.6667	145	105.333	DM CLL vs normal
RI_3588	Dhx30	chr9	-	110115035_110115582_110115035_110115211_110115490_110115582	0.000205386	0.00212946	1.0,0.931,1.0	0.742,0.75,1.0	-0.146	RI	49.3333	0.666667	20.3333	2.66667	50	23	DM CLL vs normal
SE_21913	Add3	chr19	+	53203413_53203475_53140444_53140714_53216800_53217015	3.60957e-08	1.30167e-05	0.209,0.331,0.244	0.151,0.093,0.102	-0.146	SE	85.3333	183.667	19.3333	113	269	132.333	DM CLL vs normal
SE_29354	Pnpla6	chr8	+	3516680_3516749_3515383_3515556_3517076_3517153	0.000196031	0.010835	1.0,1.0,1.0	1.0,0.716,0.846	-0.146	SE	27	0	20.6667	2.66667	27	23.3333	DM CLL vs normal
SE_52538	Kat6a	chr8	+	22861887_22862801_22859534_22859632_22903107_22903216	4.02902e-05	0.00340887	1.0,1.0,1.0	1.0,1.0,0.562	-0.146	SE	263	0	88.6667	13	263	101.667	DM CLL vs normal
SE_22366	Pvt1	chr15	+	62107147_62107465_62039256_62039447_62149238_62149352	3.69421e-06	0.000574946	0.857,1.0,1.0	0.852,0.824,0.74	-0.147	SE	21.6667	0.333333	85	11	22	96	DM CLL vs normal
SE_26752	Hmga1	chr17	+	27556951_27557066_27556667_27556749_27559532_27559670	0.000407756	0.0183804	0.552,0.683,0.52	0.463,0.43,0.419	-0.148	SE	240.667	101.333	206	153.333	342	359.333	DM CLL vs normal
MXE_3601	Irf7	chr7	-	141264492_141264655_141264724_141264783_141263658_141264048_141265074_141265291	2.34662e-06	0.000305641	0.85,0.836,0.893	0.708,0.687,0.733	-0.15	MXE	95	24	90	52.6667	119	142.667	DM CLL vs normal
SE_60126	Mpg	chr11	+	32229246_32229616_32227751_32227949_32229848_32231244	2.5111e-12	2.91194e-09	0.196,0.261,0.299	0.127,0.141,0.037	-0.15	SE	77	109.333	26.3333	146.667	186.333	173	DM CLL vs normal
A5SS_3461	Dhx30	chr9	-	110115035_110115582_110115490_110115582_110112970_110113090	6.05577e-05	0.00253058	0.941,0.959,0.874	0.81,0.766,0.744	-0.151	A5SS	165.667	6.66667	58	8.66667	172.333	66.6667	DM CLL vs normal
RI_2124	Jmjd8	chr17	+	25829605_25829853_25829605_25829702_25829784_25829853	0.000476714	0.00416863	0.326,0.417,0.334	0.224,0.321,0.078	-0.151	RI	57.3333	65.3333	29.3333	82.3333	122.667	111.667	DM CLL vs normal
RI_3012	Ppox	chr1	-	171278134_171279313_171278134_171278195_171279122_171279313	2.35212e-05	0.000354103	0.386,0.416,0.389	0.287,0.311,0.14	-0.151	RI	123	92.3333	111.333	196	215.333	307.333	DM CLL vs normal
SE_8595	Taz	chrX	+	74288661_74288714_74288447_74288513_74289298_74289348	1.85486e-06	0.000332513	0.956,0.987,0.988	0.679,0.952,0.848	-0.151	SE	100	1.66667	41.3333	6.66667	101.667	48	DM CLL vs normal
SE_24701	Zfp644	chr5	-	106690670_106690877_106638426_106638635_106696531_106696650	3.69558e-05	0.00320001	0.143,0.238,0.073	0.0,0.0,0.0	-0.151	SE	4.33333	14	0	5.66667	18.3333	5.66667	DM CLL vs normal
SE_68071	Os9	chr10	-	127096914_127097079_127096629_127096742_127097931_127098121	9.75497e-05	0.00648392	0.54,0.53,0.614	0.311,0.485,0.434	-0.151	SE	648	255	620.667	473.333	903	1094	DM CLL vs normal
A3SS_1939	Ppcdc	chr9	-	57415085_57415472_57415085_57415254_57420162_57420291	0.000654128	0.0124672	0.896,0.953,0.915	0.88,0.895,0.534	-0.152	A3SS	988	38	495.333	54	1026	549.333	DM CLL vs normal
A3SS_2337	Commd4	chr9	-	57155901_57156033_57155901_57155982_57156171_57156291	4.996e-15	3.74534e-12	0.236,0.28,0.286	0.194,0.103,0.049	-0.152	A3SS	215	440	99.6667	643.667	655	743.333	DM CLL vs normal
A3SS_5026	Ahdc1	chr4	+	133060661_133060892_133060675_133060892_133055012_133055203	1.00728e-06	8.71294e-05	0.163,0.124,0.17	0.0,0.0,0.0	-0.152	A3SS	7.66667	39	0	14	46.6667	14	DM CLL vs normal
RI_2058	U2af1l4	chr7	+	30564081_30564301_30564081_30564131_30564202_30564301	6.94796e-07	1.9065e-05	0.236,0.358,0.324	0.192,0.232,0.037	-0.152	RI	133.667	202	47.6667	206.333	335.667	254	DM CLL vs normal
SE_7521	Ccdc163	chr4	+	116709007_116709094_116708633_116708656_116709437_116709619	0.000197209	0.0108798	0.043,0.26,0.266	0.113,0.0,0.0	-0.152	SE	6.33333	15.3333	1	12.6667	21.6667	13.6667	DM CLL vs normal
SE_29189	Pcyox1l	chr18	-	61703345_61703394_61702195_61702370_61703511_61703718	8.51362e-05	0.0058479	0.221,0.191,0.178	0.0,0.048,0.086	-0.152	SE	5.66667	17.6667	0.666667	10.3333	23.3333	11	DM CLL vs normal
SE_56217	Exoc6b	chr6	-	85011317_85011483_85004817_85005036_85069295_85069457	2.16122e-05	0.00215543	1.0,1.0,1.0	0.75,0.85,0.943	-0.152	SE	69	0	32.3333	3	69	35.3333	DM CLL vs normal
SE_59699	Pygb	chr2	+	150813920_150814003_150811253_150811385_150814985_150815129	0.000117047	0.00735627	1.0,1.0,1.0	1.0,1.0,0.545	-0.152	SE	112.667	0	61	11.6667	112.667	72.6667	DM CLL vs normal
A3SS_2646	Fam213a	chr14	-	41004040_41004220_41004040_41004203_41005640_41005721	0.00239748	0.0326783	0.832,0.819,1.0	0.66,0.796,0.737	-0.153	A3SS	7.66667	1	32.3333	11.3333	8.66667	43.6667	DM CLL vs normal
RI_4029	Paxx	chr2	-	25459484_25459859_25459484_25459701_25459774_25459859	0.00374927	0.0210104	0.267,0.526,0.395	0.226,0.322,0.18	-0.153	RI	193.333	188.667	81.3333	164.667	382	246	DM CLL vs normal
SE_61626	Fam53c	chr18	+	34763072_34763130_34762494_34762724_34768167_34768952	5.72638e-05	0.00439253	0.76,0.771,0.823	0.646,0.597,0.653	-0.153	SE	195.333	39	81	33	234.333	114	DM CLL vs normal
A5SS_2870	Mov10	chr3	-	104818257_104818563_104818356_104818563_104817935_104818156	0.00162689	0.0269744	0.547,1.0,1.0	0.751,1.0,0.335	-0.154	A5SS	3.33333	0.333333	4.33333	2.33333	3.66667	6.66667	DM CLL vs normal
MXE_6992	Unc93b1	chr19	+	3942693_3942818_3943528_3943711_3941884_3942017_3947006_3947125	6.80815e-06	0.000744588	0.108,0.307,0.267	0.06,0.16,0.0	-0.154	MXE	8	29.6667	2	54.6667	37.6667	56.6667	DM CLL vs normal
MXE_8419	Casp8ap2	chr4	+	32639363_32641558_32643539_32646660_32634767_32634883_32648026_32648126	0.000691212	0.027885	0.481,0.418,0.361	0.299,0.186,0.314	-0.154	MXE	72.3333	98.3333	36	93.6667	170.667	129.667	DM CLL vs normal
SE_15953	Ptprs	chr17	-	56429098_56429157_56424879_56424977_56434452_56434597	0.000112693	0.00721293	0.924,1.0,0.935	0.834,0.563,1.0	-0.154	SE	17.3333	0.666667	21	7.33333	18	28.3333	DM CLL vs normal
SE_31562	A930005H10Rik	chr3	-	115886213_115886375_115881580_115881838_115887775_115888094	0.000973274	0.035055	0.353,0.538,0.48	0.296,0.296,0.316	-0.154	SE	122	75	90.3333	102.333	197	192.667	DM CLL vs normal
SE_53154	Ppp6r2	chr15	+	89279272_89279353_89278698_89278784_89279719_89279817	0.000192327	0.0106975	0.319,0.41,0.475	0.253,0.219,0.271	-0.154	SE	113.333	107.667	41	78.6667	221	119.667	DM CLL vs normal
RI_3986	Mms19	chr19	-	41945732_41947103_41945732_41945815_41946916_41947103	2.82141e-08	1.2473e-06	0.236,0.354,0.277	0.185,0.176,0.041	-0.155	RI	144.333	174	69.3333	211	318.333	280.333	DM CLL vs normal
SE_11159	Tex30	chr1	-	44101899_44101957_44099847_44100001_44102327_44102391	0.000621477	0.0251057	0.274,0.288,0.457	0.113,0.262,0.178	-0.155	SE	40.3333	58.3333	34.6667	118	98.6667	152.667	DM CLL vs normal
SE_18584	Nlrc5	chr8	+	94446057_94446133_94434355_94434433_94469816_94470008	0.00102328	0.0360655	0.956,0.954,0.924	0.707,0.936,0.727	-0.155	SE	60.6667	2.33333	42.3333	6.33333	63	48.6667	DM CLL vs normal
SE_25155	Tcam1	chr11	+	106284042_106284363_106282786_106283053_106284555_106284834	0.00141065	0.045309	1.0,1.0,1.0	1.0,0.619,0.917	-0.155	SE	7.66667	0	43	2.66667	7.66667	45.6667	DM CLL vs normal
RI_778	Rnf126	chr10	-	79761429_79761633_79761429_79761499_79761564_79761633	0.00474036	0.0252317	0.236,0.456,0.478	0.246,0.375,0.082	-0.156	RI	263.667	277.667	127.333	341	541.333	468.333	DM CLL vs normal
SE_2541	Ythdf3	chr3	+	16189477_16189563_16183211_16183520_16203825_16203924	1.2161e-05	0.0013831	0.951,1.0,1.0	0.858,0.778,0.848	-0.156	SE	78.3333	1	31.6667	4	79.3333	35.6667	DM CLL vs normal
SE_57383	Cd19	chr7	-	126413790_126413985_126411781_126411830_126414748_126414872	0.00053097	0.0223343	1.0,1.0,1.0	0.913,0.733,0.886	-0.156	SE	34.6667	0	24.6667	2.33333	34.6667	27	DM CLL vs normal
SE_47440	Lcorl	chr5	-	45775391_45775521_45747055_45747307_45795292_45795358	0.00105631	0.0367911	1.0,1.0,1.0	0.801,1.0,0.728	-0.157	SE	40.3333	0	26	2.33333	40.3333	28.3333	DM CLL vs normal
A3SS_85	Tnfrsf4	chr4	+	156015299_156015452_156015385_156015452_156014901_156015009	0.000466825	0.00950959	0.101,0.348,0.255	0.102,0.099,0.029	-0.158	A3SS	12.6667	22.6667	35.6667	215	35.3333	250.667	DM CLL vs normal
SE_1339	Ttc21b	chr2	-	66186153_66186221_66184326_66184843_66188259_66188380	0.000990976	0.0354566	1.0,1.0,1.0	0.642,0.96,0.925	-0.158	SE	43.6667	0	33.6667	2.66667	43.6667	36.3333	DM CLL vs normal
SE_55754	Runx2	chr17	-	44610027_44610093_44604000_44608383_44639664_44639826	3.91355e-05	0.00333503	1.0,1.0,1.0	0.922,0.709,0.895	-0.158	SE	5.33333	0	51.6667	6.33333	5.33333	58	DM CLL vs normal
SE_56564	Tfdp2	chr9	+	96287600_96287722_96273838_96273942_96294964_96295127	0.000101566	0.00671244	1.0,1.0,1.0	0.882,0.677,0.968	-0.158	SE	38	0	78.6667	4	38	82.6667	DM CLL vs normal
A3SS_3053	Ankhd1	chr18	+	36614714_36614817_36614762_36614817_36613832_36613976	3.77652e-06	0.000261335	0.773,0.771,0.724	0.568,0.6,0.622	-0.159	A3SS	241.333	58.6667	77.3333	40.3333	300	117.667	DM CLL vs normal
MXE_4143	Myef2	chr2	-	125097976_125098075_125098449_125098518_125097562_125097634_125100318_125100420	0.000548069	0.0235326	0.637,0.564,0.663	0.456,0.537,0.393	-0.159	MXE	75.6667	52	54	74.6667	127.667	128.667	DM CLL vs normal
SE_13142	Ccdc88a	chr11	+	29497342_29497426_29493878_29494093_29498408_29498612	0.000191829	0.0106927	0.314,0.222,0.055	0.055,0.06,0.0	-0.159	SE	5.33333	15	0.666667	9	20.3333	9.66667	DM CLL vs normal
SE_49911	Mterf2	chr10	-	85127114_85127208_85126367_85126486_85127961_85128027	2.74442e-05	0.0025641	0.117,0.11,0.251	0.0,0.0,0.0	-0.159	SE	3.33333	10	0	6	13.3333	6	DM CLL vs normal
A3SS_2023	Zdhhc16	chr19	+	41938719_41938836_41938807_41938836_41938363_41938452	1.4222e-13	6.67669e-11	0.207,0.22,0.271	0.066,0.088,0.064	-0.16	A3SS	49.3333	102.667	17.3333	142.667	152	160	DM CLL vs normal
SE_29393	Maco1	chr4	-	134836322_134836449_134833197_134833321_134853037_134853149	4.03487e-05	0.00340894	0.925,0.945,1.0	0.781,0.921,0.688	-0.16	SE	79	2	44.3333	7	81	51.3333	DM CLL vs normal
SE_40438	1700109H08Rik	chr5	+	3582176_3582247_3577239_3577344_3584239_3584344	8.7392e-05	0.00596818	0.12,0.239,0.175	0.0,0.054,0.0	-0.16	SE	4	11.3333	0.666667	12.3333	15.3333	13	DM CLL vs normal
RI_839	Fastk	chr5	-	24441527_24441823_24441527_24441663_24441731_24441823	6.04997e-05	0.000767214	0.252,0.398,0.429	0.246,0.249,0.1	-0.161	RI	222	251.667	106.333	275.333	473.667	381.667	DM CLL vs normal
RI_3524	Chtop	chr3	-	90506107_90507626_90506107_90506261_90507544_90507626	0.00557108	0.0286012	0.494,0.644,0.626	0.478,0.532,0.271	-0.161	RI	997	349.333	552	428.667	1346.33	980.667	DM CLL vs normal
SE_8123	Cd47	chr16	+	49908702_49908735_49908053_49908078_49910873_49911091	0.000853345	0.0316412	0.673,1.0,1.0	0.673,0.881,0.636	-0.161	SE	6.66667	0.666667	12	4.33333	7.33333	16.3333	DM CLL vs normal
SE_27890	Mdm4	chr1	-	133004653_133004721_133003790_133003890_133009136_133009192	8.7693e-06	0.00108955	0.521,0.514,0.479	0.26,0.377,0.394	-0.161	SE	234.667	158.333	93.6667	133	393	226.667	DM CLL vs normal
SE_31620	Pgs1	chr11	+	118014646_118014722_118005369_118005891_118023404_118023925	0.00111836	0.0382096	1.0,0.833,1.0	0.742,1.0,0.608	-0.161	SE	14	0.666667	8.33333	2	14.6667	10.3333	DM CLL vs normal
SE_55609	Cd38	chr5	+	43907512_43907605_43903594_43903680_43910279_43912375	0.00114002	0.0388152	1.0,0.832,0.712	0.607,0.452,1.0	-0.162	SE	7.66667	0.666667	5.66667	2.66667	8.33333	8.33333	DM CLL vs normal
RI_2920	Idh3g	chrX	-	73782005_73782716_73782005_73782103_73782674_73782716	1.32117e-14	3.82297e-12	0.151,0.315,0.285	0.086,0.156,0.019	-0.163	RI	163.333	252.667	57.3333	439.333	416	496.667	DM CLL vs normal
SE_3608	Zeb1	chr18	+	5633203_5633357_5591964_5591967_5705042_5706884	7.91412e-09	3.77459e-06	0.224,0.259,0.138	0.037,0.042,0.054	-0.163	SE	29.6667	54	3.66667	37.6667	83.6667	41.3333	DM CLL vs normal
SE_37905	9630013D21Rik	chr4	-	109654025_109654111_109651528_109653111_109656400_109657827	2.52043e-05	0.00239648	1.0,1.0,1.0	1.0,0.811,0.7	-0.163	SE	7	0	21.6667	3.33333	7	25	DM CLL vs normal
RI_1839	Slx1b	chr7	-	126691927_126692659_126691927_126692055_126692320_126692659	0.00309941	0.0185092	0.333,0.308,0.386	0.125,0.409,0.0	-0.164	RI	22.6667	21.3333	9.33333	25.6667	44	35	DM CLL vs normal
SE_50455	Smox	chr2	+	131520411_131521171_131520094_131520268_131522058_131522219	2.79236e-05	0.00258845	1.0,1.0,0.8	0.765,0.852,0.69	-0.164	SE	8.66667	0.333333	200	39	9	239	DM CLL vs normal
RI_986	Rint1	chr5	+	23809783_23810194_23809783_23809894_23809968_23810194	0.00198904	0.0128681	0.42,0.334,0.335	0.177,0.408,0.008	-0.165	RI	38.6667	48	18	56.3333	86.6667	74.3333	DM CLL vs normal
RI_3763	Reep4	chr14	+	70546929_70547235_70546929_70547006_70547114_70547235	0.00733699	0.0359922	0.351,0.508,0.546	0.323,0.452,0.135	-0.165	RI	164.667	106	115.333	179.333	270.667	294.667	DM CLL vs normal
SE_25569	Tspoap1	chr11	+	87781301_87781370_87780881_87780953_87781489_87781593	0.00137298	0.0443713	1.0,1.0,1.0	1.0,0.873,0.632	-0.165	SE	14	0	23.3333	2.66667	14	26	DM CLL vs normal
SE_61453	Mettl25	chr10	-	105836126_105836220_105832850_105833015_105841075_105841371	1.41911e-06	0.000274273	0.105,0.305,0.244	0.128,0.021,0.009	-0.165	SE	11.6667	29.6667	2.33333	38.3333	41.3333	40.6667	DM CLL vs normal
SE_24487	Haus8	chr8	-	71269225_71269284_71263051_71263104_71272283_71272358	5.33003e-07	0.000124594	0.979,0.817,0.96	0.808,0.768,0.683	-0.166	SE	106.667	6.66667	112.667	29	113.333	141.667	DM CLL vs normal
SE_59483	Zfp932	chr5	+	110003352_110003452_109996531_109996633_110006943_110007070	4.87572e-05	0.00389143	0.284,0.461,0.342	0.204,0.204,0.181	-0.166	SE	61	62	32.3333	81	123	113.333	DM CLL vs normal
MXE_2854	Ftsj1	chrX	-	8246531_8246634_8246726_8246780_8246335_8246419_8246868_8246921	0.000261083	0.0143397	0.51,0.567,0.453	0.345,0.343,0.34	-0.167	MXE	37.3333	44.6667	54	129.333	82	183.333	DM CLL vs normal
RI_1751	Hdac6	chrX	-	7939442_7939665_7939442_7939532_7939605_7939665	0.00324379	0.0191558	0.282,0.41,0.296	0.114,0.269,0.105	-0.167	RI	26.6667	36.3333	6.66667	22	63	28.6667	DM CLL vs normal
SE_28847	Sema4d	chr13	-	51734506_51734570_51725223_51725542_51756556_51756668	0.00128712	0.0423839	0.891,0.904,0.812	0.584,0.724,0.797	-0.167	SE	136	13.3333	38.3333	10.6667	149.333	49	DM CLL vs normal
SE_49450	Idh3g	chrX	-	73782297_73782309_73782005_73782103_73782674_73782716	1.2444e-07	3.64332e-05	0.751,0.8,0.774	0.553,0.706,0.565	-0.167	SE	924	252.667	677.333	439.333	1176.67	1116.67	DM CLL vs normal
SE_5969	Polg2	chr11	-	106778716_106778807_106777434_106777561_106779083_106779502	0.000285632	0.0142083	0.294,0.359,0.26	0.251,0.076,0.082	-0.168	SE	21	30	5	24	51	29	DM CLL vs normal
SE_48192	Axl	chr7	-	25773098_25773125_25770632_25770765_25773342_25773493	2.71965e-05	0.00254498	1.0,0.962,0.917	0.803,0.829,0.744	-0.168	SE	21	1	76	16.6667	22	92.6667	DM CLL vs normal
MXE_2835	Acads	chr5	-	115111093_115111150_115111318_115111414_115110298_115111006_115111636_115111774	0.00130273	0.0433484	0.681,0.566,0.723	0.426,0.481,0.555	-0.169	MXE	96	42.3333	99	80.3333	138.333	179.333	DM CLL vs normal
SE_36812	Bco2	chr9	-	50536230_50536368_50535477_50535660_50538845_50539013	0.000287874	0.0142678	1.0,1.0,1.0	0.845,0.693,0.956	-0.169	SE	10.3333	0	32.3333	2.66667	10.3333	35	DM CLL vs normal
SE_57683	Cep89	chr7	+	35425044_35425194_35424656_35424772_35427599_35427715	2.44211e-07	6.53525e-05	0.337,0.404,0.36	0.257,0.173,0.164	-0.169	SE	70.3333	59.6667	35.3333	78.3333	130	113.667	DM CLL vs normal
RI_331	Catsperg1	chr7	-	29189946_29190789_29189946_29190027_29190212_29190789	0.00354197	0.0203047	0.273,0.357,0.19	0.2,0.111,0.0	-0.17	RI	7	10	1.33333	6.33333	17	7.66667	DM CLL vs normal
A3SS_5885	Trmt2a	chr16	+	18251358_18251660_18251548_18251660_18250819_18251001	0.00352882	0.0433679	0.725,0.771,0.76	0.495,0.701,0.544	-0.172	A3SS	115.667	18.3333	45.6667	16.3333	134	62	DM CLL vs normal
RI_2189	P3h1	chr4	+	119241481_119241804_119241481_119241534_119241682_119241804	0.00329431	0.0193109	0.077,0.306,0.393	0.126,0.084,0.051	-0.172	RI	6	9	2.33333	15.3333	15	17.6667	DM CLL vs normal
RI_3684	Trmt2a	chr16	+	18250819_18251660_18250819_18251001_18251548_18251660	0.000940287	0.00712603	0.773,0.807,0.806	0.57,0.726,0.574	-0.172	RI	147.333	18.3333	55	16.3333	165.667	71.3333	DM CLL vs normal
RI_4012	Cenpt	chr8	-	105845259_105846391_105845259_105845436_105846315_105846391	0.00578921	0.0294362	0.391,0.519,0.488	0.397,0.398,0.088	-0.172	RI	67.6667	37.3333	48.3333	61.6667	105	110	DM CLL vs normal
SE_14007	Arih2	chr9	-	108629288_108629334_108620058_108620126_108644025_108644100	2.20515e-07	6.00601e-05	0.357,0.339,0.434	0.243,0.223,0.148	-0.172	SE	92.6667	117.667	35.6667	110	210.333	145.667	DM CLL vs normal
SE_65467	Gnas	chr2	+	174328107_174328131_174327698_174327941_174334211_174334284	6.33345e-07	0.000142421	0.275,0.326,0.339	0.099,0.159,0.166	-0.172	SE	33.3333	63.6667	27.6667	135	97	162.667	DM CLL vs normal
MXE_13175	Foxn2	chr17	+	88479275_88479340_88484400_88484469_88475855_88475950_88486402_88487251	4.58787e-05	0.00354484	0.597,0.603,0.665	0.467,0.406,0.473	-0.173	MXE	78	49	48.6667	61.3333	127	110	DM CLL vs normal
RI_2433	1810043G02Rik	chr10	+	77979752_77980547_77979752_77979771_77980500_77980547	2.87937e-05	0.00040502	0.186,0.288,0.325	0.093,0.133,0.055	-0.173	RI	25.6667	37	7	32	62.6667	39	DM CLL vs normal
SE_30251	Gls	chr1	-	52204345_52204516_52200617_52200651_52207300_52207359	0.000116439	0.0073337	0.846,1.0,1.0	0.875,0.719,0.733	-0.173	SE	21	0.666667	25.6667	4.33333	21.6667	30	DM CLL vs normal
SE_36914	Sf3b1	chr1	-	54998037_54998259_54997011_54997194_55000014_55000161	0.000637387	0.0256259	1.0,1.0,1.0	1.0,1.0,0.48	-0.173	SE	1877.33	0	1229.33	161.333	1877.33	1390.67	DM CLL vs normal
SE_43557	Prr3	chr17	-	35978710_35978781_35978163_35978443_35979126_35979255	0.00109744	0.0377347	0.671,0.726,0.749	0.544,0.641,0.443	-0.173	SE	101.333	27	48.6667	29.6667	128.333	78.3333	DM CLL vs normal
A3SS_2064	Jmjd7	chr2	+	120031501_120031651_120031574_120031651_120031306_120031402	0.00418929	0.0497188	0.255,0.422,0.47	0.103,0.337,0.186	-0.174	A3SS	45.6667	53.3333	22.6667	58.3333	99	81	DM CLL vs normal
MXE_8106	Ulk3	chr9	+	57593457_57593498_57593750_57593853_57593161_57593267_57593981_57594046	0.000389197	0.0187879	0.553,0.577,0.561	0.457,0.357,0.356	-0.174	MXE	95	97	24.6667	50	192	74.6667	DM CLL vs normal
SE_12683	Myl6	chr10	-	128492938_128493045_128492601_128492745_128493333_128493353	0.000552002	0.0230551	1.0,1.0,0.637	0.884,0.594,0.637	-0.174	SE	5.33333	0.333333	9.66667	2.33333	5.66667	12	DM CLL vs normal
SE_41632	H2-T24	chr17	-	36014556_36014696_36005694_36006789_36015383_36015656	0.00052278	0.0221157	0.782,0.892,0.966	0.566,0.896,0.655	-0.174	SE	179.333	10.6667	70.3333	20	190	90.3333	DM CLL vs normal
MXE_2650	Foxp1	chr6	-	99016527_99016665_99162838_99163029_99015423_99015513_99260344_99260419	1.63203e-14	1.85997e-11	0.403,0.347,0.369	0.219,0.17,0.206	-0.175	MXE	393	627.667	93	351.333	1020.67	444.333	DM CLL vs normal
MXE_11466	Nme6	chr9	+	109835317_109835414_109839607_109839710_109833195_109833295_109841475_109841515	0.000301305	0.0155496	0.557,0.612,0.531	0.406,0.358,0.41	-0.175	MXE	38.3333	30	52.3333	81.3333	68.3333	133.667	DM CLL vs normal
SE_41892	Pnkp	chr7	+	44858452_44858749_44857172_44857554_44860988_44861059	5.2791e-05	0.00411346	1.0,1.0,0.931	0.714,0.692,1.0	-0.175	SE	16.6667	0.333333	12.6667	2.66667	17	15.3333	DM CLL vs normal
RI_3427	Comtd1	chr14	-	21847872_21848120_21847872_21847927_21848001_21848120	2.83183e-05	0.000402599	0.412,0.443,0.414	0.324,0.249,0.167	-0.176	RI	48.3333	44	39.3333	88.6667	92.3333	128	DM CLL vs normal
SE_16321	St6galnac6	chr2	+	32609225_32609316_32606960_32607111_32612223_32612327	0.000255647	0.0131357	1.0,0.814,0.897	0.575,1.0,0.609	-0.176	SE	14.3333	0.666667	35.3333	10	15	45.3333	DM CLL vs normal
SE_39539	Rpusd1	chr17	+	25728202_25728391_25727750_25727847_25728522_25728646	2.42271e-05	0.00232978	0.967,0.971,0.867	0.793,0.704,0.781	-0.176	SE	59.3333	2	62.3333	10	61.3333	72.3333	DM CLL vs normal
SE_66795	Ptprc	chr1	-	138122455_138122584_138115618_138115642_138126302_138126326	0	0	0.995,0.988,0.997	0.857,0.64,0.955	-0.176	SE	2079	7.66667	558	55	2086.67	613	DM CLL vs normal
A3SS_1351	Serbp1	chr6	+	67272138_67272228_67272156_67272228_67271886_67272027	2.44249e-15	2.19726e-12	0.716,0.741,0.748	0.614,0.543,0.516	-0.177	A3SS	2360.67	767.333	2291.67	1731	3128	4022.67	DM CLL vs normal
SE_30539	Lmo7	chr14	+	101915687_101915744_101914276_101914337_101917630_101917656	0.000115154	0.00728375	1.0,0.686,0.948	0.47,0.671,0.963	-0.177	SE	26	0.666667	32.3333	5.33333	26.6667	37.6667	DM CLL vs normal
SE_64182	Ciita	chr16	+	10493646_10493874_10489745_10489864_10501766_10501913	0.00102153	0.0360251	0.288,0.241,0.303	0.259,0.043,0.0	-0.177	SE	50.3333	67	5.33333	17.6667	117.333	23	DM CLL vs normal
MXE_4701	Map4k1	chr7	+	29001748_29001838_29001919_29001990_29000934_29001109_29003096_29003276	6.28794e-06	0.000704867	0.141,0.199,0.334	0.039,0.037,0.063	-0.178	MXE	9	29	5	84.6667	38	89.6667	DM CLL vs normal
MXE_12265	Sik2	chr9	-	50893957_50894081_50895343_50895961_50892800_50893389_50896643_50896735	0.000130326	0.00832867	0.947,0.927,0.977	0.858,0.834,0.624	-0.178	MXE	53.6667	2.66667	25	6.66667	56.3333	31.6667	DM CLL vs normal
RI_4094	Ing4	chr6	+	125047481_125048237_125047481_125047587_125047792_125048237	9.21097e-05	0.00110636	0.362,0.464,0.476	0.348,0.31,0.11	-0.178	RI	364.667	227.667	134.333	190.667	592.333	325	DM CLL vs normal
SE_34665	Mon2	chr10	-	123009912_123009930_123009502_123009631_123010493_123010637	3.3077e-11	3.3156e-08	0.244,0.191,0.299	0.107,0.072,0.022	-0.178	SE	48.6667	138.333	7.66667	97.6667	187	105.333	DM CLL vs normal
SE_39346	Szrd1	chr4	-	141120323_141120373_141118526_141118778_141139691_141139727	0.000523323	0.0221228	0.328,0.501,0.415	0.185,0.258,0.266	-0.178	SE	56.6667	62.6667	27.6667	63.3333	119.333	91	DM CLL vs normal
A3SS_5475	Usf1	chr1	+	171414372_171414529_171414436_171414529_171411680_171411862	8.20927e-05	0.00285477	0.896,0.889,0.892	0.672,0.707,0.76	-0.179	A3SS	82	7	38.6667	11	89	49.6667	DM CLL vs normal
MXE_5345	Prickle3	chrX	+	7664929_7665133_7666271_7666571_7663852_7663990_7667111_7667953	6.34516e-07	9.86096e-05	0.521,0.587,0.516	0.399,0.391,0.297	-0.179	MXE	145.333	122	78	137.333	267.333	215.333	DM CLL vs normal
A5SS_2941	Trmt6	chr2	-	132810086_132810289_132810205_132810289_132809828_132809953	2.57928e-07	3.55682e-05	0.182,0.394,0.285	0.079,0.199,0.044	-0.18	A5SS	83.3333	117.333	24.3333	121.667	200.667	146	DM CLL vs normal
SE_2398	Abraxas1	chr5	-	100807874_100807939_100806778_100806890_100809553_100809643	0.000276282	0.0138824	0.123,0.042,0.375	0.0,0.0,0.0	-0.18	SE	2.66667	9.33333	0	3	12	3	DM CLL vs normal
SE_2805	Snrnp70	chr7	-	45381824_45383184_45380716_45380818_45383803_45383885	0.000406048	0.0183594	0.232,0.494,0.475	0.305,0.319,0.037	-0.18	SE	789.333	559.333	444.333	873.667	1348.67	1318	DM CLL vs normal
MXE_6809	Srrd	chr5	-	112337975_112338047_112338317_112338567_112337391_112337741_112339718_112339817	0.00086382	0.0326343	0.695,0.937,0.908	0.689,0.7,0.608	-0.181	MXE	53.6667	6.33333	35.6667	13.6667	60	49.3333	DM CLL vs normal
RI_308	Cdk16	chrX	+	20696017_20696467_20696017_20696141_20696346_20696467	9.67925e-08	3.54127e-06	0.385,0.387,0.346	0.243,0.233,0.1	-0.181	RI	174.333	148.333	58.3333	118	322.667	176.333	DM CLL vs normal
SE_60916	Dhx30	chr9	-	110115035_110115211_110112970_110113090_110115490_110115582	7.04409e-05	0.0050656	0.934,0.95,0.818	0.739,0.714,0.707	-0.181	SE	131	6.66667	44	8.66667	137.667	52.6667	DM CLL vs normal
MXE_9217	Glmn	chr5	-	107570129_107570317_107572279_107572382_107562750_107562804_107573684_107573922	0.000467536	0.0212426	0.53,0.411,0.504	0.284,0.259,0.355	-0.182	MXE	56.6667	73.6667	20	53.6667	130.333	73.6667	DM CLL vs normal
RI_1073	Hsd3b7	chr7	+	127801074_127801616_127801074_127801363_127801460_127801616	1.02389e-05	0.00018948	1.0,1.0,1.0	1.0,0.657,0.798	-0.182	RI	10.3333	0	13	3	10.3333	16	DM CLL vs normal
SE_47481	Rtn4	chr11	+	29706409_29708770_29705534_29705591_29733632_29733840	0.000238892	0.0125809	0.568,0.64,0.56	0.467,0.404,0.351	-0.182	SE	89.3333	30.6667	37.6667	28.6667	120	66.3333	DM CLL vs normal
MXE_7127	Abraxas2	chr7	+	132869032_132869069_132871571_132871638_132864962_132865053_132874826_132875017	7.34951e-05	0.00518103	0.485,0.441,0.423	0.279,0.266,0.254	-0.183	MXE	39.3333	55	16.6667	53.6667	94.3333	70.3333	DM CLL vs normal
RI_364	Gm49396	chr7	+	30566748_30567500_30566748_30566936_30567142_30567500	5.84156e-05	0.000746735	0.696,0.65,0.663	0.412,0.463,0.586	-0.183	RI	179.333	45.6667	98	60	225	158	DM CLL vs normal
A3SS_6089	Cchcr1	chr17	+	35530401_35530558_35530443_35530558_35530147_35530299	0.00045908	0.00947222	0.097,0.172,0.478	0.118,0.019,0.057	-0.184	A3SS	8.66667	22.6667	5.33333	71.3333	31.3333	76.6667	DM CLL vs normal
SE_36519	4930523C07Rik	chr1	+	160044932_160045025_160044446_160044753_160075030_160080208	9.28103e-09	4.22222e-06	0.273,0.189,0.317	0.056,0.041,0.13	-0.184	SE	49.6667	86.3333	10	65.6667	136	75.6667	DM CLL vs normal
A3SS_1540	Pbxip1	chr3	+	89443100_89443248_89443121_89443248_89439516_89439601	1.30712e-08	2.26132e-06	0.402,0.471,0.434	0.321,0.221,0.21	-0.185	A3SS	226.333	258	49.3333	135	484.333	184.333	DM CLL vs normal
MXE_91	Mff	chr1	+	82741817_82741976_82745523_82745556_82735418_82735507_82747082_82747142	0.00132961	0.0438162	0.927,0.838,1.0	0.738,0.586,0.886	-0.185	MXE	18.3333	1	47.3333	7.66667	19.3333	55	DM CLL vs normal
SE_18560	1300002E11Rik	chr16	+	21800714_21800836_21795849_21795975_21808677_21808820	4.30613e-08	1.50691e-05	0.274,0.363,0.305	0.068,0.223,0.095	-0.185	SE	47.3333	55.6667	24.6667	97	103	121.667	DM CLL vs normal
A3SS_6252	Kif20b	chr19	+	34941212_34941441_34941332_34941441_34940092_34940231	0.00179872	0.026614	0.546,0.357,0.45	0.265,0.28,0.249	-0.186	A3SS	29.3333	19.6667	22	34.6667	49	56.6667	DM CLL vs normal
RI_503	Ccdc163	chr4	+	116709239_116709619_116709239_116709273_116709437_116709619	0.00584014	0.0296478	0.536,0.41,0.385	0.395,0.301,0.077	-0.186	RI	57.6667	39.6667	18.3333	30.3333	97.3333	48.6667	DM CLL vs normal
A3SS_45	Surf1	chr2	-	26915595_26915769_26915595_26915749_26915954_26916006	0.00285016	0.037052	0.91,0.874,0.777	0.603,0.837,0.56	-0.187	A3SS	86.6667	14.3333	54.3333	22.3333	101	76.6667	DM CLL vs normal
A3SS_5187	Pan2	chr10	+	128315486_128315657_128315513_128315657_128315097_128315236	0.000302239	0.00693607	0.466,0.497,0.568	0.353,0.414,0.203	-0.187	A3SS	141.667	113.667	45.6667	79	255.333	124.667	DM CLL vs normal
MXE_13833	Ptprc	chr1	-	138116953_138117025_138122455_138122584_138113563_138113779_138126302_138126326	0	0	0.986,0.98,0.995	0.839,0.641,0.921	-0.187	MXE	2078.33	23	558	93	2101.33	651	DM CLL vs normal
RI_2682	Tssk4	chr14	+	55651458_55652539_55651458_55651852_55652118_55652539	0.0021201	0.0135236	1.0,1.0,1.0	1.0,0.565,0.875	-0.187	RI	17.6667	0	13.3333	2	17.6667	15.3333	DM CLL vs normal
SE_3754	Psd4	chr2	+	24386632_24386709_24385352_24385462_24394021_24394305	3.94873e-10	3.07279e-07	0.534,0.49,0.503	0.282,0.347,0.338	-0.187	SE	279.667	177.333	101	138.333	457	239.333	DM CLL vs normal
SE_33524	Ncor2	chr5	-	125019818_125020046_125018810_125018990_125023500_125023646	0.000129314	0.00799767	1.0,0.962,1.0	0.857,0.543,1.0	-0.187	SE	47.3333	0.333333	19.6667	3	47.6667	22.6667	DM CLL vs normal
SE_52383	Ccdc122	chr14	+	77092769_77092886_77068836_77068949_77111406_77111695	0.000580892	0.0238905	1.0,0.866,1.0	0.508,0.925,0.871	-0.187	SE	25	0.666667	19	3	25.6667	22	DM CLL vs normal
SE_22395	Pvt1	chr15	+	62244718_62244857_62242433_62242561_62249157_62249223	9.12616e-05	0.00616131	0.851,0.729,0.82	0.567,0.642,0.628	-0.188	SE	74.6667	10.3333	188	60	85	248	DM CLL vs normal
MXE_9949	Coil	chr11	+	88981068_88982167_88982288_88982375_88973863_88974202_88982602_88982650	0.00126953	0.0426587	0.568,0.444,0.597	0.29,0.305,0.447	-0.189	MXE	85.6667	59.6667	47.6667	64.3333	145.333	112	DM CLL vs normal
SE_36915	Sf3b1	chr1	-	54999626_54999752_54997011_54997194_55000014_55000161	0.00108366	0.0374133	1.0,1.0,1.0	1.0,1.0,0.434	-0.189	SE	1531	0	886.667	161.333	1531	1048	DM CLL vs normal
SE_49675	Sox5	chr6	-	143907386_143907533_143873972_143874150_143941350_143941436	1.32345e-05	0.00146848	1.0,1.0,1.0	0.917,0.716,0.799	-0.189	SE	4	0	37.6667	4.66667	4	42.3333	DM CLL vs normal
A3SS_3514	Atxn2l	chr7	-	126496436_126496646_126496436_126496628_126497492_126497668	0.00014403	0.00440712	1.0,0.947,1.0	1.0,0.7,0.677	-0.19	A3SS	16.6667	0.333333	10.6667	2.66667	17	13.3333	DM CLL vs normal
A3SS_3542	Exosc5	chr7	+	25664247_25664448_25664326_25664448_25663136_25663250	3.34177e-14	2.14733e-11	0.248,0.39,0.284	0.124,0.183,0.044	-0.19	A3SS	135.333	201.667	85.3333	549	337	634.333	DM CLL vs normal
A3SS_4402	Pih1d1	chr7	+	45156292_45156399_45156305_45156399_45154313_45154540	5.64748e-10	1.33697e-07	0.216,0.283,0.321	0.142,0.075,0.032	-0.19	A3SS	21	52.6667	6	88.6667	73.6667	94.6667	DM CLL vs normal
A3SS_6310	Fbxo21	chr5	+	118000316_118000528_118000337_118000528_117995369_117995502	0.000175721	0.00500248	0.399,0.31,0.347	0.212,0.181,0.092	-0.19	A3SS	36.3333	57.6667	5.33333	24.3333	94	29.6667	DM CLL vs normal
SE_25684	Rab2b	chr14	-	52268917_52268956_52268641_52268734_52275442_52275510	2.68935e-05	0.00252863	0.95,1.0,1.0	0.838,0.597,0.946	-0.19	SE	25.3333	0.333333	16	3.33333	25.6667	19.3333	DM CLL vs normal
SE_51177	Nisch	chr14	-	31182498_31182640_31180821_31180949_31184941_31185050	0.00155324	0.0487064	0.402,0.559,0.492	0.41,0.357,0.115	-0.19	SE	119.667	63	40	58.6667	182.667	98.6667	DM CLL vs normal
A5SS_917	Ankrd16	chr2	+	11781476_11781533_11781476_11781519_11783640_11783749	0.000366005	0.00877774	0.215,0.248,0.427	0.133,0.153,0.032	-0.191	A5SS	19.6667	39.3333	5	34.6667	59	39.6667	DM CLL vs normal
SE_21637	Jmjd7	chr2	+	120030815_120030918_120030288_120030542_120031306_120031385	3.40254e-05	0.0029856	1.0,0.96,0.938	0.82,0.622,0.883	-0.191	SE	43.3333	1	33	5.33333	44.3333	38.3333	DM CLL vs normal
SE_58665	Cyb5rl	chr4	+	107069095_107069211_107068611_107068823_107070869_107071018	4.00115e-06	0.000608309	0.22,0.348,0.25	0.082,0.133,0.03	-0.191	SE	12.6667	18.3333	2.66667	22	31	24.6667	DM CLL vs normal
A3SS_1724	Strn4	chr7	+	16831345_16831580_16831464_16831580_16831024_16831138	0.00113081	0.0183624	0.471,0.456,0.281	0.193,0.34,0.099	-0.192	A3SS	64	52	14.3333	32.6667	116	47	DM CLL vs normal
RI_376	Gpaa1	chr15	+	76332159_76332631_76332159_76332271_76332483_76332631	0.000939851	0.00712603	0.319,0.427,0.562	0.368,0.287,0.078	-0.192	RI	93	56	71	132.667	149	203.667	DM CLL vs normal
SE_44236	Tbc1d23	chr16	-	57181491_57181536_57177931_57178020_57182850_57182990	2.41974e-05	0.00232978	0.802,0.708,0.739	0.515,0.613,0.546	-0.192	SE	117.333	31.6667	63	38	149	101	DM CLL vs normal
A3SS_6351	Eny2	chr15	+	44433853_44433973_44433900_44433973_44432437_44432508	0.00408276	0.0488411	0.539,0.558,0.731	0.348,0.537,0.364	-0.193	A3SS	42.6667	19.3333	36.3333	41	62	77.3333	DM CLL vs normal
RI_0	Lilrb4a	chr10	+	51491433_51492163_51491433_51491718_51491860_51492163	0.000869148	0.0067148	0.414,0.416,0.499	0.294,0.386,0.071	-0.193	RI	72.3333	44	173.667	175.667	116.333	349.333	DM CLL vs normal
SE_62105	Aak1	chr6	+	86970990_86971086_86967268_86967373_86995839_86996218	6.47523e-06	0.000856715	0.246,0.234,0.387	0.058,0.16,0.069	-0.193	SE	31	50.3333	6	35	81.3333	41	DM CLL vs normal
MXE_1272	Urgcp	chr11	-	5723110_5723161_5726347_5726418_5722801_5722840_5726830_5726857	0.00101705	0.0365072	0.387,0.335,0.335	0.136,0.148,0.189	-0.195	MXE	13.6667	22.6667	5.66667	26.3333	36.3333	32	DM CLL vs normal
SE_5202	Zfp451	chr1	-	33786406_33786532_33765843_33765909_33805338_33805419	0.000367702	0.0170827	1.0,1.0,1.0	0.912,0.502,1.0	-0.195	SE	40	0	17.6667	2.66667	40	20.3333	DM CLL vs normal
MXE_9187	Ighmbp2	chr19	-	3264810_3265665_3266335_3266459_3261974_3262144_3267241_3267336	1.13456e-05	0.00112437	0.501,0.543,0.567	0.372,0.336,0.314	-0.196	MXE	64.3333	60.3333	27	57	124.667	84	DM CLL vs normal
SE_63289	Ip6k2	chr9	+	108796540_108796572_108796063_108796396_108797283_108797693	0.001578	0.0492999	0.171,0.315,0.332	0.076,0.0,0.155	-0.196	SE	3	6	1	10.6667	9	11.6667	DM CLL vs normal
SE_67307	Cyb561d2	chr9	-	107541002_107541069_107540041_107540385_107541496_107541650	1.65279e-06	0.00030572	1.0,1.0,0.92	0.714,0.789,0.829	-0.196	SE	34	0.666667	36	6.33333	34.6667	42.3333	DM CLL vs normal
MXE_13065	Clk1	chr1	-	58417266_58417383_58419666_58419733_58414589_58414684_58421082_58421308	4.5113e-05	0.00352551	0.942,0.893,0.896	0.605,0.649,0.886	-0.197	MXE	241.333	32.6667	37.6667	19.3333	274	57	DM CLL vs normal
A3SS_6066	Gab2	chr7	+	97303023_97303129_97303026_97303129_97302368_97302459	6.67443e-05	0.00265678	1.0,1.0,0.664	0.614,0.888,0.568	-0.198	A3SS	5	0.333333	21.6667	8.33333	5.33333	30	DM CLL vs normal
SE_9537	Nfix	chr8	-	84723727_84723850_84721642_84721818_84726468_84726605	4.10675e-05	0.00343532	1.0,0.733,1.0	0.827,0.572,0.74	-0.198	SE	8	0.333333	42	8.66667	8.33333	50.6667	DM CLL vs normal
SE_542	4930402H24Rik	chr2	-	130791851_130791987_130785458_130785540_130793988_130794044	0.00019978	0.0109807	1.0,0.962,1.0	1.0,0.773,0.591	-0.199	SE	41	0.333333	24.3333	2.66667	41.3333	27	DM CLL vs normal
A3SS_1039	Kif3a	chr11	+	53593373_53593530_53593394_53593530_53586834_53586930	0.00316448	0.0400733	0.888,0.888,1.0	0.595,1.0,0.581	-0.2	A3SS	15.3333	1	9.66667	3.33333	16.3333	13	DM CLL vs normal
A3SS_373	Spout1	chr2	-	30175918_30176002_30175918_30175991_30176361_30176492	1.48437e-13	6.67669e-11	0.265,0.296,0.349	0.144,0.118,0.041	-0.202	A3SS	45.6667	97.3333	14.3333	143	143	157.333	DM CLL vs normal
SE_12670	Cep63	chr9	-	102621695_102621728_102619691_102619760_102626262_102626509	2.88658e-14	4.87758e-11	0.157,0.31,0.288	0.043,0.088,0.016	-0.203	SE	39.3333	94	4.33333	89.6667	133.333	94	DM CLL vs normal
A3SS_2264	Rtel1	chr2	+	181355309_181355552_181355327_181355552_181355008_181355125	0.00154986	0.0233153	0.685,0.78,0.835	0.713,0.56,0.414	-0.204	A3SS	70.6667	18.3333	38	31	89	69	DM CLL vs normal
A3SS_6015	Washc4	chr10	+	83556000_83556116_83556012_83556116_83555572_83555615	6.4138e-06	0.000418105	0.343,0.389,0.395	0.294,0.137,0.085	-0.204	A3SS	60.6667	94	11.3333	57	154.667	68.3333	DM CLL vs normal
RI_218	Coq6	chr12	+	84370255_84371031_84370255_84370386_84370923_84371031	1.77314e-06	4.18068e-05	0.226,0.438,0.386	0.205,0.175,0.054	-0.205	RI	45.3333	41.3333	15.6667	60.6667	86.6667	76.3333	DM CLL vs normal
RI_2098	Skiv2l	chr17	-	34845003_34845314_34845003_34845100_34845167_34845314	0.00738747	0.0361595	0.352,0.55,0.586	0.256,0.553,0.063	-0.205	RI	223.667	146.667	95.6667	154.667	370.333	250.333	DM CLL vs normal
RI_3617	Ift122	chr6	+	115913871_115916047_115913871_115913974_115915906_115916047	0.00390249	0.0217542	0.0,0.667,0.059	0.111,0.0,0.0	-0.205	RI	4.66667	12	0.333333	8.66667	16.6667	9	DM CLL vs normal
RI_3376	Tmem208	chr8	+	105328321_105328692_105328321_105328458_105328607_105328692	9.7681e-06	0.000183975	0.342,0.461,0.51	0.239,0.352,0.103	-0.206	RI	267.667	169	200	390.333	436.667	590.333	DM CLL vs normal
SE_41350	Eps8l1	chr7	+	4462285_4462400_4460673_4461024_4465358_4465412	0.00159708	0.0496858	0.432,0.502,0.531	0.212,0.274,0.362	-0.206	SE	74	44.6667	15.3333	21	118.667	36.3333	DM CLL vs normal
MXE_1421	Cacna1d	chr14	-	30171295_30171399_30171955_30172059_30142547_30142717_30178544_30178741	0.00022659	0.0129659	0.6,0.118,0.278	0.25,0.0,0.125	-0.207	MXE	6.33333	12	0.666667	7	18.3333	7.66667	DM CLL vs normal
SE_7520	Ccdc163	chr4	+	116708942_116709094_116708608_116708656_116709437_116709619	5.75183e-05	0.00440633	0.176,0.368,0.282	0.118,0.053,0.034	-0.207	SE	12.6667	15.3333	2	12.6667	28	14.6667	DM CLL vs normal
MXE_2896	Gm26920	chr7	-	30068064_30068150_30069984_30070148_30062228_30062318_30072028_30072139	0.00150273	0.0476828	0.948,0.913,0.949	0.663,0.836,0.687	-0.208	MXE	44.3333	2.33333	12.3333	3.66667	46.6667	16	DM CLL vs normal
RI_2125	Jmjd8	chr17	+	25829941_25830206_25829941_25830061_25830138_25830206	0.00394095	0.0217855	0.19,0.529,0.492	0.342,0.228,0.016	-0.208	RI	59.3333	53.6667	29	75.3333	113	104.333	DM CLL vs normal
SE_39574	BC051142	chr17	+	34435782_34435803_34434526_34434547_34437170_34437209	7.59461e-05	0.00535343	0.435,0.089,0.173	0.074,0.0,0.0	-0.208	SE	4.33333	12.6667	0.333333	6	17	6.33333	DM CLL vs normal
RI_1838	Slx1b	chr7	-	126691738_126692055_126691738_126691823_126691927_126692055	0.00822683	0.0394367	0.432,0.501,0.209	0.153,0.265,0.097	-0.209	RI	21.3333	24.6667	7.33333	21	46	28.3333	DM CLL vs normal
SE_59985	Clec12a	chr6	+	129349712_129349858_129342690_129342790_129350386_129350511	0.000119975	0.00749254	1.0,1.0,1.0	0.91,0.658,0.802	-0.21	SE	15	0	15.6667	2.33333	15	18	DM CLL vs normal
SE_68207	Rabgap1l	chr1	-	160307175_160307911_160257442_160257535_160342035_160342164	7.20517e-05	0.00515261	0.394,0.411,0.549	0.303,0.08,0.342	-0.21	SE	173.333	108.667	114.333	167.333	282	281.667	DM CLL vs normal
A3SS_5609	Phf21a	chr2	+	92215448_92215575_92215463_92215575_92214048_92214089	8.54621e-08	1.0116e-05	0.374,0.332,0.268	0.174,0.074,0.092	-0.211	A3SS	57	107.667	6	44	164.667	50	DM CLL vs normal
RI_1849	Naxd	chr8	+	11509321_11509557_11509321_11509372_11509452_11509557	4.20154e-05	0.000558596	0.4,0.481,0.504	0.327,0.337,0.088	-0.211	RI	117.333	89	61.3333	122.333	206.333	183.667	DM CLL vs normal
RI_1977	Crtc2	chr3	+	90258464_90259492_90258464_90258526_90259385_90259492	0.00334036	0.0194376	0.916,0.733,0.758	0.66,0.699,0.414	-0.211	RI	233.333	33.6667	62	21	267	83	DM CLL vs normal
MXE_8942	Cep164	chr9	-	45781951_45782248_45784882_45785029_45779689_45779836_45785777_45785921	0.000141684	0.00884778	0.418,0.243,0.332	0.042,0.208,0.108	-0.212	MXE	24.6667	53.3333	4.66667	33.3333	78	38	DM CLL vs normal
MXE_10578	Ralgps1	chr2	-	33145397_33145503_33146569_33146653_33143299_33143392_33155287_33155339	8.70432e-05	0.00595201	0.267,0.281,0.267	0.0,0.18,0.0	-0.212	MXE	5	14.6667	0.333333	3.66667	19.6667	4	DM CLL vs normal
RI_1261	Lilr4b	chr10	+	51481139_51481869_51481139_51481424_51481566_51481869	0.00361037	0.0204612	0.536,0.742,0.837	0.446,0.498,0.536	-0.212	RI	22.3333	4	105.667	57	26.3333	162.667	DM CLL vs normal
SE_36134	Arhgef1	chr7	+	24918519_24918531_24917894_24918000_24919630_24919776	3.67366e-08	1.31675e-05	0.788,0.719,0.73	0.459,0.589,0.553	-0.212	SE	188.667	61.3333	98.6667	79	250	177.667	DM CLL vs normal
A3SS_2615	Rhbdd3	chr11	+	5105180_5105347_5105184_5105347_5104020_5104404	6.91983e-05	0.00268322	0.14,0.285,0.405	0.0,0.019,0.169	-0.214	A3SS	10.3333	24.6667	4.33333	50.6667	35	55	DM CLL vs normal
MXE_8680	Ggta1	chr2	-	35416471_35416507_35422179_35422268_35413325_35413427_35432513_35432632	0.000134996	0.00853354	0.91,0.89,0.907	0.674,0.756,0.636	-0.214	MXE	47	4	19.6667	7.33333	51	27	DM CLL vs normal
SE_40	Zfp28	chr7	+	6384344_6384391_6384174_6384266_6389432_6389559	0.000448865	0.0197959	0.06,0.517,0.276	0.052,0.16,0.0	-0.214	SE	4.33333	12.3333	0.666667	8	16.6667	8.66667	DM CLL vs normal
SE_20300	Hivep2	chr10	+	14004200_14004275_13966645_13966697_14066582_14066684	0.000272043	0.0137505	0.854,0.818,0.922	0.667,0.7,0.583	-0.215	SE	74.6667	8	26.3333	9.33333	82.6667	35.6667	DM CLL vs normal
RI_1058	Fam129c	chr8	+	71602098_71602488_71602098_71602266_71602372_71602488	0.000981862	0.00737091	0.44,0.585,0.634	0.436,0.44,0.134	-0.216	RI	529	243.333	443	734.333	772.333	1177.33	DM CLL vs normal
SE_50655	Naa16	chr14	-	79350688_79350830_79344894_79345108_79351372_79351501	6.95141e-05	0.00502385	0.512,0.576,0.39	0.298,0.347,0.185	-0.216	SE	92.3333	50	50	67.6667	142.333	117.667	DM CLL vs normal
RI_559	Colgalt1	chr8	+	71621763_71622830_71621763_71621896_71622702_71622830	1.39058e-06	3.37878e-05	0.268,0.486,0.47	0.223,0.259,0.089	-0.218	RI	494.667	345	165	367.667	839.667	532.667	DM CLL vs normal
RI_3800	Hax1	chr3	-	89997386_89998003_89997386_89997565_89997737_89998003	0.00128911	0.00920011	0.705,0.821,0.815	0.657,0.673,0.354	-0.219	RI	122.667	15.6667	69	27.3333	138.333	96.3333	DM CLL vs normal
SE_22571	Dhrs13	chr11	+	78034012_78034136_78032351_78032703_78036861_78037791	0.000171566	0.00981292	1.0,1.0,0.793	0.354,0.92,0.861	-0.219	SE	9.66667	0.333333	21.3333	4.33333	10	25.6667	DM CLL vs normal
SE_25534	Inpp4b	chr8	+	81736845_81736917_81715200_81715264_81741297_81741500	1.40876e-05	0.00154862	0.379,0.404,0.283	0.116,0.098,0.191	-0.22	SE	20	23	9	36.6667	43	45.6667	DM CLL vs normal
RI_1697	Adam8	chr7	-	139987178_139987737_139987178_139987268_139987559_139987737	0.000115499	0.00132719	0.295,0.286,0.489	0.122,0.191,0.091	-0.222	RI	31.6667	28.3333	24	60.6667	60	84.6667	DM CLL vs normal
A3SS_1213	Myl6	chr10	-	128492228_128492535_128492228_128492402_128493538_128493566	1.88892e-05	0.00101719	0.821,0.97,0.847	0.658,0.803,0.507	-0.223	A3SS	136.667	8.66667	98.6667	24.6667	145.333	123.333	DM CLL vs normal
MXE_7738	Wdr73	chr7	-	80898502_80898591_80900347_80900453_80897922_80897987_80900643_80900711	2.29183e-11	1.25372e-08	0.321,0.309,0.341	0.166,0.113,0.02	-0.224	MXE	36.3333	71	6.33333	75.3333	107.333	81.6667	DM CLL vs normal
A3SS_1161	U2af2	chr7	+	5067353_5067647_5067543_5067647_5066402_5066538	1.86313e-10	5.23772e-08	0.3,0.414,0.261	0.058,0.231,0.008	-0.226	A3SS	43.6667	48	13.6667	96.6667	91.6667	110.333	DM CLL vs normal
A3SS_3554	Trappc6b	chr12	-	59050267_59050398_59050267_59050385_59051640_59051708	0	0	0.208,0.31,0.292	0.069,0.047,0.016	-0.226	A3SS	121	304.333	23	530	425.333	553	DM CLL vs normal
RI_1582	Atraid	chr5	+	31052196_31052884_31052196_31052268_31052762_31052884	0.000257025	0.00257267	0.905,0.919,0.94	0.845,0.787,0.455	-0.226	RI	104.667	4.33333	73	12.3333	109	85.3333	DM CLL vs normal
SE_30540	Lmo7	chr14	+	101931171_101931280_101929175_101929451_101932569_101932672	0.000266575	0.0135442	0.935,1.0,0.897	0.511,0.79,0.851	-0.227	SE	38.3333	1.66667	62.3333	11.3333	40	73.6667	DM CLL vs normal
SE_10606	Lrrc28	chr7	-	67579689_67579750_67559857_67560064_67617992_67618130	9.90614e-05	0.0065753	0.379,0.363,0.073	0.0,0.099,0.029	-0.229	SE	3.66667	7	1	17.6667	10.6667	18.6667	DM CLL vs normal
SE_30414	Ric8a	chr7	+	140857981_140858272_140857450_140857554_140858366_140858572	0.0012486	0.041392	1.0,1.0,1.0	0.467,0.846,1.0	-0.229	SE	25	0	12	2	25	14	DM CLL vs normal
SE_30672	Gm37267	chr1	-	180513181_180513261_180510484_180510687_180519672_180519727	0.00113344	0.0386331	0.662,1.0,0.766	0.604,0.627,0.509	-0.229	SE	3.33333	0.666667	14.6667	7.33333	4	22	DM CLL vs normal
SE_50537	Srpk2	chr5	-	23616326_23616390_23565113_23565265_23675719_23675774	1.06546e-06	0.000218037	0.946,0.884,0.875	0.559,0.742,0.713	-0.23	SE	74	5.66667	46.6667	16.6667	79.6667	63.3333	DM CLL vs normal
RI_2368	Mettl17	chr14	+	51888741_51889635_51888741_51888836_51889527_51889635	7.59337e-08	2.94753e-06	0.723,0.802,0.726	0.539,0.535,0.484	-0.231	RI	189	30.6667	85.3333	37.3333	219.667	122.667	DM CLL vs normal
SE_2817	Stil	chr4	+	115009270_115009518_115007135_115007323_115011793_115011880	2.28446e-05	0.00225552	1.0,1.0,1.0	0.6,1.0,0.707	-0.231	SE	5	0	18	3	5	21	DM CLL vs normal
RI_1268	Nsun5	chr5	+	135375274_135375698_135375274_135375485_135375554_135375698	0.00318003	0.0188844	0.303,0.617,0.593	0.28,0.452,0.079	-0.234	RI	121	74	52.3333	106.333	195	158.667	DM CLL vs normal
SE_13100	Gpt2	chr8	+	85516157_85516237_85512112_85512356_85517976_85518113	7.84443e-07	0.000171191	1.0,1.0,1.0	0.635,0.662,1.0	-0.234	SE	11.3333	0	13	4	11.3333	17	DM CLL vs normal
MXE_8681	Ggta1	chr2	-	35416471_35416507_35423231_35423411_35413325_35413427_35432513_35432632	0.000187563	0.010962	0.292,0.27,0.236	0.093,0.0,0.0	-0.235	MXE	2.33333	4	0.333333	7.33333	6.33333	7.66667	DM CLL vs normal
SE_22384	Pvt1	chr15	+	62159996_62160128_62149238_62149352_62242173_62242301	1.46449e-05	0.00159506	1.0,1.0,1.0	0.516,0.937,0.842	-0.235	SE	8.33333	0	23.3333	3.33333	8.33333	26.6667	DM CLL vs normal
SE_32676	Cpeb4	chr11	+	31908824_31908875_31889857_31889939_31920408_31920582	0.000133475	0.00817166	0.649,0.706,0.643	0.54,0.407,0.346	-0.235	SE	57.6667	21.6667	29	29.3333	79.3333	58.3333	DM CLL vs normal
SE_64071	Hivep3	chr4	+	119814677_119814790_119733783_119733862_119872036_119872272	3.85979e-05	0.00330829	1.0,1.0,1.0	0.954,0.615,0.727	-0.235	SE	7	0	33.6667	3.33333	7	37	DM CLL vs normal
RI_1573	Smpd4	chr16	+	17625719_17626538_17625719_17625862_17626429_17626538	0.0076843	0.0372853	1.0,0.855,0.917	0.7,0.765,0.6	-0.236	RI	40	2	19	3.66667	42	22.6667	DM CLL vs normal
SE_3673	Trim46	chr3	-	89238665_89238703_89237616_89237919_89238897_89239019	0.000429069	0.0191225	1.0,0.874,0.923	0.779,0.468,0.839	-0.237	SE	22	1.33333	15.3333	5.66667	23.3333	21	DM CLL vs normal
SE_14008	Arih2	chr9	-	108629288_108629334_108620058_108620126_108649228_108649342	2.14452e-05	0.00214238	1.0,1.0,1.0	0.679,1.0,0.606	-0.238	SE	23	0	10.6667	2.66667	23	13.3333	DM CLL vs normal
SE_66787	Ptprc	chr1	-	138117753_138117894_138116953_138117025_138126302_138126326	0	0	0.975,0.969,0.991	0.77,0.574,0.876	-0.238	SE	3646	43	1008.67	165	3689	1173.67	DM CLL vs normal
SE_35462	Ttll5	chr12	+	86020520_86020603_86012647_86012862_86053142_86053208	0.000441638	0.0195208	0.868,0.931,0.928	0.513,0.659,0.838	-0.239	SE	44.3333	3	24.6667	7.66667	47.3333	32.3333	DM CLL vs normal
SE_39830	Slc25a19	chr11	-	115627636_115627799_115623871_115624027_115628064_115628295	7.70603e-06	0.000973808	0.263,0.4,0.238	0.0,0.111,0.074	-0.239	SE	8.66667	9	3	21.6667	17.6667	24.6667	DM CLL vs normal
SE_41365	Tmem80	chr7	+	141333637_141333731_141332909_141333008_141334010_141334103	0.000807649	0.0303078	0.827,1.0,1.0	0.847,0.8,0.463	-0.239	SE	42.3333	1.33333	12.6667	3	43.6667	15.6667	DM CLL vs normal
SE_30195	Pld2	chr11	+	70544127_70544277_70542942_70543095_70551179_70551263	6.41575e-05	0.00473109	1.0,1.0,0.882	1.0,0.661,0.5	-0.24	SE	12	0.333333	17	4.33333	12.3333	21.3333	DM CLL vs normal
A3SS_6202	Tecpr2	chr12	+	110926163_110926476_110926195_110926476_110918868_110919026	0.00110091	0.0181085	1.0,0.734,1.0	0.603,0.853,0.554	-0.241	A3SS	11.3333	1	8	3.66667	12.3333	11.6667	DM CLL vs normal
MXE_12479	Gm29609	chr5	-	31145245_31145278_31145494_31145565_31144738_31144752_31145683_31145776	4.86896e-08	9.93849e-06	0.321,0.281,0.155	0.0,0.0,0.031	-0.242	MXE	7	17	0.333333	17	24	17.3333	DM CLL vs normal
SE_37626	Scai	chr2	-	39102320_39102399_39099375_39099475_39103202_39103304	0.000330284	0.0157654	0.928,0.897,0.964	0.552,0.568,0.943	-0.242	SE	66.3333	3.66667	32	12.3333	70	44.3333	DM CLL vs normal
MXE_5299	Uchl3	chr14	+	101668528_101668576_101690571_101690647_101666991_101667077_101695158_101695217	0	0	0.443,0.538,0.458	0.234,0.249,0.224	-0.244	MXE	157.333	199.667	185	705	357	890	DM CLL vs normal
SE_2710	Extl1	chr4	-	134359748_134359835_134359084_134359245_134360531_134360621	3.22684e-06	0.00051578	0.979,1.0,1.0	0.772,0.559,0.915	-0.244	SE	54	0.333333	14.3333	3	54.3333	17.3333	DM CLL vs normal
RI_3742	Tbp	chr17	+	15501153_15501357_15501153_15501202_15501311_15501357	0.00188804	0.0123655	0.823,0.89,1.0	0.864,0.913,0.199	-0.246	RI	14.6667	0.666667	10.6667	3	15.3333	13.6667	DM CLL vs normal
MXE_12156	Tasp1	chr2	-	140008698_140008819_140042093_140042162_139996072_139996157_140048241_140048309	0.000295444	0.0154217	0.421,0.599,0.436	0.325,0.237,0.154	-0.247	MXE	33.6667	44.3333	12	43.6667	78	55.6667	DM CLL vs normal
A3SS_2542	Narfl	chr17	+	25776948_25777109_25776965_25777109_25775045_25775141	5.93969e-14	3.33959e-11	0.368,0.254,0.337	0.211,0.0,0.005	-0.248	A3SS	55	103.667	8.33333	123	158.667	131.333	DM CLL vs normal
SE_19414	Socs6	chr18	-	88886991_88887052_88870249_88870918_88887208_88887247	9.5686e-09	4.28928e-06	0.337,0.322,0.244	0.073,0.024,0.063	-0.248	SE	16.6667	29	2.66667	32.3333	45.6667	35	DM CLL vs normal
SE_53741	Zfp113	chr5	-	138151204_138151296_138150518_138150733_138152844_138152899	0.000671107	0.0266197	0.941,0.943,0.904	0.554,0.564,0.927	-0.248	SE	72.6667	3.33333	25.3333	6.33333	76	31.6667	DM CLL vs normal
A3SS_2648	Fam213a	chr14	-	41004040_41004220_41004040_41004203_41008198_41008266	7.42497e-08	9.02636e-06	1.0,1.0,1.0	0.795,0.793,0.661	-0.25	A3SS	8.33333	0	43	15.3333	8.33333	58.3333	DM CLL vs normal
A3SS_3452	Rassf6	chr5	-	90608798_90608992_90608798_90608953_90609714_90609812	3.93007e-08	5.51673e-06	0.973,0.902,1.0	0.752,0.637,0.736	-0.25	A3SS	33.6667	1	32.6667	9.66667	34.6667	42.3333	DM CLL vs normal
A3SS_6488	Parp3	chr9	-	106474396_106474535_106474396_106474520_106474679_106474868	1.14175e-10	3.42371e-08	0.393,0.512,0.428	0.237,0.222,0.125	-0.25	A3SS	113.667	124.333	23.6667	93.3333	238	117	DM CLL vs normal
A3SS_218	Abhd14a	chr9	-	106440620_106440910_106440620_106440856_106443805_106443942	0.00279648	0.0366754	0.816,0.869,0.596	0.628,0.689,0.211	-0.251	A3SS	5.66667	1	7.66667	6.33333	6.66667	14	DM CLL vs normal
SE_59320	Adgra2	chr8	+	27120446_27120536_27119705_27119851_27120765_27120899	7.81485e-05	0.0054438	1.0,1.0,1.0	0.439,0.809,1.0	-0.251	SE	4.66667	0	12.3333	2.66667	4.66667	15	DM CLL vs normal
A3SS_2819	Git2	chr5	-	114752278_114752330_114752278_114752327_114753147_114753153	0.002542	0.0341311	1.0,1.0,0.831	0.747,0.664,0.664	-0.252	A3SS	3.66667	0.333333	3	1.33333	4	4.33333	DM CLL vs normal
SE_46276	Rbm18	chr2	-	36127180_36127251_36122851_36122938_36134134_36134263	5.32863e-05	0.00414149	0.801,0.892,0.906	0.549,0.751,0.544	-0.252	SE	69.6667	7.66667	28	12.3333	77.3333	40.3333	DM CLL vs normal
SE_22572	Dhrs13	chr11	+	78034274_78034586_78032351_78032703_78036861_78037791	6.45775e-05	0.00474432	1.0,1.0,0.714	0.419,0.75,0.786	-0.253	SE	5.33333	0.333333	13.6667	4.33333	5.66667	18	DM CLL vs normal
SE_41633	H2-T24	chr17	-	36014556_36014696_36005694_36006789_36017240_36017537	0.000218424	0.0118079	0.44,0.533,0.757	0.377,0.341,0.253	-0.253	SE	180.333	67.6667	68.3333	73	248	141.333	DM CLL vs normal
RI_1958	Crybg2	chr4	+	134089271_134091236_134089271_134089395_134091077_134091236	0.00448586	0.0241599	0.293,0.547,0.674	0.153,0.393,0.206	-0.254	RI	52.3333	24.6667	15	23	77	38	DM CLL vs normal
SE_50996	Rreb1	chr13	+	37941542_37941704_37928122_37928312_37946856_37947663	0.000296288	0.0145538	0.935,0.944,1.0	1.0,0.4,0.714	-0.255	SE	28.6667	0.666667	8.66667	2.66667	29.3333	11.3333	DM CLL vs normal
SE_65470	Gnas	chr2	+	174328107_174330434_174327767_174327941_174341652_174341707	7.59523e-06	0.000965999	1.0,1.0,1.0	0.417,1.0,0.818	-0.255	SE	48.6667	0	22	3.66667	48.6667	25.6667	DM CLL vs normal
SE_35165	Rad18	chr6	-	112628461_112628524_112619944_112620904_112644587_112644747	0.0002913	0.0143445	0.64,0.652,0.606	0.436,0.226,0.465	-0.257	SE	64.3333	26.6667	33	34	91	67	DM CLL vs normal
SE_59094	Gm8369	chr19	+	11493094_11493228_11486039_11486271_11502158_11502279	0.000351684	0.0165465	0.634,0.811,0.839	0.49,0.43,0.592	-0.257	SE	69.6667	11.6667	27.6667	14.6667	81.3333	42.3333	DM CLL vs normal
A5SS_3404	Tpd52	chr3	-	9003279_9003434_9003287_9003434_8953683_8953799	0.000570933	0.0122065	0.323,0.193,0.323	0.0,0.064,0.0	-0.258	A5SS	2	4.66667	0.333333	7.33333	6.66667	7.66667	DM CLL vs normal
SE_61176	App	chr16	-	85040250_85040307_85030231_85030365_85043575_85043743	1.37425e-10	1.16106e-07	0.533,0.386,0.432	0.225,0.207,0.146	-0.258	SE	63.6667	60.6667	56.3333	172.667	124.333	229	DM CLL vs normal
RI_3177	Gtpbp3	chr8	+	71490334_71491590_71490334_71490537_71491424_71491590	9.84891e-05	0.00116539	0.852,0.955,0.948	0.565,0.927,0.487	-0.259	RI	72.3333	2.33333	32	7.33333	74.6667	39.3333	DM CLL vs normal
SE_20682	Zfp68	chr5	-	138616469_138616559_138612038_138612165_138617054_138617167	7.37259e-09	3.60349e-06	0.735,0.724,0.686	0.497,0.484,0.385	-0.26	SE	152.667	38.6667	49.3333	38.6667	191.333	88	DM CLL vs normal
SE_20683	Zfp68	chr5	-	138616469_138616565_138612038_138612165_138617054_138617167	2.45082e-12	2.89888e-09	0.828,0.827,0.767	0.601,0.542,0.498	-0.26	SE	262	38.6667	73.6667	38.6667	300.667	112.333	DM CLL vs normal
RI_4006	Celf1	chr2	+	91013237_91019497_91013237_91013402_91016565_91019497	9.4929e-05	0.00113168	0.385,0.514,0.535	0.094,0.556,0.0	-0.261	RI	19	10.3333	8.66667	46	29.3333	54.6667	DM CLL vs normal
SE_59198	Zbtb20	chr16	+	43282970_43283005_43232758_43232820_43302568_43302615	3.39713e-05	0.00298528	0.55,0.092,0.14	0.0,0.0,0.0	-0.261	SE	3	8.33333	0	3	11.3333	3	DM CLL vs normal
A3SS_3476	Slc40a1	chr1	-	45925220_45925365_45925220_45925327_45926423_45926519	2.1021e-06	0.000163022	1.0,1.0,1.0	0.706,1.0,0.507	-0.262	A3SS	4.66667	0	17	7	4.66667	24	DM CLL vs normal
MXE_11776	Tfdp2	chr9	+	96273838_96273942_96287600_96287722_96232681_96232748_96290579_96290627	2.17249e-08	4.95183e-06	0.423,0.243,0.431	0.051,0.198,0.059	-0.263	MXE	16.3333	29.3333	4.33333	63	45.6667	67.3333	DM CLL vs normal
SE_11418	2210408F21Rik	chr6	+	31328288_31328389_31285002_31285120_31335990_31336062	7.86587e-06	0.000987677	1.0,1.0,1.0	0.451,0.761,1.0	-0.263	SE	3	0	11.3333	3.66667	3	15	DM CLL vs normal
RI_622	Gm15471	chr3	+	103804251_103805032_103804251_103804323_103804927_103805032	3.84954e-06	8.34921e-05	1.0,1.0,1.0	0.714,0.846,0.647	-0.264	RI	17	0	14	2.66667	17	16.6667	DM CLL vs normal
SE_8248	Ctbp1	chr5	-	33261008_33261153_33250857_33251072_33274778_33274979	2.80908e-05	0.00259987	1.0,1.0,1.0	0.569,1.0,0.64	-0.264	SE	5.66667	0	7.33333	2.33333	5.66667	9.66667	DM CLL vs normal
SE_47438	Lcorl	chr5	-	45735730_45735824_45697180_45701997_45747055_45747307	1.63277e-05	0.00173676	1.0,0.953,0.915	0.48,0.831,0.764	-0.264	SE	31.6667	1	14.6667	5	32.6667	19.6667	DM CLL vs normal
SE_52335	Arap1	chr7	+	101404932_101404965_101404279_101404425_101408046_101408129	1.61204e-12	1.98621e-09	0.654,0.533,0.598	0.254,0.337,0.401	-0.264	SE	658.667	384.333	221.667	369.667	1043	591.333	DM CLL vs normal
A3SS_3887	Tnpo3	chr6	-	29554794_29554980_29554794_29554962_29555152_29555309	0	0	0.345,0.352,0.375	0.149,0.102,0.026	-0.265	A3SS	85	137.333	18.3333	193.667	222.333	212	DM CLL vs normal
MXE_3525	Ubxn11	chr4	+	134116030_134116157_134123391_134123603_134113356_134113433_134123841_134123919	2.0128e-05	0.00179915	0.602,0.432,0.379	0.205,0.364,0.05	-0.265	MXE	70	97.3333	15.3333	93.6667	167.333	109	DM CLL vs normal
RI_3346	5830432E09Rik	chr7	-	135651789_135652283_135651789_135651886_135652011_135652283	0.00147952	0.0102154	0.947,0.835,0.724	0.508,0.604,0.593	-0.267	RI	31.3333	3.33333	13	5.66667	34.6667	18.6667	DM CLL vs normal
SE_50461	Smox	chr2	+	131521054_131521171_131520094_131520268_131522058_131522219	1.52546e-05	0.0016433	1.0,1.0,0.738	0.648,0.776,0.514	-0.267	SE	5.33333	0.333333	90.3333	39	5.66667	129.333	DM CLL vs normal
A5SS_3855	C2cd2	chr16	-	97890005_97890118_97890013_97890118_97886087_97886210	0.000436095	0.0096996	0.358,0.087,0.527	0.107,0.0,0.062	-0.268	A5SS	5	9.33333	1.33333	18	14.3333	19.3333	DM CLL vs normal
SE_22018	Gm26881	chr4	+	43052944_43053051_43051236_43051377_43053153_43053254	3.94092e-05	0.00334871	0.412,0.369,0.422	0.028,0.0,0.369	-0.269	SE	6	5.33333	1	8.66667	11.3333	9.66667	DM CLL vs normal
A3SS_566	Cyp2r1	chr7	-	114552720_114552876_114552720_114552810_114554590_114554635	0.00317166	0.0400733	0.747,0.848,0.907	0.439,0.736,0.518	-0.27	A3SS	15.6667	2.33333	11.3333	7	18	18.3333	DM CLL vs normal
MXE_3267	Pcbp3	chr10	-	76770259_76770319_76770960_76771036_76767863_76767916_76781831_76781873	5.67557e-05	0.00426479	0.285,0.607,0.399	0.0,0.0,0.481	-0.27	MXE	4.33333	5.66667	0.333333	3	10	3.33333	DM CLL vs normal
A5SS_2833	Smox	chr2	+	131520094_131521171_131520094_131520268_131522058_131522219	9.74448e-06	0.000671882	1.0,1.0,0.846	0.687,0.813,0.526	-0.273	A5SS	7.33333	0.333333	112.333	39	7.66667	151.333	DM CLL vs normal
MXE_5333	Ncoa6	chr2	-	155402671_155402740_155405474_155408450_155399654_155399691_155411524_155411646	7.69849e-08	1.44225e-05	0.598,0.524,0.544	0.179,0.381,0.284	-0.274	MXE	118.333	69	33.3333	61	187.333	94.3333	DM CLL vs normal
RI_916	Xlr3b	chrX	+	73197352_73198385_73197352_73197470_73198285_73198385	8.13424e-05	0.00100744	0.5,0.545,0.621	0.259,0.5,0.085	-0.274	RI	21.3333	8	19.6667	87.3333	29.3333	107	DM CLL vs normal
SE_2818	Stil	chr4	+	115010063_115010147_115007135_115007323_115011793_115011880	4.07151e-06	0.000617419	1.0,1.0,1.0	0.562,1.0,0.616	-0.274	SE	5	0	7.66667	3	5	10.6667	DM CLL vs normal
SE_18442	Agpat3	chr10	-	78351626_78351711_78329275_78329336_78352212_78352489	2.12486e-12	2.56461e-09	0.702,0.682,0.654	0.375,0.468,0.372	-0.274	SE	138.667	42	95.3333	91.3333	180.667	186.667	DM CLL vs normal
A5SS_2716	2700097O09Rik	chr12	-	55059374_55059578_55059456_55059578_55057241_55057352	0.00015799	0.00500847	0.647,0.489,0.519	0.245,0.404,0.178	-0.276	A5SS	26.6667	14	16.6667	31	40.6667	47.6667	DM CLL vs normal
RI_2255	Oplah	chr15	-	76296602_76297018_76296602_76296781_76296920_76297018	6.46623e-07	1.80544e-05	0.906,0.961,0.919	0.645,0.679,0.634	-0.276	RI	50.3333	2	35.3333	9.33333	52.3333	44.6667	DM CLL vs normal
SE_50459	Smox	chr2	+	131520921_131521171_131520094_131520268_131522058_131522219	1.31563e-05	0.0014653	1.0,1.0,0.778	0.654,0.774,0.523	-0.276	SE	6	0.333333	104.333	39	6.33333	143.333	DM CLL vs normal
MXE_8439	Fam149b	chr14	+	20377774_20377999_20378399_20378523_20375509_20375613_20378763_20378883	0.000125007	0.00802624	0.605,0.455,0.511	0.313,0.105,0.318	-0.278	MXE	35.3333	29.3333	11.3333	30	64.6667	41.3333	DM CLL vs normal
MXE_13412	Slc25a14	chrX	+	48623961_48624197_48628135_48628183_48623577_48623828_48629251_48629345	2.5678e-06	0.000328922	0.397,0.187,0.305	0.0,0.0,0.056	-0.278	MXE	4.66667	9.66667	0.333333	10.3333	14.3333	10.6667	DM CLL vs normal
SE_41368	Tmem80	chr7	+	141333647_141333731_141332909_141333008_141334010_141334103	0.000310737	0.0151232	0.859,1.0,1.0	0.893,0.658,0.473	-0.278	SE	50.3333	1.33333	13	3	51.6667	16	DM CLL vs normal
SE_25947	Dram2	chr3	+	106550498_106550675_106548905_106548985_106552155_106552280	3.15164e-06	0.000509111	1.0,1.0,0.917	0.5,0.867,0.704	-0.282	SE	18	0.333333	25.3333	5.33333	18.3333	30.6667	DM CLL vs normal
MXE_13414	Slc25a14	chrX	+	48623961_48624206_48628135_48628183_48623577_48623828_48629251_48629345	1.85503e-05	0.00169129	0.467,0.187,0.305	0.0,0.0,0.107	-0.284	MXE	5	9.66667	0.666667	10.3333	14.6667	11	DM CLL vs normal
SE_2524	Itgb3bp	chr4	-	99798695_99798762_99789600_99789679_99814057_99814100	0.000332464	0.0158184	0.588,0.484,0.826	0.39,0.409,0.247	-0.284	SE	34.6667	13.3333	34.6667	54.3333	48	89	DM CLL vs normal
MXE_5500	Gas5	chr1	+	161037994_161038037_161038224_161038272_161036819_161036852_161038456_161038539	1.76594e-05	0.00162087	0.219,0.461,0.363	0.0,0.146,0.039	-0.286	MXE	4.33333	8.66667	1	18	13	19	DM CLL vs normal
SE_35881	Msantd2	chr9	+	37491455_37491569_37489599_37489833_37517372_37517472	0.000346472	0.0163273	0.259,0.268,0.63	0.0,0.299,0.0	-0.286	SE	11.6667	11	1	5	22.6667	6	DM CLL vs normal
SE_57298	Gpr141	chr13	-	19779454_19779561_19755009_19755203_19804989_19805057	5.71549e-05	0.00438987	1.0,1.0,1.0	0.745,0.397,1.0	-0.286	SE	3.33333	0	7.33333	3	3.33333	10.3333	DM CLL vs normal
SE_60358	Prss36	chr7	-	127934138_127934280_127933370_127933492_127934389_127934627	0.00138865	0.0448286	1.0,0.72,1.0	0.339,0.673,0.837	-0.29	SE	7.66667	0.333333	5.66667	1.66667	8	7.33333	DM CLL vs normal
SE_42618	Smarca2	chr19	+	26749851_26749947_26748250_26748298_26751823_26752041	0.000179999	0.0101771	1.0,1.0,0.919	1.0,0.71,0.337	-0.291	SE	42.6667	0.666667	7.33333	2.66667	43.3333	10	DM CLL vs normal
RI_1703	Kank3	chr17	+	33822285_33822917_33822285_33822375_33822674_33822917	0.00849457	0.0404159	0.429,0.667,0.5	0.263,0.424,0.032	-0.292	RI	9.66667	4	12	15.3333	13.6667	27.3333	DM CLL vs normal
SE_20684	Zfp68	chr5	-	138616469_138616614_138612066_138612165_138617054_138617167	7.66442e-10	5.59606e-07	0.654,0.639,0.598	0.37,0.38,0.266	-0.292	SE	127.667	38.6667	37	38.6667	166.333	75.6667	DM CLL vs normal
A3SS_6081	Slc22a17	chr14	-	54907518_54908366_54907518_54907630_54908501_54908647	0.000105428	0.00338726	1.0,1.0,0.943	0.818,0.913,0.333	-0.293	A3SS	20.6667	0.333333	21.3333	2.66667	21	24	DM CLL vs normal
SE_63335	Alg13	chrX	+	144355583_144355652_144353572_144353628_144356795_144356961	0.00107585	0.0372742	0.917,0.811,0.906	0.445,0.673,0.632	-0.295	SE	28.3333	2.66667	10	4.66667	31	14.6667	DM CLL vs normal
A3SS_6243	Cd72	chr4	-	43453082_43453211_43453082_43453172_43454445_43454628	0.0011031	0.0181085	0.743,0.82,0.779	0.519,0.684,0.249	-0.297	A3SS	179.333	38	60	30.6667	217.333	90.6667	DM CLL vs normal
MXE_2005	Slc35b3	chr13	-	38944499_38944654_38954108_38954230_38943058_38943166_38955820_38955936	3.12133e-10	1.21964e-07	0.677,0.658,0.707	0.422,0.401,0.326	-0.298	MXE	59.6667	30.6667	30	55.3333	90.3333	85.3333	DM CLL vs normal
MXE_10013	Pax5	chr4	-	44609714_44609844_44645547_44645723_44537419_44537506_44710362_44710418	0.000212122	0.0122404	1.0,0.483,0.412	1.0,0.0,0.0	-0.298	MXE	2.66667	1.66667	0.333333	3.33333	4.33333	3.66667	DM CLL vs normal
SE_43608	Cep164	chr9	-	45784882_45785029_45779689_45779836_45785777_45785921	1.85842e-05	0.00192484	0.231,0.325,0.61	0.048,0.157,0.067	-0.298	SE	24.6667	23	4.66667	23.6667	47.6667	28.3333	DM CLL vs normal
A3SS_4599	Senp2	chr16	+	22035532_22036646_22036469_22036646_22032103_22032164	0	0	0.912,0.89,0.982	0.609,0.672,0.605	-0.299	A3SS	330.667	13.3333	159	46.6667	344	205.667	DM CLL vs normal
SE_2544	Ythdf3	chr3	+	16203186_16203219_16183235_16183520_16203825_16205424	0.000563973	0.0234227	0.839,1.0,1.0	0.553,0.712,0.673	-0.3	SE	11	1	9.33333	4	12	13.3333	DM CLL vs normal
SE_15885	Dnajc25	chr4	+	59013631_59013855_59003192_59003557_59017669_59017822	1.58883e-05	0.00170227	0.68,0.521,0.61	0.267,0.446,0.197	-0.3	SE	46	15	37.6667	46	61	83.6667	DM CLL vs normal
SE_66791	Ptprc	chr1	-	138120019_138120166_138116953_138117025_138126302_138126326	9.4047e-06	0.00114229	0.523,0.461,0.752	0.357,0.186,0.286	-0.302	SE	102.333	43	117.333	165	145.333	282.333	DM CLL vs normal
SE_56565	Tfdp2	chr9	+	96290579_96290627_96273838_96273942_96294964_96295127	2.72833e-06	0.000450716	1.0,1.0,1.0	0.655,0.516,0.921	-0.303	SE	8.33333	0	21	4	8.33333	25	DM CLL vs normal
SE_43714	Kars	chr8	-	112008481_112008539_112008206_112008386_112010221_112010280	7.16663e-05	0.00513126	1.0,1.0,0.813	0.42,0.547,0.929	-0.306	SE	6.66667	0.333333	10.3333	3.33333	7	13.6667	DM CLL vs normal
SE_2525	Itgb3bp	chr4	-	99802096_99802232_99789600_99789679_99814057_99814100	1.31108e-09	8.71222e-07	0.784,0.717,0.866	0.548,0.475,0.417	-0.309	SE	93	13.3333	85.6667	54.3333	106.333	140	DM CLL vs normal
SE_61454	Mettl25	chr10	-	105836126_105836220_105833104_105833280_105841075_105841371	0.00158655	0.049466	1.0,1.0,0.48	0.552,0.0,1.0	-0.309	SE	2.33333	0.666667	1.66667	1.66667	3	3.33333	DM CLL vs normal
A3SS_173	Afdn	chr17	+	13808931_13809095_13808934_13809095_13807276_13807392	0.00117522	0.018812	1.0,1.0,0.597	0.165,0.874,0.628	-0.31	A3SS	3	0.666667	7	6	3.66667	13	DM CLL vs normal
SE_26028	Fcgr2b	chr1	-	170963324_170963465_170961195_170961233_170965701_170965824	1.59458e-07	4.51221e-05	0.823,0.678,0.78	0.336,0.389,0.627	-0.31	SE	936	153	1074.33	564.333	1089	1638.67	DM CLL vs normal
SE_21199	Zfx	chrX	-	94114195_94114263_94102290_94102380_94123067_94123109	4.04407e-07	9.76204e-05	0.72,0.822,0.743	0.394,0.466,0.491	-0.311	SE	75.3333	16.6667	21.3333	17.6667	92	39	DM CLL vs normal
SE_60420	Gm10693	chr7	-	3868477_3868762_3868028_3868328_3868943_3868979	1.34092e-05	0.0014823	1.0,1.0,1.0	0.529,0.789,0.75	-0.311	SE	4.66667	0	10	2.33333	4.66667	12.3333	DM CLL vs normal
A3SS_2930	Syngap1	chr17	+	26966869_26966972_26966882_26966972_26964826_26965038	0.00411207	0.0489315	0.316,0.822,1.0	0.649,0.236,0.316	-0.312	A3SS	4.33333	1	2.66667	4.33333	5.33333	7	DM CLL vs normal
SE_44858	1110059E24Rik	chr19	-	21615402_21615445_21610605_21610662_21619108_21619215	0.000615556	0.0249347	0.609,0.609,0.438	0.438,0.281,0.0	-0.312	SE	2.33333	1.66667	0.666667	2.66667	4	3.33333	DM CLL vs normal
A3SS_5799	Ift122	chr6	+	115916969_115917067_115916972_115917067_115915906_115916047	0.000670492	0.0127252	0.434,0.622,0.497	0.185,0.248,0.18	-0.313	A3SS	7.66667	7	3	12.3333	14.6667	15.3333	DM CLL vs normal
RI_611	Camk2b	chr11	-	5972631_5972888_5972631_5972726_5972812_5972888	0.00623393	0.0314962	0.489,0.433,0.741	0.221,0.15,0.353	-0.313	RI	6	3	5	11.3333	9	16.3333	DM CLL vs normal
SE_51990	Gpr180	chr14	+	118153568_118153749_118139736_118139895_118157896_118158054	0.000246757	0.0128238	1.0,1.0,1.0	0.238,1.0,0.818	-0.315	SE	10.3333	0	5.33333	3	10.3333	8.33333	DM CLL vs normal
RI_579	Fkbp11	chr15	-	98726483_98727298_98726483_98726554_98727210_98727298	8.72422e-07	2.27616e-05	1.0,1.0,1.0	0.738,1.0,0.313	-0.316	RI	6	0	22.3333	10.3333	6	32.6667	DM CLL vs normal
SE_1064	Sgms1	chr19	-	32156569_32156647_32129540_32129694_32159523_32160223	0.0015875	0.049466	0.536,0.547,0.664	0.345,0.057,0.397	-0.316	SE	8	4	2	5.66667	12	7.66667	DM CLL vs normal
SE_26030	Fcgr2b	chr1	-	170963408_170963465_170961195_170961233_170965701_170965824	1.2433e-10	1.06565e-07	0.672,0.505,0.587	0.184,0.243,0.39	-0.316	SE	292	153	316.667	564.333	445	881	DM CLL vs normal
RI_543	6430550D23Rik	chr2	-	156003100_156003485_156003100_156003250_156003324_156003485	0.0090937	0.0423176	0.251,0.573,0.528	0.402,0.0,0.0	-0.317	RI	2.66667	2	1	2.66667	4.66667	3.66667	DM CLL vs normal
A5SS_903	St6galnac6	chr2	+	32608041_32608225_32608041_32608096_32612223_32612403	8.12489e-06	0.000589696	1.0,1.0,1.0	1.0,0.518,0.518	-0.321	A5SS	3.66667	0	5	2.33333	3.66667	7.33333	DM CLL vs normal
RI_2229	Tgfb1i1	chr7	+	128248419_128248720_128248419_128248472_128248577_128248720	0.0110074	0.0492087	1.0,0.128,0.0	0.0,0.164,0.0	-0.321	RI	2.33333	5	0.333333	3	7.33333	3.33333	DM CLL vs normal
RI_1570	Pcolce	chr5	-	137605722_137607107_137605722_137605800_137606826_137607107	2.24999e-05	0.000342666	0.111,0.571,0.429	0.0,0.143,0.0	-0.323	RI	4	3	0.333333	3.66667	7	4	DM CLL vs normal
SE_65493	Gnas	chr2	+	174341809_174341929_174334211_174334284_174345074_174345129	0.00148453	0.0470004	0.816,0.917,1.0	0.137,1.0,0.625	-0.324	SE	24.6667	0.666667	4.66667	2.66667	25.3333	7.33333	DM CLL vs normal
SE_68438	Abcc5	chr16	-	20402259_20402334_20399805_20400039_20404565_20404713	1.61493e-05	0.0017271	0.527,0.42,0.589	0.25,0.171,0.143	-0.324	SE	16	10.3333	5.66667	17.3333	26.3333	23	DM CLL vs normal
SE_48646	Pax5	chr4	-	44615559_44615616_44609714_44609844_44679439_44679568	0.000186401	0.0104636	1.0,0.932,1.0	0.592,0.621,0.744	-0.325	SE	33.3333	0.666667	5	2	34	7	DM CLL vs normal
A3SS_3877	Phc3	chr3	-	30935951_30936020_30935951_30935999_30936284_30937156	0.00291689	0.0374862	0.574,0.688,0.377	0.306,0.227,0.128	-0.326	A3SS	17.3333	13	3	8.33333	30.3333	11.3333	DM CLL vs normal
MXE_7479	Tbc1d12	chr19	+	38898868_38898986_38901308_38901415_38895986_38896069_38907771_38907852	0.000357105	0.0176809	0.444,0.657,0.612	0.348,0.258,0.129	-0.326	MXE	20	13.3333	3.66667	11	33.3333	14.6667	DM CLL vs normal
SE_40607	Tcf7l2	chr19	+	55755013_55755082_55743072_55743197_55817763_55817865	0.00131373	0.0429968	1.0,0.507,1.0	0.407,1.0,0.121	-0.326	SE	4.33333	0.666667	2	2.66667	5	4.66667	DM CLL vs normal
RI_2180	Recql4	chr15	-	76704986_76705443_76704986_76705116_76705190_76705443	0.00133888	0.00944935	0.37,0.627,0.729	0.115,0.492,0.137	-0.327	RI	15.3333	6.66667	15.3333	36.3333	22	51.6667	DM CLL vs normal
RI_599	Ermap	chr4	-	119182842_119183338_119182842_119182875_119183305_119183338	0.00201958	0.0130128	1.0,0.636,1.0	0.457,1.0,0.194	-0.328	RI	3	0.666667	47.3333	64.6667	3.66667	112	DM CLL vs normal
SE_48880	Oxr1	chr15	+	41848669_41848750_41838251_41838279_41850458_41850584	8.33066e-05	0.00573555	0.52,0.358,0.394	0.075,0.044,0.163	-0.33	SE	7	6	2.66667	14	13	16.6667	DM CLL vs normal
SE_64842	P2ry12	chr3	-	59220218_59220283_59219933_59220096_59227450_59227581	4.89201e-05	0.00389432	1.0,0.737,1.0	0.677,0.412,0.658	-0.33	SE	3.33333	0.333333	6.33333	2.66667	3.66667	9	DM CLL vs normal
A3SS_1145	Prpf40b	chr15	+	99315479_99315569_99315482_99315569_99315190_99315286	0.00109032	0.0180304	0.523,0.46,0.497	0.207,0.28,0.0	-0.331	A3SS	31.3333	32.3333	11	32.3333	63.6667	43.3333	DM CLL vs normal
SE_14237	Cbx5	chr15	-	103215021_103215121_103213071_103213254_103215267_103215305	0.000145214	0.00866814	1.0,1.0,1.0	0.167,0.836,1.0	-0.332	SE	15.6667	0	25.6667	5.66667	15.6667	31.3333	DM CLL vs normal
SE_64631	Slc25a14	chrX	+	48623961_48624197_48623577_48623828_48625595_48625640	4.38267e-05	0.00360996	0.333,0.267,0.538	0.0,0.0,0.143	-0.332	SE	6	5.66667	0.666667	4	11.6667	4.66667	DM CLL vs normal
A5SS_1361	Tecr	chr8	-	83573708_83573922_83573870_83573922_83573219_83573323	0.000373793	0.00888725	0.607,0.872,0.822	0.456,0.669,0.177	-0.333	A5SS	98	12	54.6667	35.3333	110	90	DM CLL vs normal
RI_1042	Kdelc1	chr1	-	44112644_44113175_44112644_44112882_44113002_44113175	0.000274079	0.00273478	0.519,0.657,0.634	0.444,0.363,0.0	-0.334	RI	39.3333	14.3333	25.6667	30.6667	53.6667	56.3333	DM CLL vs normal
SE_14239	Cbx5	chr15	-	103215021_103215125_103213081_103213254_103215267_103215366	0.000148801	0.00883556	1.0,1.0,1.0	0.165,0.834,1.0	-0.334	SE	16.3333	0	28.3333	5.66667	16.3333	34	DM CLL vs normal
SE_19417	Socs6	chr18	-	88886991_88887065_88868494_88870918_88887208_88887333	2.71319e-08	1.02948e-05	0.506,0.583,0.477	0.281,0.172,0.112	-0.334	SE	46.3333	29	12	32.3333	75.3333	44.3333	DM CLL vs normal
A5SS_1772	Smim20	chr5	+	53268022_53268331_53268022_53268070_53277142_53277199	0.000205882	0.00585384	0.813,0.581,0.676	0.478,0.391,0.195	-0.335	A5SS	25.3333	6	15	17.6667	31.3333	32.6667	DM CLL vs normal
SE_30103	Gemin7	chr7	-	19571428_19571581_19569737_19569882_19573308_19573544	6.09005e-05	0.00459403	1.0,0.667,1.0	0.5,1.0,0.158	-0.336	SE	2.66667	0.333333	3.33333	3.33333	3	6.66667	DM CLL vs normal
SE_66796	Ptprc	chr1	-	138122455_138122584_138116953_138117025_138126302_138126326	0	0	0.962,0.947,0.984	0.662,0.415,0.808	-0.336	SE	2079.33	43	559.333	165	2122.33	724.333	DM CLL vs normal
MXE_2958	AC122413.2	chr17	+	6988721_6988792_6994628_6994674_6984138_6984191_6996433_6996508	0.000249867	0.0139971	0.689,0.531,0.807	0.437,0.458,0.117	-0.338	MXE	39.6667	16.6667	16.3333	31	56.3333	47.3333	DM CLL vs normal
A3SS_3346	Cyb561d1	chr3	-	108200124_108200270_108200124_108200162_108200759_108200834	0.000165494	0.00480478	0.645,0.645,0.793	0.294,0.416,0.346	-0.342	A3SS	27.6667	7	8.66667	9	34.6667	17.6667	DM CLL vs normal
RI_1074	Hsd3b7	chr7	+	127801833_127802113_127801833_127801942_127802013_127802113	1.47571e-05	0.000251187	0.639,0.541,0.714	0.377,0.331,0.161	-0.342	RI	20.3333	8.66667	22.6667	43.6667	29	66.3333	DM CLL vs normal
A5SS_2989	Ank1	chr8	+	23141163_23141304_23141163_23141229_23141595_23141720	5.90085e-05	0.00252866	1.0,1.0,1.0	0.909,0.143,0.92	-0.343	A5SS	6.33333	0	99.3333	7.33333	6.33333	106.667	DM CLL vs normal
SE_2127	Fam49b	chr15	-	63957584_63957667_63956599_63956682_63997897_63997969	7.25748e-05	0.0051775	0.815,0.881,0.71	0.549,0.575,0.249	-0.344	SE	27.6667	4.33333	19.3333	19.3333	32	38.6667	DM CLL vs normal
RI_548	Ctrl	chr8	-	105932823_105933059_105932823_105932905_105932979_105933059	0.000374206	0.00349296	0.701,0.821,0.925	0.729,0.272,0.402	-0.348	RI	30.6667	4	10.3333	13.6667	34.6667	24	DM CLL vs normal
SE_19095	Tnip1	chr11	-	54956020_54956178_54940710_54940882_54962832_54962917	5.82423e-13	8.40124e-10	1.0,0.916,0.976	0.568,0.6,0.679	-0.348	SE	87.3333	1.66667	38.3333	11.3333	89	49.6667	DM CLL vs normal
SE_64633	Slc25a14	chrX	+	48623961_48624206_48623577_48623828_48625595_48625640	2.49623e-06	0.000421798	0.4,0.267,0.455	0.0,0.0,0.077	-0.348	SE	5.66667	5.66667	0.333333	4	11.3333	4.33333	DM CLL vs normal
SE_8907	Bid	chr6	-	120906428_120906563_120900221_120900366_120916733_120916798	0.00120963	0.0405318	1.0,1.0,0.725	1.0,0.0,0.678	-0.349	SE	4.66667	0.333333	2.33333	2	5	4.33333	DM CLL vs normal
SE_42063	Dpy19l1	chr9	-	24485704_24485729_24481928_24482066_24502838_24503140	2.53241e-05	0.00240015	0.912,0.939,1.0	0.413,1.0,0.392	-0.349	SE	13.6667	0.666667	7.66667	6.33333	14.3333	14	DM CLL vs normal
A3SS_3565	Fam71e1	chr7	+	44497405_44497633_44497502_44497633_44496914_44497033	0.000103004	0.00333318	0.288,0.646,0.207	0.092,0.0,0.0	-0.35	A3SS	2.66667	3.66667	0.333333	3.66667	6.33333	4	DM CLL vs normal
SE_6341	Mpzl1	chr1	-	165601749_165601855_165592239_165593677_165604609_165604742	7.80132e-05	0.00544078	1.0,1.0,0.54	0.888,0.439,0.164	-0.35	SE	3.33333	0.333333	13.6667	5.66667	3.66667	19.3333	DM CLL vs normal
SE_14158	C330018D20Rik	chr18	-	56972804_56972943_56958522_56958579_56973383_56973484	0.000368652	0.0171134	0.862,1.0,1.0	0.342,0.796,0.675	-0.35	SE	8.33333	0.333333	8.33333	2	8.66667	10.3333	DM CLL vs normal
SE_64252	Slc22a17	chr14	-	54907885_54908366_54907518_54907630_54908501_54908647	8.54722e-05	0.00586378	1.0,1.0,0.933	0.75,0.929,0.2	-0.351	SE	22.3333	0.333333	22	2.66667	22.6667	24.6667	DM CLL vs normal
MXE_8832	Apol7e	chr15	+	77712256_77712330_77714349_77714476_77698904_77698969_77715166_77715271	1.30102e-05	0.00125767	0.614,0.419,0.512	0.066,0.216,0.207	-0.352	MXE	15	21	4	27	36	31	DM CLL vs normal
SE_59782	Wdr91	chr6	-	34909676_34909827_34909360_34909540_34910509_34910563	0.000108318	0.00700879	0.852,0.854,1.0	0.615,0.579,0.455	-0.352	SE	25.6667	1.66667	12.3333	5	27.3333	17.3333	DM CLL vs normal
RI_3852	Cyp2d22	chr15	-	82373110_82373833_82373110_82373287_82373672_82373833	8.58544e-05	0.00104703	0.379,0.5,0.625	0.273,0.111,0.059	-0.354	RI	24	12.3333	3	8	36.3333	11	DM CLL vs normal
SE_19090	Tnip1	chr11	-	54940710_54940882_54939597_54939735_54962832_54962912	4.88498e-15	9.96216e-12	0.856,0.962,0.986	0.5,0.595,0.647	-0.354	SE	135.667	5.66667	111	36.6667	141.333	147.667	DM CLL vs normal
A3SS_464	Stra6l	chr4	+	45859935_45860036_45859970_45860036_45858146_45858222	2.91614e-05	0.00138072	1.0,0.71,1.0	0.289,0.352,1.0	-0.356	A3SS	7	0.333333	1.66667	2.33333	7.33333	4	DM CLL vs normal
RI_803	Lsm5	chr6	-	56703005_56703409_56703005_56703033_56703317_56703409	1.16567e-05	0.000209107	0.574,0.861,0.877	0.505,0.429,0.308	-0.357	RI	65.6667	7.66667	35.3333	23	73.3333	58.3333	DM CLL vs normal
SE_26813	Gas5	chr1	+	161036819_161036852_161036207_161036244_161037994_161038037	4.31015e-06	0.000643703	1.0,0.787,1.0	0.712,0.485,0.507	-0.361	SE	9	0.666667	7	5.33333	9.66667	12.3333	DM CLL vs normal
SE_5914	Snapc3	chr4	+	83455014_83455051_83453953_83454148_83460162_83461846	0.000850547	0.031577	0.617,0.377,0.091	0.0,0.0,0.0	-0.362	SE	2	4.33333	0	4	6.33333	4	DM CLL vs normal
A3SS_4231	Tssk4	chr14	+	55651427_55651852_55651458_55651852_55650900_55651115	0.000467234	0.00950959	0.357,0.454,0.625	0.172,0.172,0.0	-0.364	A3SS	2.33333	2	0.666667	3.33333	4.33333	4	DM CLL vs normal
A3SS_4233	Tssk4	chr14	+	55651427_55651852_55651488_55651852_55650900_55651115	0.0017529	0.0260216	0.641,1.0,0.74	0.125,0.151,1.0	-0.368	A3SS	5.66667	1.33333	1	3	7	4	DM CLL vs normal
SE_43609	Cep164	chr9	-	45784882_45785029_45781951_45782248_45785777_45785921	6.34799e-06	0.000845483	0.619,0.419,0.692	0.202,0.261,0.161	-0.369	SE	29.6667	10.6667	6.33333	13	40.3333	19.3333	DM CLL vs normal
SE_60137	Tdp2	chr13	+	24836854_24836946_24831678_24831929_24840387_24840558	3.21126e-06	0.000514681	0.0,0.554,0.554	0.0,0.0,0.0	-0.369	SE	4	3	0	3	7	3	DM CLL vs normal
SE_36393	Parl	chr16	-	20297592_20297733_20287856_20287952_20302208_20302340	0.000704979	0.0275566	0.474,0.885,0.648	0.186,0.367,0.34	-0.371	SE	20.6667	4.33333	6.66667	8	25	14.6667	DM CLL vs normal
SE_6167	Mul1	chr4	+	138438241_138438408_138434722_138434879_138438950_138439011	0.000338814	0.0160688	1.0,0.81,1.0	1.0,0.4,0.294	-0.372	SE	13.6667	0.666667	6.66667	3	14.3333	9.66667	DM CLL vs normal
SE_49934	Kazald1	chr19	+	45076663_45077213_45076138_45076236_45078295_45078456	9.39133e-06	0.00114229	1.0,1.0,1.0	0.385,1.0,0.5	-0.372	SE	4	0	5.33333	2.33333	4	7.66667	DM CLL vs normal
SE_42849	Anapc13	chr9	+	102629546_102629577_102626662_102626687_102629762_102629888	0.00105846	0.0368442	0.484,0.393,0.625	0.316,0.0,0.067	-0.373	SE	8	7	4	15.3333	15	19.3333	DM CLL vs normal
SE_5968	Polg2	chr11	-	106778716_106778807_106777434_106777561_106778958_106779515	4.62221e-06	0.000676301	0.384,0.49,0.692	0.263,0.182,0.0	-0.374	SE	16.3333	9.66667	3	15.3333	26	18.3333	DM CLL vs normal
SE_63159	Zfp330	chr8	-	82770800_82770871_82766668_82766773_82772879_82773011	0.000623454	0.0251684	1.0,1.0,0.754	0.555,0.078,1.0	-0.374	SE	7.33333	0.666667	6.66667	4.66667	8	11.3333	DM CLL vs normal
A3SS_6003	Gm16938	chr7	+	98179297_98179401_98179324_98179401_98178421_98178533	0.00243428	0.0330798	0.739,0.63,0.749	0.63,0.0,0.362	-0.375	A3SS	6.33333	2	1.33333	3.33333	8.33333	4.66667	DM CLL vs normal
SE_40834	Ube2i	chr17	-	25272537_25272765_25269402_25269479_25273481_25273600	1.51841e-08	6.3688e-06	0.647,0.867,0.653	0.411,0.273,0.352	-0.377	SE	68.6667	12.6667	49.6667	47.6667	81.3333	97.3333	DM CLL vs normal
RI_575	Tns2	chr15	+	102115560_102115766_102115560_102115629_102115736_102115766	0.00126032	0.00903512	1.0,0.745,0.369	0.189,0.25,0.539	-0.379	RI	2.33333	0.666667	3.33333	4.66667	3	8	DM CLL vs normal
SE_66789	Ptprc	chr1	-	138120019_138120166_138115618_138115642_138126302_138126326	4.03418e-07	9.76204e-05	0.857,0.694,0.907	0.505,0.26,0.556	-0.379	SE	69	7.66667	71	55	76.6667	126	DM CLL vs normal
SE_65468	Gnas	chr2	+	174328107_174328131_174327698_174327941_174341652_174341707	5.80651e-06	0.000797837	1.0,1.0,1.0	0.198,1.0,0.661	-0.38	SE	15	0	4.33333	3.66667	15	8	DM CLL vs normal
SE_64180	Ciita	chr16	+	10493646_10493874_10480163_10480426_10501766_10501913	2.34138e-05	0.00227957	0.5,0.542,0.722	0.565,0.037,0.0	-0.387	SE	47.3333	17	5	16	64.3333	21	DM CLL vs normal
SE_30951	Tmem87a	chr2	-	120375418_120375512_120370442_120370501_120379590_120379774	0.00117326	0.0396276	1.0,1.0,1.0	1.0,0.451,0.381	-0.389	SE	3.66667	0	3.33333	1.66667	3.66667	5	DM CLL vs normal
SE_59175	Atp6v1g2	chr17	+	35235487_35235558_35235087_35235258_35237116_35237217	5.62785e-07	0.000130014	1.0,1.0,1.0	0.826,0.274,0.731	-0.39	SE	14.6667	0	5.33333	3.66667	14.6667	9	DM CLL vs normal
MXE_6253	Msh5	chr17	-	35042097_35042180_35043728_35043764_35041469_35041515_35044024_35044134	9.78613e-06	0.00099877	0.35,0.53,0.601	0.295,0.0,0.0	-0.395	MXE	6	7.33333	0.333333	3	13.3333	3.33333	DM CLL vs normal
SE_14268	Pter	chr2	+	12974368_12974453_12924040_12924198_12978159_12978617	0.000847751	0.0315128	0.793,1.0,0.39	0.0,0.561,0.434	-0.396	SE	3	0.666667	3.33333	3	3.66667	6.33333	DM CLL vs normal
MXE_12326	Zbtb20	chr16	+	43072423_43072469_43146896_43146943_43024937_43024987_43232758_43232820	0.000259781	0.0143257	0.401,0.334,0.801	0.143,0.201,0.0	-0.397	MXE	3.33333	3.66667	0.666667	3.66667	7	4.33333	DM CLL vs normal
SE_7055	Diexf	chr1	-	193123317_193123387_193122059_193122178_193123637_193123808	0.000186479	0.0104635	0.578,0.732,0.506	0.215,0.406,0.0	-0.398	SE	7.33333	3.33333	1	3.33333	10.6667	4.33333	DM CLL vs normal
A3SS_819	Rce1	chr19	-	4623500_4623576_4623500_4623563_4624013_4624181	0.000580334	0.0113493	1.0,1.0,1.0	0.481,1.0,0.316	-0.401	A3SS	7	0	2.66667	2.33333	7	5	DM CLL vs normal
SE_30670	Gm37267	chr1	-	180510484_180510687_180508777_180509120_180519672_180519727	0.000280165	0.0139879	0.692,1.0,1.0	0.412,0.447,0.619	-0.405	SE	5	0.666667	24.6667	11.6667	5.66667	36.3333	DM CLL vs normal
A3SS_6336	Celf1	chr2	+	91013490_91019490_91016565_91019490_91013237_91013402	4.03611e-05	0.00181544	0.883,0.898,0.891	0.401,0.846,0.198	-0.409	A3SS	168	10.3333	58.6667	46	178.333	104.667	DM CLL vs normal
MXE_6261	Fbxo47	chr11	-	97877956_97878127_97879383_97879588_97872857_97872934_97883922_97884154	0.00112076	0.0387467	1.0,0.867,0.909	1.0,0.25,0.3	-0.409	MXE	10.3333	1	2	3.33333	11.3333	5.33333	DM CLL vs normal
A3SS_1900	Spice1	chr16	+	44357743_44357903_44357759_44357903_44347413_44347506	6.49476e-08	8.11484e-06	0.577,0.438,0.214	0.0,0.0,0.0	-0.41	A3SS	4	6.33333	0	7.33333	10.3333	7.33333	DM CLL vs normal
SE_44675	2610021A01Rik	chr7	+	41601747_41601815_41599284_41599400_41602877_41602997	0.00039241	0.017907	0.674,1.0,1.0	0.707,0.734,0.0	-0.411	SE	6.66667	0.666667	3.66667	2.33333	7.33333	6	DM CLL vs normal
RI_3628	Atl1	chr12	+	69932216_69934920_69932216_69932321_69934869_69934920	0.00278114	0.0168616	0.667,0.529,0.75	0.167,0.4,0.143	-0.412	RI	9.66667	2.66667	3.66667	4.66667	12.3333	8.33333	DM CLL vs normal
SE_39710	Bcas3	chr11	+	85813999_85814065_85583896_85583994_85825201_85826058	1.01764e-06	0.0002097	0.901,1.0,1.0	0.582,0.465,0.619	-0.412	SE	9.33333	0.333333	6	3.33333	9.66667	9.33333	DM CLL vs normal
SE_17997	Tsga10	chr1	-	37806936_37807105_37801462_37801905_37810971_37811027	0.000375264	0.0173386	1.0,1.0,1.0	0.0,0.75,1.0	-0.417	SE	7	0	3	2.66667	7	5.66667	DM CLL vs normal
SE_6067	Dst	chr1	+	34303420_34303531_34302829_34303032_34306527_34306651	8.44413e-08	2.65635e-05	1.0,1.0,1.0	0.535,0.567,0.633	-0.422	SE	4	0	15	6.66667	4	21.6667	DM CLL vs normal
SE_48879	Oxr1	chr15	+	41848669_41848750_41833466_41833621_41850458_41850584	0.000604689	0.0246464	0.782,0.603,0.52	0.245,0.178,0.207	-0.425	SE	7.66667	2.66667	1.33333	3.33333	10.3333	4.66667	DM CLL vs normal
SE_26814	Gas5	chr1	+	161036819_161036852_161036207_161036244_161038224_161038272	1.13626e-05	0.00131157	1.0,0.787,0.925	0.452,0.452,0.517	-0.43	SE	9	1	7.66667	6.66667	10	14.3333	DM CLL vs normal
SE_23846	Gm7592	chr1	+	85539029_85539198_85536268_85536428_85549663_85549842	1.07692e-14	2.05451e-11	0.773,0.922,0.974	0.484,0.389,0.471	-0.442	SE	67.3333	3.33333	51	32	70.6667	83	DM CLL vs normal
SE_23972	Tmbim4	chr10	+	120202101_120202195_120201611_120201849_120215540_120215649	2.33678e-05	0.00227957	1.0,0.876,0.933	0.881,0.183,0.418	-0.442	SE	32	1.33333	7.66667	6	33.3333	13.6667	DM CLL vs normal
RI_845	Cfb	chr17	-	34856879_34857136_34856879_34856929_34857003_34857136	7.09026e-05	0.000888516	0.668,0.141,0.691	0.075,0.034,0.055	-0.445	RI	8.33333	17.6667	9	110.333	26	119.333	DM CLL vs normal
A3SS_1576	Dbn1	chr13	-	55474455_55474561_55474455_55474558_55474859_55475536	7.10059e-05	0.00268925	0.473,0.568,0.712	0.141,0.039,0.234	-0.446	A3SS	6.33333	5.33333	4	21.6667	11.6667	25.6667	DM CLL vs normal
RI_1995	Cib3	chr8	-	72205562_72207274_72205562_72205758_72207126_72207274	8.88907e-05	0.00107992	0.333,0.684,0.667	0.158,0.091,0.091	-0.448	RI	7.33333	3	2	7.66667	10.3333	9.66667	DM CLL vs normal
SE_33654	Fktn	chr4	+	53742495_53742766_53737526_53737659_53744618_53744748	0.0015107	0.0476241	0.778,0.188,1.0	0.176,0.333,0.111	-0.449	SE	11	5	1.66667	4	16	5.66667	DM CLL vs normal
SE_30355	Gm26782	chr14	+	50871750_50871826_50870363_50870556_50874913_50874962	3.7893e-05	0.0032668	1.0,1.0,1.0	0.25,0.399,1.0	-0.45	SE	4.33333	0	1.66667	2	4.33333	3.66667	DM CLL vs normal
SE_2941	Higd1a	chr9	-	121856720_121856872_121856449_121856585_121857511_121857535	0.000160982	0.00936151	1.0,1.0,0.692	0.846,0.2,0.286	-0.453	SE	6.33333	0.666667	7.33333	5.66667	7	13	DM CLL vs normal
SE_42850	Anapc13	chr9	+	102629546_102629577_102626678_102626918_102629762_102629888	0.000114334	0.0072561	0.893,0.421,0.526	0.41,0.0,0.054	-0.459	SE	8.33333	5	4	20.6667	13.3333	24.6667	DM CLL vs normal
SE_52599	Orc3	chr4	-	34598982_34599140_34597307_34597441_34599703_34599808	0.000787061	0.0296104	1.0,1.0,1.0	1.0,0.619,0.0	-0.46	SE	6.66667	0	5	2	6.66667	7	DM CLL vs normal
SE_40267	F730043M19Rik	chr12	-	33137888_33138039_33135965_33136043_33138842_33139062	0.000133936	0.00818463	1.0,0.0,1.0	0.091,0.191,0.333	-0.462	SE	3	0.333333	4	10	3.33333	14	DM CLL vs normal
SE_32454	Sgf29	chr7	+	126671537_126671667_126664915_126664988_126672037_126672073	0.000943727	0.0342476	0.446,1.0,1.0	0.349,0.517,0.177	-0.468	SE	2.33333	0.666667	2.66667	3	3	5.66667	DM CLL vs normal
A3SS_2647	Fam213a	chr14	-	41004040_41004220_41004040_41004203_41006797_41006976	1.09445e-10	3.42371e-08	1.0,0.878,1.0	0.387,0.556,0.522	-0.471	A3SS	8.66667	0.333333	85.6667	83.6667	9	169.333	DM CLL vs normal
MXE_10677	Pdzk1ip1	chr4	+	115091141_115091250_115092920_115093016_115088707_115089212_115093475_115093894	3.04311e-08	6.7125e-06	1.0,1.0,0.74	0.365,0.487,0.474	-0.471	MXE	4.66667	0.333333	135	161.667	5	296.667	DM CLL vs normal
SE_35809	Hdac7	chr15	-	97826734_97826791_97811437_97811628_97844105_97844502	2.31213e-08	9.17728e-06	1.0,1.0,1.0	0.135,0.813,0.629	-0.474	SE	10.3333	0	7.33333	6.33333	10.3333	13.6667	DM CLL vs normal
SE_65859	Npepl1	chr2	+	174119504_174119659_174116050_174116193_174120226_174120382	0.000188298	0.0105356	1.0,0.875,0.846	0.25,0.548,0.5	-0.474	SE	23.3333	1.66667	7.66667	4	25	11.6667	DM CLL vs normal
SE_32531	Lyrm1	chr7	+	119900110_119900308_119895866_119895890_119909803_119909962	1.15746e-05	0.00132662	0.846,0.6,1.0	0.2,0.5,0.294	-0.484	SE	6.33333	0.666667	3.66667	4	7	7.66667	DM CLL vs normal
SE_33227	Il3ra	chr14	+	14351049_14351164_14350034_14350267_14355006_14355073	9.7843e-06	0.00117136	0.362,1.0,1.0	0.245,0.362,0.298	-0.486	SE	3	0.333333	5	6.33333	3.33333	11.3333	DM CLL vs normal
SE_57378	Cd19	chr7	-	126413390_126413669_126411781_126411830_126414748_126414872	0.00015966	0.0093121	1.0,1.0,1.0	0.778,0.75,0.0	-0.491	SE	4.33333	0	10.3333	2.33333	4.33333	12.6667	DM CLL vs normal
SE_57377	Cd19	chr7	-	126413390_126413669_126411781_126411830_126414260_126414527	4.33637e-05	0.00357681	1.0,0.818,0.667	0.538,0.463,0.0	-0.495	SE	5.66667	0.666667	8.66667	6.33333	6.33333	15	DM CLL vs normal
A3SS_4795	Zfp827	chr8	+	79178889_79179079_79178907_79179079_79175832_79175970	5.13709e-05	0.00217987	0.782,0.31,0.611	0.107,0.107,0.0	-0.496	A3SS	4.33333	3	1.33333	11.3333	7.33333	12.6667	DM CLL vs normal
A5SS_1745	Ankhd1	chr18	+	36641398_36641505_36641398_36641478_36641576_36641693	0.00177021	0.0284896	1.0,1.0,0.299	0.0,0.81,0.0	-0.496	A5SS	3.33333	1.33333	1.66667	2	4.66667	3.66667	DM CLL vs normal
SE_64251	Slc22a17	chr14	-	54907885_54908103_54907518_54907630_54908501_54908647	9.39316e-06	0.00114229	1.0,1.0,0.846	0.5,0.857,0.0	-0.496	SE	11	0.333333	9.33333	2.66667	11.3333	12	DM CLL vs normal
MXE_5482	Gas5	chr1	+	161036819_161036852_161038224_161038272_161036207_161036244_161038456_161038533	5.87847e-06	0.000673293	1.0,0.83,0.934	0.265,0.448,0.553	-0.499	MXE	8	1	4.33333	5.66667	9	10	DM CLL vs normal
A3SS_5675	Smarcd3	chr5	-	24593636_24593831_24593636_24593772_24593921_24594019	0.000277497	0.00656937	0.812,0.938,1.0	0.419,0.812,0.0	-0.506	A3SS	18.6667	0.666667	4.66667	3.33333	19.3333	8	DM CLL vs normal
SE_52603	Orc3	chr4	-	34611021_34611076_34605536_34605681_34614864_34614903	0.000185305	0.0104174	0.815,1.0,1.0	0.0,0.268,1.0	-0.516	SE	3.33333	0.333333	1.66667	1.66667	3.66667	3.33333	DM CLL vs normal
SE_66785	Ptprc	chr1	-	138117753_138117894_138115618_138115642_138126302_138126326	7.99361e-15	1.57583e-11	0.436,0.518,0.805	0.073,0.005,0.128	-0.518	SE	20.3333	7.66667	4.66667	55	28	59.6667	DM CLL vs normal
RI_2064	Ggt5	chr10	+	75603966_75604800_75603966_75604162_75604642_75604800	0.000138648	0.00153769	0.455,0.667,0.733	0.0,0.28,0.0	-0.525	RI	6.66667	2	2.33333	6	8.66667	8.33333	DM CLL vs normal
SE_63155	Zfp330	chr8	-	82769319_82769399_82766668_82766773_82772879_82773011	1.68792e-07	4.73106e-05	1.0,1.0,0.696	0.0,0.076,1.0	-0.54	SE	10	0.666667	0.666667	4.66667	10.6667	5.33333	DM CLL vs normal
SE_24362	Brpf3	chr17	+	28828343_28828441_28821085_28821592_28835761_28835829	2.81916e-06	0.000461751	1.0,0.784,1.0	0.377,0.132,0.645	-0.543	SE	9.66667	0.666667	1.66667	2	10.3333	3.66667	DM CLL vs normal
RI_600	Ermap	chr4	-	119182842_119183338_119182842_119182875_119183309_119183338	1.07838e-07	3.85672e-06	1.0,1.0,1.0	0.522,0.429,0.412	-0.546	RI	3.33333	0	46.3333	28	3.33333	74.3333	DM CLL vs normal
SE_10408	Susd1	chr4	-	59390572_59390752_59351637_59351729_59423994_59424150	3.1723e-07	8.12177e-05	1.0,1.0,1.0	0.111,1.0,0.25	-0.546	SE	6.33333	0	1.33333	2.33333	6.33333	3.66667	DM CLL vs normal
SE_68048	Sec31b	chr19	-	44519172_44519487_44518517_44518664_44520422_44520582	1.30687e-05	0.00145829	0.6,0.765,1.0	0.185,0.429,0.111	-0.547	SE	7.33333	1	3	5.66667	8.33333	8.66667	DM CLL vs normal
SE_39092	Ube2l3	chr16	-	17171762_17171861_17154168_17154282_17176411_17176469	0.00155412	0.0487083	1.0,0.376,0.751	0.131,0.251,0.099	-0.549	SE	3	1	2.66667	8	4	10.6667	DM CLL vs normal
SE_59843	Etl4	chr2	+	20805584_20805662_20801541_20801661_20807901_20808190	1.56001e-06	0.000295064	0.767,1.0,1.0	0.606,0.142,0.369	-0.55	SE	4	0.333333	8	8.33333	4.33333	16.3333	DM CLL vs normal
MXE_12325	Zbtb20	chr16	+	43072423_43072469_43146896_43146943_43024937_43024987_43193464_43193538	1.05213e-05	0.00105801	0.701,0.401,1.0	0.334,0.1,0.0	-0.556	MXE	4	2	0.666667	4.33333	6	5	DM CLL vs normal
MXE_1251	Orc1	chr4	+	108606237_108606357_108612050_108612220_108605527_108605677_108613068_108613156	8.36247e-07	0.0001285	0.769,1.0,0.899	0.434,0.119,0.443	-0.557	MXE	5.66667	1	41	67	6.66667	108	DM CLL vs normal
SE_37472	Sec22b	chr3	+	97907224_97907330_97901215_97901420_97921115_97921851	4.46906e-06	0.000659114	0.841,1.0,1.0	0.227,0.068,0.876	-0.557	SE	5.66667	0.333333	4.66667	3.66667	6	8.33333	DM CLL vs normal
SE_56722	Slc4a1ap	chr5	+	31540385_31540497_31534857_31534927_31546179_31546266	4.67299e-08	1.61617e-05	1.0,1.0,1.0	0.0,1.0,0.301	-0.566	SE	3	0	1.33333	3.33333	3	4.66667	DM CLL vs normal
SE_23871	Snx6	chr12	-	54760398_54760474_54754289_54754376_54765583_54765679	8.3683e-08	2.64657e-05	1.0,1.0,1.0	1.0,0.143,0.143	-0.571	SE	3.66667	0	1	2.66667	3.66667	3.66667	DM CLL vs normal
A3SS_793	Trim47	chr11	-	116106931_116107006_116106931_116107003_116107423_116107622	2.43406e-05	0.00117725	1.0,0.552,0.397	0.0,0.11,0.11	-0.576	A3SS	3	2.33333	0.666667	6	5.33333	6.66667	DM CLL vs normal
SE_27877	1700123M08Rik	chr4	+	11976443_11976587_11966573_11966683_11993864_11993999	6.48951e-05	0.00476174	1.0,0.434,1.0	0.0,0.505,0.145	-0.595	SE	3	0.666667	2.66667	6.66667	3.66667	9.33333	DM CLL vs normal
SE_26823	Gas5	chr1	+	161036819_161037315_161035982_161036244_161038224_161038272	1.32206e-06	0.000259761	1.0,0.692,0.9	0.143,0.333,0.286	-0.61	SE	9.66667	1	4.66667	6.66667	10.6667	11.3333	DM CLL vs normal
A5SS_924	Piga	chrX	+	164422583_164422703_164422583_164422664_164427931_164428064	0.000113689	0.0037328	1.0,1.0,0.285	0.0,0.285,0.0	-0.667	A5SS	2.33333	0.666667	1.33333	4.33333	3	5.66667	DM CLL vs normal
SE_57213	Tbc1d14	chr5	-	36512453_36512548_36505024_36505134_36519272_36519379	3.56654e-08	1.29404e-05	1.0,1.0,1.0	1.0,0.0,0.0	-0.667	SE	7	0	1.66667	3.33333	7	5	DM CLL vs normal
RI_1136	Acp2	chr2	+	91206187_91206849_91206187_91206277_91206716_91206849	5.41681e-08	2.21047e-06	1.0,0.652,1.0	0.27,0.25,0.119	-0.671	RI	10.6667	1.33333	14.6667	28.3333	12	43	DM CLL vs normal
SE_8612	Ermard	chr17	+	15048519_15048656_15047564_15047662_15049463_15049578	9.80826e-08	3.0212e-05	0.677,1.0,1.0	0.647,0.0,0.0	-0.677	SE	3.66667	0.333333	2.33333	2	4	4.33333	DM CLL vs normal
SE_8012	Ruvbl2	chr7	-	45428652_45428782_45425143_45425250_45434251_45434277	4.58419e-08	1.59479e-05	1.0,1.0,0.573	0.349,0.0,0.152	-0.691	SE	4.33333	0.666667	0.666667	2.33333	5	3	DM CLL vs normal
SE_17011	Rexo2	chr9	-	48473031_48473140_48468511_48468946_48475119_48475197	1.02546e-09	7.13493e-07	1.0,1.0,1.0	0.615,0.0,0.311	-0.691	SE	4.33333	0	6	5	4.33333	11	DM CLL vs normal
RI_2106	Ly6g5b	chr17	-	35115117_35115428_35115117_35115246_35115342_35115428	2.4647e-14	6.5376e-12	1.0,0.865,1.0	0.246,0.217,0.314	-0.696	RI	15.6667	0.666667	5.33333	10	16.3333	15.3333	DM CLL vs normal
SE_67828	Myo18a	chr11	+	77815855_77815891_77777292_77778314_77817618_77817706	9.7089e-13	1.27599e-09	0.447,0.829,0.829	0.0,0.0,0.0	-0.702	SE	4.66667	1.33333	0	10.3333	6	10.3333	DM CLL vs normal
SE_45697	Ccr9	chr9	+	123772842_123772910_123767228_123767307_123774551_123774596	9.57347e-09	4.28927e-06	1.0,1.0,0.408	0.0,0.256,0.0	-0.717	SE	2.66667	0.333333	0.666667	3	3	3.66667	DM CLL vs normal
SE_66503	Exosc1	chr19	-	41926531_41926565_41924710_41924795_41931355_41931430	1.56517e-07	4.45027e-05	1.0,0.88,0.823	0.0,0.329,0.214	-0.72	SE	9.33333	1.33333	1.66667	5	10.6667	6.66667	DM CLL vs normal
SE_14279	Serbp1	chr6	+	67272156_67272232_67271197_67271329_67272863_67274010	4.21885e-15	8.91096e-12	1.0,1.0,1.0	0.0,0.0,0.143	-0.952	SE	3	0	0.666667	3.33333	3	4	DM CLL vs normal
SE_1803	Slc9a5	chr8	+	105361560_105361638_105359326_105359453_105363262_105363433	1.63157e-06	0.00149707	0.253,0.361,0.298	0.693,1.0,1.0	0.594	SE	2.66667	3.66667	6.33333	0.666667	6.33333	7	SF3B1 MT vs WT
SE_26165	Nfia	chr4	+	98081724_98081816_98065280_98065446_98111217_98118871	7.36576e-07	0.000841289	0.44,0.095,0.512	1.0,1.0,0.759	0.571	SE	2	2.66667	4.33333	0.333333	4.66667	4.66667	SF3B1 MT vs WT
SE_11325	Cep63	chr9	-	102590327_102590533_102588707_102588987_102594507_102594594	5.34422e-06	0.00382888	0.6,0.0,0.474	0.778,1.0,1.0	0.568	SE	6	3.33333	5.66667	0.333333	9.33333	6	SF3B1 MT vs WT
SE_19661	Acrbp	chr6	+	125062435_125062519_125061085_125061253_125062935_125063267	2.86731e-09	1.15356e-05	0.663,0.353,0.291	1.0,1.0,1.0	0.564	SE	7.66667	3.66667	8.33333	0	11.3333	8.33333	SF3B1 MT vs WT
A3SS_93	Sapcd1	chr17	-	35027443_35027588_35027443_35027584_35027796_35028016	3.4634e-05	0.0026759	0.139,0.28,0.368	0.829,1.0,0.564	0.535	A3SS	3	9	5	1.33333	12	6.33333	SF3B1 MT vs WT
SE_25359	Itpa	chr2	+	130672059_130672338_130671400_130671458_130674238_130674270	5.02718e-05	0.0182194	0.143,0.333,0.455	1.0,0.714,0.75	0.511	SE	2.33333	2.33333	5	0.666667	4.66667	5.66667	SF3B1 MT vs WT
RI_430	Tedc2	chr17	-	24220251_24220615_24220251_24220310_24220521_24220615	5.03135e-05	0.00108992	0.5,0.143,0.412	1.0,0.778,0.75	0.491	RI	3.33333	3	5.33333	0.666667	6.33333	6	SF3B1 MT vs WT
SE_24198	Med15	chr16	-	17706398_17706483_17702840_17703149_17722755_17722900	4.50536e-06	0.00336621	0.246,0.266,0.685	1.0,1.0,0.62	0.474	SE	3	3	4.33333	0.333333	6	4.66667	SF3B1 MT vs WT
SE_35738	Dhx37	chr5	-	125424179_125424360_125422604_125422681_125424624_125424701	0.000156884	0.0339611	0.143,0.333,0.0	0.867,0.5,0.429	0.44	SE	1.66667	5.33333	7.33333	2	7	9.33333	SF3B1 MT vs WT
SE_31551	Herc4	chr10	+	63289051_63289241_63287518_63287578_63299119_63299239	7.39934e-07	0.000841289	0.455,0.667,0.571	1.0,1.0,1.0	0.436	SE	5.66667	2.33333	4.66667	0	8	4.66667	SF3B1 MT vs WT
SE_28453	Rassf1	chr9	+	107554125_107554244_107551566_107551846_107557452_107557557	5.21174e-07	0.000742942	0.333,0.583,0.778	1.0,1.0,1.0	0.435	SE	7.66667	2.66667	8.66667	0	10.3333	8.66667	SF3B1 MT vs WT
SE_47309	Ubp1	chr9	+	113973564_113973641_113972750_113972893_113975345_113977001	1.19936e-05	0.00674492	0.773,0.221,0.787	1.0,1.0,1.0	0.406	SE	7	2.33333	7.66667	0	9.33333	7.66667	SF3B1 MT vs WT
SE_43882	Zfp937	chr2	+	150237028_150237089_150236691_150236818_150238242_150240725	2.13009e-05	0.0101389	0.484,0.556,0.534	0.789,1.0,1.0	0.405	SE	8.66667	5	3	0.333333	13.6667	3.33333	SF3B1 MT vs WT
RI_648	Accs	chr2	-	93839147_93841386_93839147_93839237_93841308_93841386	1.72639e-06	8.31904e-05	0.5,0.714,0.6	1.0,1.0,1.0	0.395	RI	6.66667	2.33333	5.33333	0	9	5.33333	SF3B1 MT vs WT
MXE_736	Agap1	chr1	+	89766305_89766464_89789162_89789324_89743727_89743896_89834433_89834588	0.000127546	0.0339362	0.0,0.25,0.0	0.333,0.6,0.5	0.394	MXE	0.333333	2.66667	2	2.33333	3	4.33333	SF3B1 MT vs WT
SE_3931	A430088P11Rik	chr15	-	80696703_80697043_80696469_80696615_80697566_80697602	0.000127399	0.0299603	0.6,0.455,0.5	1.0,0.714,1.0	0.386	SE	3.33333	1.66667	5.33333	0.333333	5	5.66667	SF3B1 MT vs WT
RI_444	Gpc2	chr5	-	138275928_138277487_138275928_138276338_138276583_138277487	0.00550751	0.035166	0.0,0.111,0.333	0.6,1.0,0.0	0.385	RI	0.666667	3.66667	3	3.33333	4.33333	6.33333	SF3B1 MT vs WT
SE_48829	Slc16a13	chr11	-	70220194_70220338_70218592_70219330_70220478_70220994	1.02343e-06	0.00104954	0.583,0.5,0.667	1.0,0.889,1.0	0.38	SE	9.33333	3.33333	14.6667	0.333333	12.6667	15	SF3B1 MT vs WT
SE_19057	Siglech	chr7	+	55768886_55769107_55768470_55768721_55769331_55769379	1.27472e-05	0.00700573	1.0,0.6,0.273	1.0,1.0,1.0	0.376	SE	8.33333	2.66667	6.33333	0	11	6.33333	SF3B1 MT vs WT
RI_3613	Rundc3a	chr11	+	102399194_102399463_102399194_102399284_102399382_102399463	0.0023693	0.0184986	0.26,0.337,0.337	1.0,0.337,0.717	0.373	RI	6	7.33333	2.33333	0.666667	13.3333	3	SF3B1 MT vs WT
SE_13521	Emc8	chr8	-	120659004_120659074_120653913_120658248_120667756_120667763	0.000183281	0.0368684	0.0,0.09,0.372	0.542,0.283,0.703	0.355	SE	0.666667	3	4	3	3.66667	7	SF3B1 MT vs WT
SE_28454	Rassf1	chr9	+	107554137_107554244_107551554_107551846_107557452_107557557	3.30826e-06	0.00270353	0.429,0.688,0.818	1.0,1.0,1.0	0.355	SE	11.3333	2.66667	15.3333	0	14	15.3333	SF3B1 MT vs WT
RI_2784	Slc2a8	chr2	-	32974837_32976280_32974837_32974983_32976136_32976280	4.21366e-05	0.000979081	0.333,0.5,0.714	1.0,1.0,0.6	0.351	RI	5.33333	3	3.33333	0.333333	8.33333	3.66667	SF3B1 MT vs WT
SE_11438	Fosb	chr7	-	19307119_19307323_19302701_19305302_19309305_19310046	6.10873e-05	0.0199683	0.714,0.571,0.667	1.0,1.0,1.0	0.349	SE	7.33333	2	6.33333	0	9.33333	6.33333	SF3B1 MT vs WT
SE_21755	Huwe1	chrX	+	151804445_151804540_151803657_151803802_151806719_151806860	8.4557e-05	0.0240349	0.407,1.0,0.546	1.0,1.0,1.0	0.349	SE	4.66667	2	5.66667	0	6.66667	5.66667	SF3B1 MT vs WT
SE_30197	Rps6kb1	chr11	-	86543930_86544045_86519891_86520039_86544565_86544765	7.42743e-05	0.0225669	0.125,0.0,0.091	0.429,0.4,0.429	0.347	SE	1	5.66667	4.33333	3	6.66667	7.33333	SF3B1 MT vs WT
RI_2969	Naa16	chr14	-	79339533_79341095_79339533_79339677_79340986_79341095	0.00129898	0.011802	0.4,0.333,0.833	1.0,0.6,1.0	0.345	RI	5	1.66667	3	0.333333	6.66667	3.33333	SF3B1 MT vs WT
SE_6462	Ntng2	chr2	-	29198813_29198915_29196981_29197149_29204897_29204924	1.26455e-06	0.00125979	0.686,0.412,0.75	1.0,0.882,1.0	0.345	SE	18	5	16.3333	0.333333	23	16.6667	SF3B1 MT vs WT
SE_40253	Ctnnd1	chr2	-	84624269_84624449_84622010_84622082_84650405_84650745	4.51642e-05	0.0176279	1.0,0.556,0.231	1.0,1.0,0.818	0.344	SE	3	2.33333	5.33333	0.333333	5.33333	5.66667	SF3B1 MT vs WT
SE_18315	Myef2	chr2	-	125098796_125098847_125097976_125098075_125100318_125100420	0.000265827	0.0455597	0.571,1.0,0.25	0.842,1.0,1.0	0.34	SE	2.33333	2	5	0.333333	4.33333	5.33333	SF3B1 MT vs WT
SE_57237	Arid5a	chr1	+	36317203_36317324_36307732_36307836_36318083_36318136	2.24842e-05	0.0104066	0.2,0.067,0.0	0.429,0.286,0.538	0.329	SE	0.666667	4.33333	4.66667	3.33333	5	8	SF3B1 MT vs WT
SE_29285	Dlec1	chr9	+	119128263_119128394_119128017_119128111_119128499_119128658	0.000122655	0.0295622	0.692,0.733,0.6	1.0,1.0,1.0	0.325	SE	8.66667	2	3	0	10.6667	3	SF3B1 MT vs WT
SE_53692	N4bp2l1	chr5	-	150577171_150577299_150576639_150576767_150593139_150593769	0.000193257	0.0374068	0.857,0.6,0.579	1.0,1.0,1.0	0.321	SE	8.66667	2	8	0	10.6667	8	SF3B1 MT vs WT
SE_17478	Socs6	chr18	-	88886991_88887065_88868494_88870918_88887208_88887333	8.0499e-05	0.0235205	0.248,0.114,0.265	0.604,0.553,0.39	0.307	SE	10.3333	21	26.6667	14.6667	31.3333	41.3333	SF3B1 MT vs WT
SE_48353	Rexo5	chr7	+	119824044_119824139_119823755_119823894_119827302_119827376	9.68224e-05	0.0263745	0.632,1.0,0.279	1.0,1.0,0.823	0.304	SE	5.66667	2.33333	7	0.333333	8	7.33333	SF3B1 MT vs WT
SE_57683	Mctp1	chr13	+	76731770_76731809_76723667_76723779_76756985_76757156	5.79791e-05	0.0193144	0.127,0.195,0.0	0.352,0.195,0.685	0.303	SE	0.666667	5.66667	4.33333	3.33333	6.33333	7.66667	SF3B1 MT vs WT
SE_58174	Dcp1a	chr14	+	30521589_30521655_30518918_30519677_30523225_30523520	5.32989e-05	0.0190931	0.708,0.377,0.829	0.809,1.0,1.0	0.298	SE	8.66667	2.33333	8.33333	0.333333	11	8.66667	SF3B1 MT vs WT
MXE_3405	Ifi213	chr1	-	173574793_173574918_173582130_173582198_173568808_173569100_173589506_173590460	5.43793e-07	0.000442425	0.359,0.378,0.489	0.801,0.59,0.705	0.29	MXE	73.6667	125.333	41.3333	17.6667	199	59	SF3B1 MT vs WT
SE_14035	Tlr7	chrX	-	167308788_167308856_167304928_167308485_167309280_167309361	0.000138871	0.0314203	0.893,0.324,0.782	0.868,1.0,1.0	0.29	SE	10	2.66667	9.33333	0.333333	12.6667	9.66667	SF3B1 MT vs WT
SE_2723	Gm31718	chr8	-	126826378_126826605_126820177_126820248_126841211_126841253	0.000143706	0.0322574	0.615,0.667,0.6	1.0,1.0,0.75	0.289	SE	7.66667	2.33333	3.33333	0.333333	10	3.66667	SF3B1 MT vs WT
SE_50471	Resf1	chr6	+	149317634_149317708_149310321_149310377_149324731_149324800	1.34758e-06	0.00125979	0.846,0.813,0.491	1.0,1.0,1.0	0.283	SE	14.6667	3.33333	11.6667	0	18	11.6667	SF3B1 MT vs WT
RI_2166	Recql4	chr15	-	76705190_76705856_76705190_76705443_76705593_76705856	0.00670263	0.0404519	0.217,0.143,0.238	0.455,0.52,0.455	0.277	RI	3.66667	6.66667	7.66667	4	10.3333	11.6667	SF3B1 MT vs WT
SE_25766	Ptk2	chr15	-	73365040_73365195_73343132_73343359_73391758_73391880	4.44092e-06	0.00336615	0.625,1.0,0.545	1.0,1.0,1.0	0.277	SE	8.66667	2.66667	4.33333	0	11.3333	4.33333	SF3B1 MT vs WT
SE_31009	Fyn	chr10	+	39529436_39529601_39526780_39526930_39532015_39532195	0.000119531	0.0290771	0.163,0.171,0.161	0.467,0.429,0.415	0.272	SE	6.33333	16	13.3333	8.66667	22.3333	22	SF3B1 MT vs WT
SE_44476	Wiz	chr17	-	32381055_32381156_32378839_32379118_32387572_32387817	0.000194997	0.0374068	0.692,0.684,0.714	1.0,0.895,1.0	0.268	SE	9	2	14	0.333333	11	14.3333	SF3B1 MT vs WT
SE_40821	Ccr9	chr9	+	123772842_123772910_123767228_123767307_123774551_123774596	0.00016333	0.0350094	0.0,0.13,0.0	0.107,0.375,0.444	0.265	SE	0.333333	3	3	5.33333	3.33333	8.33333	SF3B1 MT vs WT
MXE_4472	Csnk1g1	chr9	+	66010421_66010570_66012746_66012854_66010062_66010147_66019801_66019912	3.63261e-05	0.0132368	0.557,0.395,0.429	0.684,0.73,0.738	0.257	MXE	27	30	47.6667	19	57	66.6667	SF3B1 MT vs WT
RI_2967	Tyms	chr5	-	30069833_30071707_30069833_30069955_30071633_30071707	0.000793127	0.00794157	0.444,1.0,0.5	1.0,0.714,1.0	0.257	RI	3.66667	2	4	0.333333	5.66667	4.33333	SF3B1 MT vs WT
RI_1924	Cdk10	chr8	+	123227659_123228396_123227659_123227765_123228328_123228396	0.00842337	0.0479018	0.905,0.636,0.692	1.0,1.0,1.0	0.256	RI	11.6667	1.66667	10.3333	0	13.3333	10.3333	SF3B1 MT vs WT
SE_19058	Siglech	chr7	+	55768886_55769165_55768183_55768721_55769331_55769379	5.51806e-05	0.0193144	1.0,0.765,0.467	1.0,1.0,1.0	0.256	SE	17.6667	2.66667	14	0	20.3333	14	SF3B1 MT vs WT
SE_18265	Lilr4b	chr10	+	51481139_51481424_51480905_51480941_51481566_51481869	0.000111126	0.0281643	0.5,0.875,0.677	1.0,1.0,0.818	0.255	SE	14.3333	3.33333	5.66667	0.333333	17.6667	6	SF3B1 MT vs WT
SE_14175	Hpf1	chr8	+	60896737_60896836_60890444_60890536_60903999_60904087	7.94873e-05	0.0234517	0.414,1.0,0.503	1.0,0.669,1.0	0.251	SE	5.33333	2.66667	5	0.333333	8	5.33333	SF3B1 MT vs WT
SE_6059	Cacna1d	chr14	-	30089821_30089905_30082410_30082539_30095317_30095428	0.000230863	0.0421019	0.868,0.429,0.646	1.0,0.793,0.903	0.251	SE	11	4	10.3333	0.666667	15	11	SF3B1 MT vs WT
SE_50312	Myo9a	chr9	+	59790035_59790092_59788414_59788514_59801913_59802011	7.53931e-05	0.0226617	0.536,1.0,0.638	0.924,1.0,1.0	0.25	SE	11.3333	3	10.6667	0.333333	14.3333	11	SF3B1 MT vs WT
SE_5152	1700019J19Rik	chr9	+	14104441_14104532_14103591_14103961_14105003_14105199	0.000194646	0.0374068	0.0,1.0,0.441	0.513,1.0,0.678	0.25	SE	1.33333	1.66667	2.66667	0.666667	3	3.33333	SF3B1 MT vs WT
SE_11274	Mipol1	chr12	+	57303344_57303551_57230426_57230611_57306010_57306137	0.000276662	0.0466765	0.556,0.769,0.565	0.931,0.905,0.8	0.249	SE	16	4.66667	18	1	20.6667	19	SF3B1 MT vs WT
SE_1927	Slc6a12	chr6	+	121358600_121358704_121356819_121357052_121359021_121359146	8.32122e-05	0.0239125	0.619,0.765,0.714	1.0,0.846,1.0	0.249	SE	20.6667	4.66667	5	0.333333	25.3333	5.33333	SF3B1 MT vs WT
A3SS_5536	Narfl	chr17	+	25776948_25777109_25776965_25777109_25775045_25775141	4.56846e-12	2.15311e-09	0.008,0.034,0.087	0.429,0.19,0.251	0.247	A3SS	3.66667	79.6667	27.3333	59	83.3333	86.3333	SF3B1 MT vs WT
SE_49083	Fam151b	chr13	-	92473962_92474128_92467944_92468162_92477827_92477953	2.79199e-05	0.0122709	0.76,0.818,0.556	0.867,1.0,1.0	0.244	SE	12.6667	2.66667	12.6667	0.333333	15.3333	13	SF3B1 MT vs WT
A3SS_5812	Tmeff1	chr4	+	48617231_48617331_48617234_48617331_48614956_48614983	0.000264031	0.0129865	0.662,0.71,0.567	0.662,1.0,1.0	0.241	A3SS	4.33333	2.33333	2.66667	0.333333	6.66667	3	SF3B1 MT vs WT
SE_1650	Cspp1	chr1	+	10104211_10104364_10095865_10096013_10108368_10108481	0.000110254	0.0281643	0.756,0.636,0.581	0.922,0.765,1.0	0.238	SE	29.3333	8	27	1.33333	37.3333	28.3333	SF3B1 MT vs WT
A5SS_3450	Taf4	chr2	-	179931979_179932225_179932015_179932225_179926215_179926330	0.000164406	0.0137538	0.824,0.787,0.372	0.69,1.0,1.0	0.236	A5SS	9.33333	3	4.33333	0.333333	12.3333	4.66667	SF3B1 MT vs WT
SE_20642	Mtf2	chr5	+	108069161_108069363_108065715_108065965_108080824_108081023	0.000187729	0.0369183	0.285,0.29,0.234	0.486,0.409,0.6	0.229	SE	27.6667	38.3333	33.6667	17	66	50.6667	SF3B1 MT vs WT
SE_42416	Slc2a8	chr2	-	32975919_32976028_32974837_32974983_32976136_32976280	2.17101e-05	0.0101389	0.524,0.786,0.889	1.0,1.0,0.882	0.228	SE	16.3333	3	27.3333	0.333333	19.3333	27.6667	SF3B1 MT vs WT
RI_2514	Exosc2	chr2	+	31675838_31676736_31675838_31675904_31676664_31676736	0.000712956	0.00728065	0.429,0.846,0.778	1.0,0.733,1.0	0.227	RI	12.3333	3.66667	10	0.666667	16	10.6667	SF3B1 MT vs WT
SE_34773	Mllt10	chr2	+	18139267_18139336_18123708_18123812_18146776_18146872	0.000216741	0.0404849	0.056,0.117,0.084	0.423,0.182,0.332	0.227	SE	1.66667	10.6667	10.6667	13.6667	12.3333	24.3333	SF3B1 MT vs WT
A5SS_3075	Kcnk13	chr12	+	99964498_99964815_99964498_99964801_99965203_99966280	0.000961704	0.0420279	0.469,0.0,0.15	0.347,0.639,0.307	0.225	A5SS	0.666667	2.66667	3.33333	3.33333	3.33333	6.66667	SF3B1 MT vs WT
SE_40254	Ctnnd1	chr2	-	84624269_84624558_84622010_84622082_84650405_84650510	0.000252016	0.0445293	1.0,0.778,0.444	1.0,1.0,0.889	0.222	SE	8.33333	2.33333	12.3333	0.333333	10.6667	12.6667	SF3B1 MT vs WT
SE_48354	Rexo5	chr7	+	119825535_119825638_119823755_119823894_119827302_119827376	4.71978e-05	0.0180182	0.667,1.0,0.529	1.0,1.0,0.857	0.22	SE	8.33333	2.33333	8.66667	0.333333	10.6667	9	SF3B1 MT vs WT
A3SS_1147	Parp3	chr9	-	106474396_106474535_106474396_106474520_106474679_106474868	1.2494e-07	2.26478e-05	0.161,0.175,0.24	0.464,0.349,0.403	0.213	A3SS	20.3333	77.6667	44.3333	55.3333	98	99.6667	SF3B1 MT vs WT
A3SS_5029	Ncf4	chr15	+	78262063_78262580_78262085_78262580_78260971_78261037	9.69669e-13	5.71256e-10	0.028,0.012,0.067	0.255,0.254,0.23	0.211	A3SS	2.33333	57.3333	21	52.3333	59.6667	73.3333	SF3B1 MT vs WT
A3SS_2980	Pbxip1	chr3	+	89443100_89443248_89443121_89443248_89439516_89439601	0	0	0.146,0.137,0.164	0.373,0.376,0.327	0.21	A3SS	46.3333	221.667	132.333	196	268	328.333	SF3B1 MT vs WT
A3SS_4994	Man2b1	chr8	+	85084607_85084814_85084640_85084814_85084400_85084517	0.00132523	0.0427796	0.527,0.804,0.612	0.923,0.901,0.743	0.208	A3SS	25.6667	11.3333	55	6.66667	37	61.6667	SF3B1 MT vs WT
A3SS_3097	Xlr4a	chrX	-	73081473_73081601_73081473_73081588_73081984_73082067	0.000123101	0.00816084	0.869,0.641,0.87	1.0,1.0,1.0	0.207	A3SS	23	3.33333	8.33333	0	26.3333	8.33333	SF3B1 MT vs WT
A3SS_4057	Ptcd3	chr6	-	71883443_71883602_71883443_71883592_71885308_71885399	0.000142315	0.0090639	0.733,0.682,0.873	0.91,1.0,1.0	0.207	A3SS	11.3333	3	7	0.333333	14.3333	7.33333	SF3B1 MT vs WT
SE_2724	Gm31718	chr8	-	126826378_126826605_126820177_126820248_126841545_126841639	0.000261777	0.045201	0.484,0.5,1.0	1.0,1.0,0.6	0.205	SE	12	5.66667	3	0.333333	17.6667	3.33333	SF3B1 MT vs WT
SE_42415	Slc2a8	chr2	-	32975313_32975484_32974837_32974983_32976136_32976280	1.12822e-05	0.00655635	0.706,0.786,0.846	1.0,1.0,0.941	0.201	SE	19	3	33.3333	0.333333	22	33.6667	SF3B1 MT vs WT
A3SS_3442	Zfp90	chr8	+	106418996_106419197_106419070_106419197_106415338_106415770	0.000609293	0.02393	0.182,0.098,0.057	0.406,0.271,0.26	0.2	A3SS	3.33333	16	12	16	19.3333	28	SF3B1 MT vs WT
SE_27952	Miip	chr4	-	147863027_147863136_147862437_147862949_147865188_147865270	1.91878e-09	9.98612e-06	0.603,0.707,0.631	0.814,0.86,0.845	0.193	SE	178.333	48.6667	285.667	27.3333	227	313	SF3B1 MT vs WT
SE_27396	Lmo7	chr14	+	101915687_101915744_101914276_101914337_101917630_101917656	0.000291971	0.0486318	0.885,0.616,0.926	1.0,1.0,1.0	0.191	SE	34.6667	3	9	0	37.6667	9	SF3B1 MT vs WT
SE_51607	Cep89	chr7	+	35424656_35424772_35420874_35420958_35427599_35427780	5.86523e-05	0.019415	0.9,0.684,0.765	1.0,1.0,0.923	0.191	SE	25	3	27.6667	0.333333	28	28	SF3B1 MT vs WT
A5SS_1377	Pias3	chr3	+	96703525_96703659_96703525_96703628_96703738_96703907	4.27754e-05	0.00472591	0.794,0.71,0.597	0.876,0.906,0.88	0.187	A5SS	60.3333	19.3333	74.6667	7.33333	79.6667	82	SF3B1 MT vs WT
A3SS_2104	BC037034	chr5	-	138260834_138261716_138260834_138260989_138261801_138261884	0.000790189	0.0292583	0.401,0.49,0.338	0.56,0.682,0.52	0.178	A3SS	88.3333	67.3333	104.333	37.3333	155.667	141.667	SF3B1 MT vs WT
A3SS_1336	Trappc6b	chr12	-	59050267_59050398_59050267_59050385_59051640_59051708	0	0	0.062,0.024,0.029	0.229,0.178,0.238	0.177	A3SS	8.33333	185	30.3333	98	193.333	128.333	SF3B1 MT vs WT
A3SS_1891	Spice1	chr16	+	44357743_44357903_44357759_44357903_44356144_44356192	0.000225511	0.0115525	0.069,0.034,0.0	0.188,0.235,0.199	0.173	A3SS	1.33333	28.6667	4	13	30	17	SF3B1 MT vs WT
SE_11306	Pstk	chr7	+	131373535_131373830_131371140_131371389_131374064_131374263	2.57187e-05	0.0114967	0.721,0.825,0.784	0.933,0.954,0.959	0.172	SE	52.3333	7.66667	71	2	60	73	SF3B1 MT vs WT
SE_39202	Tex9	chr9	-	72482446_72482529_72479923_72480775_72484068_72484114	0.000266619	0.0455597	0.672,0.635,0.861	1.0,0.794,0.877	0.168	SE	35	7	22.3333	1	42	23.3333	SF3B1 MT vs WT
SE_9432	Phf11a	chr14	-	59281872_59281922_59280707_59280839_59287480_59287588	0.000190814	0.0372379	0.682,0.91,0.801	1.0,1.0,0.897	0.168	SE	14.3333	2.66667	14	0.333333	17	14.3333	SF3B1 MT vs WT
A3SS_5432	Tnpo3	chr6	-	29554794_29554980_29554794_29554962_29555152_29555309	1.11022e-13	8.7208e-11	0.033,0.039,0.05	0.274,0.182,0.161	0.165	A3SS	7	140	31	99.3333	147	130.333	SF3B1 MT vs WT
SE_30320	Prr14	chr7	+	127471704_127471977_127471028_127471119_127472097_127472266	1.33525e-05	0.00716968	0.398,0.453,0.479	0.672,0.553,0.596	0.164	SE	157	101.667	187	60.3333	258.667	247.333	SF3B1 MT vs WT
MXE_558	Gm31718	chr8	-	126820177_126820248_126841211_126841253_126819012_126819134_126841545_126841639	0.000206824	0.0432644	0.728,0.908,0.716	1.0,1.0,0.819	0.156	MXE	61.3333	23.3333	16	1.33333	84.6667	17.3333	SF3B1 MT vs WT
A3SS_3888	Ttll5	chr12	+	85939325_85939510_85939328_85939510_85933281_85933674	1.89932e-05	0.00159848	0.805,0.758,0.927	1.0,0.956,1.0	0.155	A3SS	21	4	21.3333	0.333333	25	21.6667	SF3B1 MT vs WT
SE_53088	4930503L19Rik	chr18	-	70463961_70464064_70452212_70453388_70467334_70467485	5.58995e-05	0.0193144	0.909,0.778,0.803	0.955,1.0,1.0	0.155	SE	39.3333	4	23.6667	0.333333	43.3333	24	SF3B1 MT vs WT
MXE_5152	Srek1	chr13	-	103758185_103758488_103759168_103759299_103753024_103753144_103760415_103760594	0.000185363	0.0427319	0.432,0.372,0.341	0.556,0.5,0.551	0.154	MXE	56.3333	92.3333	54	45.3333	148.667	99.3333	SF3B1 MT vs WT
SE_6291	Plekhn1	chr4	-	156230900_156230974_156229043_156230262_156231084_156231173	3.28705e-05	0.0140915	0.673,1.0,0.764	1.0,0.89,1.0	0.151	SE	27.3333	4.66667	19.3333	0.333333	32	19.6667	SF3B1 MT vs WT
SE_7558	BC037034	chr5	-	138261552_138261716_138260834_138260989_138261801_138261884	0.00022226	0.0410757	0.586,0.678,0.525	0.71,0.809,0.723	0.151	SE	190	67.3333	217	37.3333	257.333	254.333	SF3B1 MT vs WT
A5SS_2842	Tedc2	chr17	-	24220516_24220615_24220521_24220615_24220251_24220310	0.00079136	0.0373726	0.957,0.779,0.714	1.0,0.953,0.942	0.148	A5SS	15.6667	3	17.3333	0.666667	18.6667	18	SF3B1 MT vs WT
SE_9664	Ccr6	chr17	+	8251918_8252120_8245107_8245198_8255962_8257127	0.000170976	0.0360573	0.566,0.661,0.518	0.691,0.734,0.761	0.147	SE	187.333	71.3333	203.667	38.6667	258.667	242.333	SF3B1 MT vs WT
A3SS_2259	Phf21a	chr2	+	92215448_92215575_92215463_92215575_92214048_92214089	0.000157195	0.00951399	0.069,0.038,0.048	0.355,0.111,0.128	0.146	A3SS	3.66667	55.6667	12.3333	44	59.3333	56.3333	SF3B1 MT vs WT
SE_56279	Hrh2	chr13	+	54222876_54223021_54214006_54215079_54233179_54236180	0.000114357	0.0282674	0.767,0.889,0.829	0.923,1.0,1.0	0.146	SE	26	3	25.3333	0.333333	29	25.6667	SF3B1 MT vs WT
MXE_7085	Ikzf1	chr11	+	11707784_11707904_11748310_11748571_11685924_11686468_11754006_11754174	2.82891e-05	0.0110191	0.218,0.379,0.235	0.45,0.42,0.395	0.144	MXE	171	459.667	277.667	380	630.667	657.667	SF3B1 MT vs WT
SE_56177	Clk1	chr1	-	58420120_58420211_58419666_58419733_58421082_58421308	1.52494e-07	0.000284843	0.644,0.754,0.666	0.793,0.833,0.863	0.142	SE	642.333	165.667	441.333	52	808	493.333	SF3B1 MT vs WT
A3SS_691	Serbp1	chr6	+	67272138_67272228_67272156_67272228_67271886_67272027	1.96635e-10	7.12879e-08	0.505,0.511,0.516	0.694,0.623,0.639	0.141	A3SS	818.667	671	989.667	438	1489.67	1427.67	SF3B1 MT vs WT
MXE_6314	Trappc6b	chr12	-	59044252_59044346_59050267_59050398_59043505_59043676_59051640_59051708	0	0	0.017,0.0,0.009	0.142,0.125,0.18	0.14	MXE	2	200.333	23.3333	130.333	202.333	153.667	SF3B1 MT vs WT
SE_44868	Ccdc91	chr6	+	147533275_147533363_147510823_147510902_147534028_147534101	0.000248204	0.0443049	0.07,0.034,0.108	0.205,0.137,0.29	0.14	SE	4.66667	34	11.6667	24.3333	38.6667	36	SF3B1 MT vs WT
SE_51604	Cep89	chr7	+	35423299_35423403_35420874_35420958_35427599_35427715	9.85195e-05	0.0265229	0.895,0.806,0.826	1.0,1.0,0.947	0.14	SE	32.3333	3	45.3333	0.333333	35.3333	45.6667	SF3B1 MT vs WT
A3SS_3356	Lilr4b	chr10	+	51481139_51481869_51481566_51481869_51480905_51480941	0.000337834	0.0153097	0.765,0.941,0.796	1.0,1.0,0.92	0.139	A3SS	32.3333	3.33333	12	0.333333	35.6667	12.3333	SF3B1 MT vs WT
SE_13415	Smim8	chr4	-	34771877_34772053_34770887_34771414_34778223_34778270	6.39075e-05	0.0205057	0.056,0.038,0.128	0.224,0.212,0.2	0.138	SE	3.66667	25.3333	14.3333	26.3333	29	40.6667	SF3B1 MT vs WT
SE_18066	Ifi213	chr1	-	173596955_173597007_173595020_173595305_173599019_173599274	2.24349e-06	0.00198876	0.095,0.137,0.069	0.255,0.227,0.234	0.138	SE	14	92.6667	19.3333	40	106.667	59.3333	SF3B1 MT vs WT
A3SS_3993	Wdr73	chr7	-	80900347_80900453_80900347_80900436_80900643_80900711	7.86483e-11	3.08891e-08	0.043,0.025,0.009	0.195,0.117,0.172	0.136	A3SS	3	92.3333	20.6667	91	95.3333	111.667	SF3B1 MT vs WT
A5SS_1776	Adcy7	chr8	+	88325366_88325893_88325366_88325513_88326095_88326200	2.83384e-09	1.38291e-06	0.099,0.065,0.106	0.275,0.137,0.262	0.135	A5SS	49.6667	251	71.6667	125.333	300.667	197	SF3B1 MT vs WT
SE_6290	Plekhn1	chr4	-	156230504_156230686_156229043_156230262_156231084_156231173	2.11731e-05	0.0101389	0.7,1.0,0.831	1.0,0.935,1.0	0.135	SE	39.6667	4.66667	32	0.333333	44.3333	32.3333	SF3B1 MT vs WT
A3SS_4104	Icam2	chr11	-	106382429_106386720_106382429_106382995_106388046_106388072	0.000264524	0.0129865	0.143,0.221,0.164	0.296,0.273,0.354	0.132	A3SS	25.6667	61	40.3333	46.3333	86.6667	86.6667	SF3B1 MT vs WT
SE_7316	Csnk2a2	chr8	-	95473370_95473421_95465650_95465710_95487564_95487579	4.16847e-06	0.00326765	0.811,0.917,0.845	0.97,1.0,1.0	0.132	SE	39.6667	4.66667	42.3333	0.333333	44.3333	42.6667	SF3B1 MT vs WT
MXE_2189	Foxp1	chr6	-	99075853_99076045_99162838_99163029_99016527_99016665_99260344_99260419	0.000176381	0.0419559	0.436,0.489,0.457	0.563,0.553,0.656	0.13	MXE	129.333	152.667	171.667	119.667	282	291.333	SF3B1 MT vs WT
A3SS_345	Commd4	chr9	-	57155901_57156033_57155901_57155982_57156171_57156291	6.82865e-12	2.92577e-09	0.08,0.075,0.115	0.261,0.161,0.232	0.128	A3SS	36.6667	257	91.3333	219	293.667	310.333	SF3B1 MT vs WT
A3SS_859	Zmynd8	chr2	-	165846020_165846239_165846020_165846164_165851999_165852148	0.000523139	0.0214941	0.292,0.39,0.374	0.462,0.461,0.514	0.127	A3SS	96.3333	102.333	122.667	77.3333	198.667	200	SF3B1 MT vs WT
SE_4427	Atf2	chr2	-	73870622_73870685_73862968_73863238_73873669_73873745	1.14496e-05	0.00658049	0.037,0.168,0.158	0.243,0.232,0.269	0.127	SE	18.3333	92.6667	33	61.3333	111	94.3333	SF3B1 MT vs WT
A3SS_2795	AI837181	chr19	+	5425936_5427313_5425950_5427313_5425156_5425308	5.16512e-09	1.28122e-06	0.136,0.074,0.149	0.284,0.245,0.208	0.126	A3SS	27	184.333	70	183.667	211.333	253.667	SF3B1 MT vs WT
SE_34774	Mllt10	chr2	+	18139267_18139336_18126133_18126229_18146776_18146872	8.48552e-09	2.76057e-05	0.01,0.028,0.018	0.238,0.067,0.127	0.125	SE	2	61.3333	13.6667	49.6667	63.3333	63.3333	SF3B1 MT vs WT
A3SS_3073	Pigq	chr17	-	25931673_25932231_25931673_25931827_25934757_25934878	0.000630925	0.0245748	0.847,0.857,0.741	0.951,0.941,0.926	0.124	A3SS	70.3333	8	82.6667	2.66667	78.3333	85.3333	SF3B1 MT vs WT
SE_23024	Rab2b	chr14	-	52268641_52268734_52266189_52266301_52275442_52275489	5.93173e-05	0.0195117	0.798,0.89,0.865	1.0,0.926,1.0	0.124	SE	39.3333	3.66667	36.6667	0.333333	43	37	SF3B1 MT vs WT
A3SS_1757	Rnf216	chr5	-	143090119_143090929_143090119_143090758_143092994_143093125	0.00115844	0.0392785	0.285,0.422,0.32	0.503,0.422,0.471	0.123	A3SS	125.333	120.333	138.333	78	245.667	216.333	SF3B1 MT vs WT
SE_59241	Eea1	chr10	+	95990399_95990465_95990254_95990309_95993423_95993463	0.000124727	0.029787	0.792,0.916,0.87	0.948,1.0,1.0	0.123	SE	31.6667	3.66667	17	0.333333	35.3333	17.3333	SF3B1 MT vs WT
A3SS_2979	Exosc5	chr7	+	25664247_25664448_25664326_25664448_25663136_25663250	7.17513e-08	1.35266e-05	0.113,0.118,0.089	0.279,0.17,0.236	0.122	A3SS	37.6667	172.667	80	153.333	210.333	233.333	SF3B1 MT vs WT
SE_42373	Zfp85	chr13	-	67751609_67751705_67747799_67749722_67752387_67752514	0.000210129	0.0393906	0.81,0.885,0.891	0.952,1.0,1.0	0.122	SE	47.6667	4	40	0.666667	51.6667	40.6667	SF3B1 MT vs WT
SE_47140	Map2k4	chr11	-	65775732_65775765_65756268_65756371_65788135_65788285	4.75437e-05	0.0180187	0.025,0.064,0.0	0.206,0.068,0.181	0.122	SE	1.33333	30.3333	7.33333	30	31.6667	37.3333	SF3B1 MT vs WT
MXE_11715	Evl	chr12	+	108683347_108683410_108686049_108686116_108683194_108683261_108688028_108688513	9.2255e-06	0.00434214	0.699,0.834,0.667	0.86,0.86,0.842	0.121	MXE	440	164.333	608.667	105.333	604.333	714	SF3B1 MT vs WT
SE_30925	Fgfr1op2	chr6	+	146592633_146592747_146589893_146590036_146595175_146595289	6.20128e-10	4.05416e-06	0.136,0.197,0.127	0.298,0.278,0.245	0.12	SE	97.6667	278.667	147.667	194.333	376.333	342	SF3B1 MT vs WT
A3SS_943	Pih1d1	chr7	+	45156292_45156399_45156305_45156399_45154313_45154540	0.000491041	0.0206188	0.078,0.071,0.041	0.193,0.126,0.225	0.118	A3SS	3.66667	46.6667	12.3333	51.6667	50.3333	64	SF3B1 MT vs WT
SE_54361	Gm20429	chr17	+	37259279_37259353_37248349_37248521_37262490_37263064	2.5163e-06	0.00219342	0.857,0.927,0.863	1.0,1.0,1.0	0.118	SE	82	6.66667	33.6667	0	88.6667	33.6667	SF3B1 MT vs WT
SE_9667	Ccr6	chr17	+	8255751_8255866_8245107_8245198_8255962_8257091	1.34889e-06	0.00125979	0.717,0.798,0.7	0.831,0.853,0.884	0.118	SE	385.667	71.3333	448.667	38.6667	457	487.333	SF3B1 MT vs WT
SE_51555	Slc12a6	chr2	+	112316240_112316285_112265824_112267092_112333382_112333477	4.62195e-05	0.0177745	0.561,0.628,0.565	0.682,0.7,0.721	0.116	SE	242.667	120.333	294.667	88	363	382.667	SF3B1 MT vs WT
SE_40805	Senp7	chr16	+	56089383_56089464_56082355_56082408_56097339_56097431	5.74971e-05	0.0193144	0.758,0.812,0.753	0.88,0.929,0.86	0.115	SE	176.667	29	158.333	11	205.667	169.333	SF3B1 MT vs WT
SE_59852	Mybl1	chr1	-	9671578_9671758_9667414_9670012_9672211_9672316	0.000106153	0.0277595	0.722,1.0,0.733	1.0,1.0,0.8	0.115	SE	12.6667	2.33333	8	0.333333	15	8.33333	SF3B1 MT vs WT
SE_40294	Abi1	chr2	-	22953434_22953611_22946575_22946761_22957017_22957118	8.1796e-05	0.0237667	0.341,0.395,0.297	0.489,0.431,0.455	0.114	SE	181.333	175.333	250.333	144	356.667	394.333	SF3B1 MT vs WT
A3SS_1631	Clock	chr5	-	76254373_76254463_76254373_76254441_76262674_76262766	0.000667375	0.0255719	0.937,0.864,0.861	1.0,1.0,1.0	0.113	A3SS	23.6667	2.66667	14.6667	0	26.3333	14.6667	SF3B1 MT vs WT
SE_23774	Fubp1	chr3	+	152214824_152214887_152213976_152214067_152215591_152215630	1.90289e-08	4.52377e-05	0.075,0.175,0.051	0.259,0.15,0.23	0.113	SE	41	263.667	77.3333	173.333	304.667	250.667	SF3B1 MT vs WT
SE_61456	Evl	chr12	+	108683347_108683410_108683194_108683261_108686049_108686116	4.95126e-05	0.0182194	0.687,0.807,0.64	0.827,0.837,0.807	0.112	SE	922	232.333	1205.33	156.667	1154.33	1362	SF3B1 MT vs WT
A3SS_5203	NA	chr11	+	5797274_5797335_5797283_5797335_5797023_5797175	0.000255189	0.0129323	0.254,0.263,0.288	0.424,0.327,0.376	0.107	A3SS	70	179.333	128.333	196	249.333	324.333	SF3B1 MT vs WT
SE_2725	Gm31718	chr8	-	126841211_126841253_126814480_126814760_126841545_126841639	0.000145782	0.0325834	0.709,0.94,0.895	1.0,0.865,1.0	0.107	SE	29.6667	6	8	0.333333	35.6667	8.33333	SF3B1 MT vs WT
SE_21039	Pcm1	chr8	+	41274994_41275168_41274099_41274298_41275652_41275807	4.51711e-07	0.000674998	0.845,0.897,0.884	1.0,0.939,1.0	0.104	SE	114	8.33333	67.6667	0.333333	122.333	68	SF3B1 MT vs WT
SE_53087	4930503L19Rik	chr18	-	70463961_70464064_70452212_70453388_70467330_70467456	0.000150406	0.0331915	0.775,1.0,0.733	1.0,0.818,1.0	0.103	SE	37.3333	4.66667	13.6667	0.333333	42	14	SF3B1 MT vs WT
A3SS_2113	Ccne2	chr4	+	11192814_11192911_11192817_11192911_11192680_11192717	0.000794624	0.0292583	0.774,0.94,0.823	1.0,0.951,0.891	0.102	A3SS	34.3333	7.66667	23.3333	1.33333	42	24.6667	SF3B1 MT vs WT
A3SS_2777	Adcy7	chr8	+	88325778_88326200_88326095_88326200_88325366_88325513	6.31674e-06	0.000676609	0.152,0.06,0.156	0.265,0.167,0.243	0.102	A3SS	71.3333	251	71.6667	125.333	322.333	197	SF3B1 MT vs WT
SE_31691	Bag6	chr17	+	35142497_35142605_35142306_35142384_35142726_35142839	2.93182e-07	0.000493478	0.848,0.901,0.775	0.927,0.955,0.949	0.102	SE	296	28	403.333	12.3333	324	415.667	SF3B1 MT vs WT
SE_60181	Aim2	chr1	+	173427758_173427898_173420570_173420686_173452827_173452948	7.18128e-05	0.0220687	0.682,0.791,0.768	0.847,0.845,0.855	0.102	SE	433.333	75.6667	314	28	509	342	SF3B1 MT vs WT
RI_1757	Ppard	chr17	+	28298276_28299034_28298276_28298479_28298583_28299034	0.0031206	0.0228597	0.169,0.127,0.293	0.071,0.086,0.132	-0.1	RI	15.3333	30	6.66667	33.6667	45.3333	40.3333	SF3B1 MT vs WT
RI_2519	Pirb	chr7	-	3716593_3717426_3716593_3716890_3717117_3717426	0.000125961	0.00199213	0.321,0.252,0.327	0.211,0.16,0.229	-0.1	RI	129	154.333	68.3333	136.667	283.333	205	SF3B1 MT vs WT
SE_50347	Zfp1	chr8	+	111666060_111666204_111658385_111658441_111669490_111671008	9.3554e-05	0.0256176	1.0,1.0,1.0	0.818,0.967,0.915	-0.1	SE	47	0	55	3.33333	47	58.3333	SF3B1 MT vs WT
RI_1676	Tmem259	chr10	-	79977962_79978320_79977962_79978062_79978187_79978320	0.000113939	0.00184278	0.347,0.384,0.43	0.262,0.274,0.323	-0.101	RI	229.333	183.667	191.667	239	413	430.667	SF3B1 MT vs WT
RI_2613	Mrps17	chr5	+	129715683_129716866_129715683_129715763_129716726_129716866	0.000973201	0.00949795	0.594,0.549,0.643	0.491,0.46,0.533	-0.101	RI	315	105.667	242.333	125.667	420.667	368	SF3B1 MT vs WT
RI_4068	Ing4	chr6	+	125047481_125048237_125047481_125047587_125047792_125048237	0.000101714	0.0016956	0.328,0.27,0.295	0.14,0.223,0.227	-0.101	RI	120.667	139.333	58	119.667	260	177.667	SF3B1 MT vs WT
RI_3460	Tsc2	chr17	-	24597045_24597283_24597045_24597137_24597204_24597283	0.00160016	0.0137846	0.288,0.203,0.277	0.165,0.134,0.163	-0.102	RI	34	58	20.6667	68	92	88.6667	SF3B1 MT vs WT
RI_1020	Ifrd2	chr9	+	107590297_107590662_107590297_107590422_107590504_107590662	0.000613835	0.00659605	0.323,0.216,0.246	0.221,0.109,0.146	-0.103	RI	34	50.3333	21	69.6667	84.3333	90.6667	SF3B1 MT vs WT
RI_1164	Ncaph2	chr15	+	89370394_89370675_89370394_89370488_89370600_89370675	0.0058153	0.0366756	0.339,0.276,0.325	0.141,0.182,0.308	-0.103	RI	56.3333	60.6667	36.6667	70.3333	117	107	SF3B1 MT vs WT
RI_2485	Phc1	chr6	-	122321871_122322472_122321871_122322083_122322324_122322472	1.10508e-05	0.000347762	0.168,0.082,0.158	0.057,0.015,0.028	-0.103	RI	11.3333	34	3	41.6667	45.3333	44.6667	SF3B1 MT vs WT
RI_2624	Zswim8	chr14	+	20722459_20723006_20722459_20722579_20722895_20723006	0.000480363	0.00554846	0.983,0.926,0.933	0.804,0.932,0.798	-0.103	RI	81.6667	2	81	7.66667	83.6667	88.6667	SF3B1 MT vs WT
RI_3656	Tinf2	chr14	-	55680014_55680707_55680014_55680456_55680610_55680707	0.00057222	0.00630714	0.342,0.239,0.331	0.165,0.177,0.26	-0.103	RI	90	102	63	127.667	192	190.667	SF3B1 MT vs WT
RI_133	Slc25a10	chr11	+	120497013_120497461_120497013_120497106_120497383_120497461	0.00052135	0.00588954	0.193,0.174,0.233	0.055,0.107,0.127	-0.104	RI	18.3333	37.3333	8.66667	44.6667	55.6667	53.3333	SF3B1 MT vs WT
RI_1841	Atxn7l2	chr3	-	108206225_108207109_108206225_108206308_108206822_108207109	0.00410484	0.027884	0.164,0.122,0.212	0.032,0.053,0.1	-0.104	RI	7.66667	19.6667	3.66667	28	27.3333	31.6667	SF3B1 MT vs WT
RI_217	Coq6	chr12	+	84368142_84368709_84368142_84368201_84368585_84368709	3.33039e-05	0.000828299	0.151,0.173,0.165	0.028,0.061,0.089	-0.104	RI	14.6667	38	6.33333	55	52.6667	61.3333	SF3B1 MT vs WT
RI_2236	Mus81	chr19	-	5485487_5486114_5485487_5485625_5486028_5486114	3.65878e-06	0.000163531	0.197,0.137,0.188	0.067,0.049,0.093	-0.104	RI	24	57	11	78	81	89	SF3B1 MT vs WT
RI_2909	Jtb	chr3	+	90232194_90232511_90232194_90232232_90232428_90232511	0.00107809	0.0103256	0.343,0.363,0.369	0.257,0.195,0.311	-0.104	RI	160.667	145.333	81.6667	117.667	306	199.333	SF3B1 MT vs WT
RI_3895	Uba7	chr9	+	107977328_107978022_107977328_107977475_107977851_107978022	0.000256692	0.00350272	0.4,0.425,0.354	0.242,0.276,0.35	-0.104	RI	231.333	182	217.333	272.667	413.333	490	SF3B1 MT vs WT
A3SS_3181	Eea1	chr10	+	95993229_95993463_95993423_95993463_95990399_95990465	0.000191225	0.0102414	0.083,0.154,0.077	0.0,0.0,0.0	-0.105	A3SS	4	19	0	9.33333	23	9.33333	SF3B1 MT vs WT
RI_2088	Skiv2l	chr17	-	34846026_34846667_34846026_34846173_34846521_34846667	6.05478e-08	5.04674e-06	0.216,0.134,0.239	0.079,0.067,0.127	-0.105	RI	71.6667	143.667	32.3333	164	215.333	196.333	SF3B1 MT vs WT
RI_3245	Mks1	chr11	+	87857860_87859313_87857860_87857978_87858602_87859313	0.00131707	0.0118768	0.188,0.164,0.155	0.094,0.055,0.043	-0.105	RI	11.6667	28.6667	3.33333	24	40.3333	27.3333	SF3B1 MT vs WT
RI_3331	Hmbs	chr9	-	44342017_44342305_44342017_44342071_44342220_44342305	0.00111589	0.0104921	0.269,0.2,0.248	0.075,0.176,0.15	-0.105	RI	42.6667	63.3333	70.6667	181.333	106	252	SF3B1 MT vs WT
SE_38139	Phf7	chr14	-	31240858_31240983_31239630_31239737_31241725_31241827	9.99155e-05	0.0266616	1.0,0.964,0.941	0.86,0.827,0.903	-0.105	SE	39	0.666667	69.6667	5.66667	39.6667	75.3333	SF3B1 MT vs WT
RI_2920	Idua	chr5	+	108680110_108680497_108680110_108680206_108680294_108680497	0.00707591	0.042373	0.361,0.192,0.247	0.138,0.11,0.235	-0.106	RI	38	52.6667	16	45.3333	90.6667	61.3333	SF3B1 MT vs WT
RI_70	Ndst2	chr14	-	20724460_20724820_20724460_20724563_20724710_20724820	0.00127078	0.0116639	0.288,0.226,0.295	0.139,0.223,0.129	-0.106	RI	42.6667	57.6667	27.3333	69	100.333	96.3333	SF3B1 MT vs WT
RI_938	Ddx46	chr13	+	55659019_55660799_55659019_55659098_55660716_55660799	3.58547e-12	1.57965e-09	0.202,0.147,0.169	0.027,0.061,0.113	-0.106	RI	72.3333	169.333	19.6667	157	241.667	176.667	SF3B1 MT vs WT
RI_348	Arhgap27	chr11	-	103338306_103338755_103338306_103338397_103338687_103338755	0.000226324	0.00321651	0.352,0.194,0.277	0.149,0.128,0.225	-0.107	RI	111.667	145.333	77	198.333	257	275.333	SF3B1 MT vs WT
RI_1157	Pdlim7	chr13	-	55507329_55507624_55507329_55507366_55507487_55507624	0.000318675	0.00406276	0.244,0.067,0.188	0.059,0.051,0.064	-0.108	RI	12.6667	27.6667	3.66667	30	40.3333	33.6667	SF3B1 MT vs WT
RI_2267	Mtx1	chr3	-	89210106_89210448_89210106_89210183_89210265_89210448	0.00168188	0.0143682	0.327,0.38,0.314	0.167,0.28,0.25	-0.108	RI	72.6667	78.6667	54.6667	100	151.333	154.667	SF3B1 MT vs WT
RI_4045	2310022A10Rik	chr7	+	27580336_27582099_27580336_27580691_27581350_27582099	5.87647e-05	0.00116923	0.938,1.0,0.971	0.924,0.835,0.825	-0.108	RI	65	1	84.6667	6.66667	66	91.3333	SF3B1 MT vs WT
A3SS_2360	Cd48	chr1	+	171701790_171705256_171704797_171705256_171695663_171695966	0.000205505	0.0107616	0.96,0.972,0.968	0.81,0.854,0.908	-0.109	A3SS	76	1.33333	59.6667	5.33333	77.3333	65	SF3B1 MT vs WT
A3SS_6431	Ikzf3	chr11	-	98476926_98484861_98476926_98477043_98488851_98489019	0.000444957	0.0192393	0.886,0.856,0.805	0.686,0.763,0.771	-0.109	A3SS	258	21.6667	139.667	24.3333	279.667	164	SF3B1 MT vs WT
RI_1666	Rasal3	chr17	-	32392045_32392788_32392045_32392203_32392397_32392788	0.000111253	0.00182005	0.324,0.194,0.32	0.111,0.147,0.252	-0.109	RI	207	255.667	101.667	266	462.667	367.667	SF3B1 MT vs WT
SE_5648	Mtss1	chr15	-	58948322_58948442_58945984_58946019_58951469_58951680	3.04324e-06	0.00253428	0.2,0.111,0.072	0.0,0.0,0.056	-0.109	SE	6	22	0.666667	27.3333	28	28	SF3B1 MT vs WT
RI_2517	Pirb	chr7	-	3716033_3717426_3716033_3716336_3716593_3717426	0.000680573	0.00711487	0.307,0.207,0.267	0.179,0.126,0.145	-0.11	RI	45.3333	64.3333	18.3333	52.3333	109.667	70.6667	SF3B1 MT vs WT
A3SS_1709	Hdac10	chr15	-	89124174_89124428_89124174_89124253_89124531_89124588	0.00120246	0.04048	0.586,0.557,0.553	0.423,0.453,0.487	-0.111	A3SS	178.667	68.3333	127	77.3333	247	204.333	SF3B1 MT vs WT
A5SS_1110	Fcrl1	chr3	+	87376388_87380488_87376388_87376525_87381324_87381384	4.25109e-09	1.77817e-06	0.169,0.098,0.231	0.047,0.037,0.081	-0.111	A5SS	41.3333	105.333	22.3333	183.667	146.667	206	SF3B1 MT vs WT
A5SS_1996	H2-Q6	chr17	+	35428266_35428868_35428266_35428592_35428999_35430055	9.10112e-08	2.22067e-05	0.311,0.207,0.324	0.136,0.157,0.216	-0.111	A5SS	877.667	1081.67	336.667	859	1959.33	1195.67	SF3B1 MT vs WT
A5SS_3411	Shisa5	chr9	+	109040869_109051300_109040869_109051280_109051366_109051453	4.74594e-05	0.00496289	0.911,0.87,0.922	0.752,0.716,0.901	-0.111	A5SS	329.667	30.3333	290.333	62.6667	360	353	SF3B1 MT vs WT
SE_47970	Krba1	chr6	+	48408528_48408726_48407672_48407822_48409169_48409343	2.8404e-05	0.0123796	1.0,0.967,1.0	0.802,0.9,0.933	-0.111	SE	49.6667	0.333333	58.3333	4.33333	50	62.6667	SF3B1 MT vs WT
A3SS_2361	Cd48	chr1	+	171704546_171705256_171704797_171705256_171695663_171695966	0.000166347	0.00976105	0.962,0.972,0.968	0.808,0.854,0.905	-0.112	A3SS	77	1.33333	58.6667	5.33333	78.3333	64	SF3B1 MT vs WT
A3SS_3251	Wdr45	chrX	+	7725739_7726036_7725930_7726036_7724186_7724291	1.53367e-05	0.00136209	0.252,0.17,0.227	0.103,0.057,0.153	-0.112	A3SS	29	52.3333	16.6667	79	81.3333	95.6667	SF3B1 MT vs WT
A5SS_2885	Phf20l1	chr15	+	66630866_66631045_66630866_66630966_66632705_66632901	0.000529014	0.0292255	0.229,0.215,0.18	0.103,0.053,0.131	-0.112	A5SS	26	57	10	49.6667	83	59.6667	SF3B1 MT vs WT
RI_219	Coq6	chr12	+	84370255_84371031_84370255_84370386_84370923_84371031	0.00680726	0.040937	0.359,0.308,0.34	0.236,0.172,0.264	-0.112	RI	35	34.6667	24.6667	44	69.6667	68.6667	SF3B1 MT vs WT
RI_2799	Fahd2a	chr2	-	127438112_127438569_127438112_127438272_127438509_127438569	0.001112	0.0104875	0.192,0.289,0.205	0.082,0.16,0.108	-0.112	RI	21	35.6667	14.3333	54.6667	56.6667	69	SF3B1 MT vs WT
RI_4043	Ppp1cc	chr5	+	122174054_122175273_122174054_122174115_122174979_122175273	0.00162307	0.013943	0.686,0.682,0.706	0.556,0.649,0.533	-0.112	RI	249	55.6667	261	94.3333	304.667	355.333	SF3B1 MT vs WT
RI_499	Cers4	chr8	+	4519462_4520682_4519462_4520308_4520553_4520682	5.29327e-05	0.00111919	0.281,0.168,0.273	0.121,0.089,0.175	-0.112	RI	48	74	23.3333	83	122	106.333	SF3B1 MT vs WT
RI_3267	Hdac10	chr15	-	89124174_89124588_89124174_89124253_89124531_89124588	0.000738851	0.00749545	0.715,0.655,0.685	0.522,0.557,0.635	-0.114	RI	301.333	68.3333	203	77.3333	369.667	280.333	SF3B1 MT vs WT
RI_3413	Pold1	chr7	-	44533884_44534487_44533884_44534017_44534384_44534487	4.92701e-05	0.00108992	0.312,0.277,0.375	0.19,0.206,0.227	-0.114	RI	96	102.333	79.6667	155.333	198.333	235	SF3B1 MT vs WT
A5SS_2637	Trmt6	chr2	-	132810086_132810289_132810205_132810289_132809828_132809953	7.44647e-05	0.00726776	0.249,0.206,0.289	0.143,0.092,0.164	-0.115	A5SS	40.6667	60.6667	21.6667	70.6667	101.333	92.3333	SF3B1 MT vs WT
A5SS_668	Ap4m1	chr5	+	138172348_138172479_138172348_138172437_138172786_138172893	0.00011465	0.0101992	0.142,0.18,0.183	0.037,0.056,0.068	-0.115	A5SS	10.6667	38	4	51.3333	48.6667	55.3333	SF3B1 MT vs WT
MXE_5546	St3gal6	chr16	-	58493679_58493861_58507447_58507614_58488903_58488981_58523501_58523672	0.000143603	0.0368667	0.322,0.221,0.256	0.155,0.18,0.119	-0.115	MXE	44.6667	117.667	20.6667	113.667	162.333	134.333	SF3B1 MT vs WT
RI_2761	Dxo	chr17	+	34838812_34839137_34838812_34838907_34838986_34839137	5.61153e-06	0.000218788	0.197,0.245,0.128	0.03,0.059,0.136	-0.115	RI	28.6667	68	10	73	96.6667	83	SF3B1 MT vs WT
RI_2535	Fus	chr7	+	127972553_127975920_127972553_127972770_127975887_127975920	0.00203669	0.0166609	0.47,0.473,0.401	0.341,0.285,0.37	-0.116	RI	190.667	123	92	88.3333	313.667	180.333	SF3B1 MT vs WT
RI_302	Sh3glb2	chr2	-	30345698_30346453_30345698_30345939_30346352_30346453	0.000416121	0.0049549	0.295,0.216,0.353	0.134,0.181,0.202	-0.116	RI	58.3333	74	44.3333	107.333	132.333	151.667	SF3B1 MT vs WT
SE_18068	Edc3	chr9	+	57715947_57716267_57713380_57713561_57727185_57727521	0.000128317	0.0299603	0.993,0.713,0.966	0.74,0.753,0.832	-0.116	SE	212.333	11.3333	233.667	34.3333	223.667	268	SF3B1 MT vs WT
RI_1739	Hdac6	chrX	-	7939442_7939665_7939442_7939532_7939605_7939665	0.000248229	0.00341759	0.241,0.104,0.189	0.035,0.0,0.146	-0.118	RI	9.33333	21	2	20	30.3333	22	SF3B1 MT vs WT
RI_13	Mettl26	chr17	+	25876660_25877169_25876660_25876739_25876949_25877169	0.00359765	0.0255061	0.598,0.497,0.524	0.407,0.4,0.454	-0.119	RI	89.3333	37.3333	95.3333	66.6667	126.667	162	SF3B1 MT vs WT
RI_663	Plk3	chr4	-	117129959_117130405_117129959_117130089_117130242_117130405	0.00665978	0.0403815	0.372,0.328,0.407	0.2,0.341,0.209	-0.119	RI	46	39.6667	29.3333	47	85.6667	76.3333	SF3B1 MT vs WT
RI_1176	Cln3	chr7	-	126575202_126575412_126575202_126575258_126575343_126575412	0.000690591	0.00712854	0.268,0.246,0.308	0.144,0.153,0.166	-0.12	RI	31.6667	45.6667	18.6667	55.6667	77.3333	74.3333	SF3B1 MT vs WT
RI_1953	Pan3	chr5	+	147545605_147548496_147545605_147545735_147546364_147548496	0.00130452	0.011802	0.417,0.279,0.401	0.245,0.257,0.234	-0.12	RI	98	80.3333	49	75.6667	178.333	124.667	SF3B1 MT vs WT
A5SS_1663	Zfp429	chr13	-	67397263_67399750_67399695_67399750_67396629_67399143	0.000341452	0.0222171	0.059,0.059,0.286	0.042,0.0,0.0	-0.121	A5SS	4.33333	16.6667	0.666667	15	21	15.6667	SF3B1 MT vs WT
MXE_88	Ms4a4c	chr19	+	11416328_11416448_11417642_11417699_11414791_11414951_11418992_11419118	5.60603e-08	5.75688e-05	0.748,0.769,0.769	0.598,0.644,0.682	-0.121	MXE	782.333	192	437	200.333	974.333	637.333	SF3B1 MT vs WT
RI_2296	Surf2	chr2	+	26917427_26919055_26917427_26917531_26918872_26919055	4.84011e-05	0.00108955	0.326,0.195,0.246	0.078,0.127,0.198	-0.121	RI	62	89	29.6667	96.6667	151	126.333	SF3B1 MT vs WT
RI_2945	Usp11	chrX	+	20716746_20717804_20716746_20716953_20717754_20717804	0.000130345	0.00203741	0.316,0.19,0.274	0.1,0.133,0.185	-0.121	RI	57.6667	81	19.6667	61	138.667	80.6667	SF3B1 MT vs WT
SE_53592	Itch	chr2	+	155157773_155157975_155138195_155138272_155163392_155163483	4.34121e-06	0.00333897	0.28,0.188,0.278	0.149,0.102,0.131	-0.121	SE	67.6667	98.6667	28	93.3333	166.333	121.333	SF3B1 MT vs WT
RI_1903	Miip	chr4	-	147862437_147862949_147862437_147862567_147862896_147862949	5.31432e-05	0.00111919	0.788,0.754,0.784	0.669,0.629,0.662	-0.122	RI	252.667	36.3333	239.333	63.6667	289	303	SF3B1 MT vs WT
RI_2730	Phf12	chr11	+	78024812_78025086_78024812_78024867_78024960_78025086	0.000647498	0.00688581	0.924,0.862,0.92	0.713,0.753,0.873	-0.122	RI	106.667	5.66667	102	15	112.333	117	SF3B1 MT vs WT
RI_851	Clcn2	chr16	-	20712879_20713459_20712879_20713008_20713327_20713459	0.00155587	0.013499	0.15,0.2,0.125	0.0,0.024,0.083	-0.123	RI	4.33333	12.3333	1	11.6667	16.6667	12.6667	SF3B1 MT vs WT
RI_1526	Dus3l	chr17	+	56768033_56768902_56768033_56768150_56768347_56768902	0.00570609	0.0361346	0.46,0.247,0.407	0.226,0.23,0.287	-0.124	RI	113	90.6667	69.6667	107	203.667	176.667	SF3B1 MT vs WT
SE_30783	Hnrnpa2b1	chr6	-	51464427_51464451_51464088_51464211_51465178_51465241	9.50082e-09	2.76057e-05	0.369,0.294,0.387	0.244,0.233,0.202	-0.124	SE	557.667	804.333	308	846.667	1362	1154.67	SF3B1 MT vs WT
A3SS_276	Siglecg	chr7	+	43411334_43411461_43411413_43411461_43410942_43411206	8.35115e-05	0.00578808	0.311,0.15,0.357	0.131,0.124,0.187	-0.125	A3SS	277.667	394	119	388.333	671.667	507.333	SF3B1 MT vs WT
RI_53	Ap4m1	chr5	+	138172348_138172893_138172348_138172437_138172786_138172893	0.000263116	0.00352804	0.203,0.237,0.29	0.076,0.084,0.196	-0.125	RI	24.3333	38	13	51.3333	62.3333	64.3333	SF3B1 MT vs WT
RI_2419	Jak3	chr8	+	71679558_71680557_71679558_71679844_71680434_71680557	0.00515792	0.0334181	0.35,0.161,0.4	0.135,0.114,0.283	-0.126	RI	92	96.6667	39.3333	98.6667	188.667	138	SF3B1 MT vs WT
A5SS_1514	H2-Q4	chr17	+	35383260_35383863_35383260_35383587_35383994_35385290	2.7669e-06	0.0005401	0.451,0.381,0.47	0.267,0.318,0.335	-0.127	A5SS	359	228	149	171.333	587	320.333	SF3B1 MT vs WT
RI_1340	H2-Ke6	chr17	-	34026032_34026470_34026032_34026225_34026395_34026470	5.6395e-05	0.00113674	0.374,0.279,0.426	0.196,0.252,0.25	-0.127	RI	199.667	179	144.667	239.667	378.667	384.333	SF3B1 MT vs WT
RI_3102	Srpk1	chr17	-	28599470_28600456_28599470_28599869_28600242_28600456	0.000246219	0.0034051	0.343,0.33,0.345	0.147,0.181,0.308	-0.127	RI	91.6667	88.6667	46.3333	92.6667	180.333	139	SF3B1 MT vs WT
SE_14665	Zc3h11a	chr1	-	133655344_133655398_133654319_133654438_133661236_133661318	1.48325e-05	0.00768075	1.0,1.0,0.977	0.849,0.907,0.839	-0.127	SE	59	0.333333	35	3.66667	59.3333	38.6667	SF3B1 MT vs WT
SE_31823	Arid4b	chr13	+	14169918_14170179_14164766_14164942_14181219_14181304	0.000292955	0.0486408	0.897,0.867,0.903	0.791,0.714,0.78	-0.127	SE	176.333	10.6667	116.333	17	187	133.333	SF3B1 MT vs WT
SE_38061	Pex11g	chr8	-	3465782_3465971_3463921_3464100_3467571_3467670	9.17013e-05	0.025411	0.93,1.0,1.0	0.768,0.867,0.913	-0.127	SE	42	0.666667	51.6667	4.66667	42.6667	56.3333	SF3B1 MT vs WT
SE_52445	Fgd2	chr17	+	29363710_29363942_29360913_29361157_29364910_29364991	2.28214e-05	0.01047	0.912,0.704,0.883	0.724,0.708,0.685	-0.127	SE	855	83	719.333	148.667	938	868	SF3B1 MT vs WT
RI_126	Snhg1	chr19	+	8724402_8724721_8724402_8724483_8724671_8724721	1.70498e-08	1.81315e-06	0.269,0.308,0.365	0.195,0.15,0.214	-0.128	RI	345.667	379.667	175.667	365	725.333	540.667	SF3B1 MT vs WT
RI_2965	Brd9	chr13	+	73941943_73942806_73941943_73942054_73942690_73942806	0.00146835	0.0129014	0.377,0.298,0.326	0.193,0.13,0.294	-0.128	RI	66	64.6667	29	54.6667	130.667	83.6667	SF3B1 MT vs WT
SE_33096	Sf3b1	chr1	-	55000014_55000161_54999626_54999752_55000643_55000914	0	0	1.0,1.0,1.0	0.907,0.815,0.893	-0.128	SE	1073.67	0	715.333	47.6667	1073.67	763	SF3B1 MT vs WT
A3SS_4468	Cd22	chr7	-	30867781_30868224_30867781_30868055_30869509_30869773	0.000309603	0.0147227	0.723,0.645,0.772	0.521,0.609,0.621	-0.13	A3SS	420	80.6667	192.667	68.6667	500.667	261.333	SF3B1 MT vs WT
RI_3877	BC017158	chr7	-	128274632_128276143_128274632_128274703_128276085_128276143	0.00205914	0.0167285	0.259,0.268,0.326	0.128,0.109,0.226	-0.13	RI	26.3333	33.3333	17	44.6667	59.6667	61.6667	SF3B1 MT vs WT
SE_23133	Hnrnpc	chr14	-	52098014_52098040_52083868_52084391_52103888_52103999	2.10029e-09	9.98612e-06	0.704,0.674,0.721	0.581,0.597,0.53	-0.13	SE	1139	385	832.667	494.667	1524	1327.33	SF3B1 MT vs WT
SE_36788	Luc7l2	chr6	+	38568846_38568917_38551513_38551908_38570509_38570604	2.16879e-05	0.0101389	0.304,0.212,0.295	0.143,0.131,0.146	-0.13	SE	51	76	17.6667	63	127	80.6667	SF3B1 MT vs WT
RI_1602	Sfi1	chr11	-	3134625_3135542_3134625_3134730_3135282_3135542	0.00206122	0.0167285	0.547,0.465,0.472	0.316,0.39,0.386	-0.131	RI	87.6667	44	54.3333	47.6667	131.667	102	SF3B1 MT vs WT
RI_2763	Ccdc107	chr4	+	43495508_43495921_43495508_43495621_43495696_43495921	0.000228069	0.00322645	0.345,0.185,0.331	0.146,0.137,0.186	-0.131	RI	48	70	36.6667	116.333	118	153	SF3B1 MT vs WT
A3SS_2953	Ccnl2	chr4	+	155818538_155820428_155820328_155820428_155817922_155817987	0.00148427	0.047266	0.674,0.718,0.704	0.519,0.514,0.666	-0.132	A3SS	370.667	81.6667	218	82	452.333	300	SF3B1 MT vs WT
A3SS_4469	Cd22	chr7	-	30867781_30868942_30867781_30868055_30869509_30869773	0.000213264	0.0110452	0.715,0.633,0.761	0.515,0.589,0.608	-0.132	A3SS	399.667	80.6667	182	68.6667	480.333	250.667	SF3B1 MT vs WT
RI_2594	Wdr90	chr17	-	25850417_25850938_25850417_25850515_25850746_25850938	7.8174e-06	0.00027226	0.268,0.111,0.045	0.0,0.0,0.027	-0.132	RI	5.33333	16	0.333333	16.3333	21.3333	16.6667	SF3B1 MT vs WT
RI_4081	Hps3	chr3	-	20012696_20014203_20012696_20012930_20014022_20014203	7.65631e-07	4.17348e-05	0.263,0.266,0.27	0.154,0.097,0.153	-0.132	RI	64.6667	89	31.3333	98.3333	153.667	129.667	SF3B1 MT vs WT
RI_1533	Map4k2	chr19	+	6341743_6341967_6341743_6341834_6341902_6341967	2.55098e-06	0.0001192	0.325,0.161,0.314	0.103,0.101,0.196	-0.133	RI	172	272	99	381	444	480	SF3B1 MT vs WT
RI_1600	Sfi1	chr11	-	3133071_3135542_3133071_3133207_3134625_3135542	0.00379617	0.0263087	1.0,1.0,0.957	0.769,0.857,0.933	-0.133	RI	47.3333	0.333333	24	2	47.6667	26	SF3B1 MT vs WT
RI_1960	Ccnl2	chr4	+	155817922_155820428_155817922_155817987_155820328_155820428	0.00782533	0.0455346	0.596,0.674,0.659	0.438,0.462,0.63	-0.133	RI	285.667	81.6667	174.333	82	367.333	256.333	SF3B1 MT vs WT
RI_1869	Tspyl2	chrX	-	152340085_152340380_152340085_152340197_152340302_152340380	0.00184111	0.0153459	0.41,0.437,0.514	0.275,0.385,0.299	-0.134	RI	95	57.3333	40.6667	45.3333	152.333	86	SF3B1 MT vs WT
RI_2386	Tbc1d17	chr7	-	44842815_44843111_44842815_44842916_44842994_44843111	1.58265e-08	1.80774e-06	0.246,0.255,0.318	0.135,0.158,0.118	-0.136	RI	88.3333	135	47	162.667	223.333	209.667	SF3B1 MT vs WT
MXE_11404	Ptprc	chr1	-	138115618_138115642_138120019_138120166_138113563_138113779_138126302_138126326	7.84625e-07	0.000553945	0.354,0.11,0.199	0.069,0.085,0.098	-0.137	MXE	181	365.333	41.3333	291.333	546.333	332.667	SF3B1 MT vs WT
RI_1074	Faah	chr4	-	116000048_116000827_116000048_116000088_116000786_116000827	0.000670583	0.00703427	0.411,0.333,0.375	0.232,0.211,0.266	-0.137	RI	47.3333	37.6667	26.6667	42.6667	85	69.3333	SF3B1 MT vs WT
A3SS_131	NA	chr1	-	85723097_85723387_85723097_85723181_85725120_85725289	0.000176005	0.00987516	0.597,0.587,0.635	0.419,0.428,0.559	-0.138	A3SS	544.667	176.667	363.667	205.333	721.333	569	SF3B1 MT vs WT
RI_3253	Pan2	chr10	+	128313140_128313743_128313140_128313260_128313614_128313743	9.79746e-06	0.000318429	0.277,0.186,0.275	0.083,0.073,0.169	-0.138	RI	35.3333	51	12.6667	52	86.3333	64.6667	SF3B1 MT vs WT
RI_1175	Pex6	chr17	+	46723673_46724027_46723673_46723735_46723918_46724027	5.82066e-07	3.51979e-05	0.344,0.344,0.367	0.189,0.195,0.251	-0.14	RI	104.667	96.6667	63	120.667	201.333	183.667	SF3B1 MT vs WT
SE_28916	Ccnl2	chr4	+	155818538_155818664_155817922_155817987_155820328_155820428	0.000180581	0.0368684	0.447,0.47,0.46	0.29,0.284,0.384	-0.14	SE	137	81.6667	76.3333	82	218.667	158.333	SF3B1 MT vs WT
RI_1043	Mdp1	chr14	-	55659987_55660228_55659987_55660098_55660167_55660228	0.00371167	0.0259565	0.535,0.434,0.604	0.326,0.335,0.486	-0.142	RI	213.333	110.667	137.333	138.333	324	275.667	SF3B1 MT vs WT
RI_2366	Lmbr1l	chr15	-	98908519_98908759_98908519_98908596_98908675_98908759	0.000223911	0.00320921	0.37,0.202,0.382	0.159,0.141,0.227	-0.142	RI	72	84.6667	39.6667	107.333	156.667	147	SF3B1 MT vs WT
RI_2198	Tcirg1	chr19	-	3903045_3903428_3903045_3903172_3903339_3903428	0.000426513	0.00501019	0.406,0.394,0.388	0.145,0.281,0.333	-0.143	RI	111.333	84.3333	59.6667	90.6667	195.667	150.333	SF3B1 MT vs WT
RI_2911	Armcx2	chrX	-	134807453_134807725_134807453_134807513_134807620_134807725	0.000356136	0.00437579	0.171,0.307,0.261	0.128,0.026,0.154	-0.144	RI	19.6667	29.6667	8	34.6667	49.3333	42.6667	SF3B1 MT vs WT
A3SS_1005	Chuk	chr19	-	44078888_44079266_44078888_44078985_44081945_44081995	1.85337e-09	5.13818e-07	0.209,0.182,0.303	0.042,0.079,0.139	-0.145	A3SS	57	92.3333	15.6667	92.6667	149.333	108.333	SF3B1 MT vs WT
RI_2465	Srpk3	chrX	+	73778104_73778346_73778104_73778174_73778253_73778346	0.000597739	0.00646817	0.52,0.377,0.557	0.323,0.328,0.369	-0.145	RI	244.333	143.333	157.333	172.667	387.667	330	SF3B1 MT vs WT
SE_11870	Nbr1	chr11	+	101572461_101572572_101571901_101571977_101572807_101572972	4.85323e-06	0.00357506	0.827,0.762,0.839	0.661,0.7,0.633	-0.145	SE	239.333	27.3333	174.333	43.6667	266.667	218	SF3B1 MT vs WT
SE_3588	Osbpl9	chr4	-	109091660_109091699_109087394_109087485_109098502_109098553	7.82675e-05	0.0232758	0.485,0.323,0.448	0.271,0.29,0.261	-0.145	SE	191	182	116.333	223.667	373	340	SF3B1 MT vs WT
SE_4880	Zzz3	chr3	+	152427276_152428832_152422617_152422771_152446798_152446937	5.66167e-05	0.0193144	0.901,0.833,0.95	0.679,0.775,0.794	-0.145	SE	116.333	6	80	14	122.333	94	SF3B1 MT vs WT
MXE_2207	Morc2a	chr11	+	3685384_3685526_3685657_3685882_3684837_3684892_3685975_3686069	0.000167918	0.0412349	0.59,0.601,0.633	0.449,0.483,0.453	-0.146	MXE	84.3333	54	68.3333	79.6667	138.333	148	SF3B1 MT vs WT
RI_3580	Hps5	chr7	-	46774813_46775951_46774813_46774937_46775764_46775951	0.00613862	0.0380151	0.431,0.259,0.431	0.193,0.163,0.328	-0.146	RI	49	41.3333	29	50.6667	90.3333	79.6667	SF3B1 MT vs WT
A3SS_5769	Sp110	chr1	-	85584902_85585064_85584902_85585055_85586214_85586295	8.03799e-06	0.000806022	0.432,0.435,0.424	0.216,0.303,0.33	-0.147	A3SS	111	136.333	72.6667	180	247.333	252.667	SF3B1 MT vs WT
A3SS_6661	U2af1l4	chr7	+	30563531_30563619_30563556_30563619_30563343_30563399	8.76109e-07	0.000133197	0.906,0.812,0.913	0.745,0.758,0.688	-0.147	A3SS	151.667	16	125	36.3333	167.667	161.333	SF3B1 MT vs WT
RI_3204	Mroh1	chr15	+	76434062_76434787_76434062_76434158_76434682_76434787	1.31135e-07	9.51219e-06	0.255,0.138,0.245	0.065,0.053,0.08	-0.147	RI	26.6667	48	8.33333	59.6667	74.6667	68	SF3B1 MT vs WT
SE_30784	Hnrnpa2b1	chr6	-	51464427_51464547_51464088_51464211_51465178_51465241	3.14687e-09	1.1756e-05	0.738,0.626,0.699	0.546,0.571,0.505	-0.147	SE	3725.33	804.333	1976.33	846.667	4529.67	2823	SF3B1 MT vs WT
RI_398	Srrt	chr5	-	137301317_137302314_137301317_137301647_137302125_137302314	0.00558483	0.0355033	0.727,0.696,0.661	0.526,0.485,0.626	-0.149	RI	104.333	23	64.6667	26	127.333	90.6667	SF3B1 MT vs WT
RI_4020	2410002F23Rik	chr7	+	44247250_44248295_44247250_44247416_44248251_44248295	0.0010857	0.0103342	0.464,0.509,0.495	0.285,0.285,0.451	-0.149	RI	162	86	96.3333	93.3333	248	189.667	SF3B1 MT vs WT
A5SS_3835	Ddx5	chr11	-	106783219_106784018_106783958_106784018_106782468_106783856	0	0	0.99,1.0,0.996	0.748,0.885,0.9	-0.151	A5SS	367.667	1	170.667	18	368.667	188.667	SF3B1 MT vs WT
RI_3937	Nudt13	chr14	+	20306231_20307799_20306231_20306366_20307692_20307799	5.36328e-05	0.00111919	0.176,0.125,0.257	0.026,0.0,0.08	-0.151	RI	8	18.3333	1.66667	20.3333	26.3333	22	SF3B1 MT vs WT
MXE_8643	Smox	chr2	+	131522058_131522219_131524243_131524333_131520094_131520268_131524742_131525172	0.00019513	0.0432644	1.0,1.0,0.912	1.0,0.716,0.739	-0.152	MXE	8.66667	0.333333	8.33333	2.66667	9	11	SF3B1 MT vs WT
RI_2320	Cpsf1	chr15	-	76596219_76596571_76596219_76596349_76596415_76596571	9.06554e-05	0.00158853	0.432,0.29,0.404	0.191,0.195,0.284	-0.152	RI	74.3333	74	40.3333	88.6667	148.333	129	SF3B1 MT vs WT
RI_682	Nolc1	chr19	+	46078702_46079021_46078702_46078758_46078872_46079021	0.000844292	0.00837233	0.195,0.3,0.275	0.103,0.059,0.148	-0.153	RI	15.3333	23.3333	5.66667	24.3333	38.6667	30	SF3B1 MT vs WT
A3SS_1259	Rab4b	chr7	-	27174715_27174840_27174715_27174778_27176157_27176238	0.00107276	0.0374248	1.0,0.848,1.0	0.691,1.0,0.695	-0.154	A3SS	15.3333	0.666667	14.3333	2.66667	16	17	SF3B1 MT vs WT
RI_1743	Galt	chr4	+	41756512_41756811_41756512_41756561_41756681_41756811	0.00137269	0.0122556	0.394,0.494,0.471	0.242,0.264,0.392	-0.154	RI	74	46	55.3333	66	120	121.333	SF3B1 MT vs WT
A5SS_2491	Qtrt2	chr16	-	43880828_43881213_43880967_43881213_43880298_43880354	0.000560327	0.0298298	0.25,0.231,0.091	0.063,0.0,0.043	-0.155	A5SS	5	12.3333	1	11.6667	17.3333	12.6667	SF3B1 MT vs WT
RI_2782	Fdx1l	chr9	-	21073074_21073318_21073074_21073181_21073263_21073318	0.000334709	0.00416227	0.312,0.275,0.311	0.207,0.158,0.069	-0.155	RI	27.6667	35.6667	20	59.3333	63.3333	79.3333	SF3B1 MT vs WT
RI_758	Parp2	chr14	+	50814869_50815427_50814869_50814966_50815351_50815427	2.06674e-05	0.000554245	0.349,0.269,0.385	0.145,0.108,0.284	-0.155	RI	103.667	99.6667	41	95.6667	203.333	136.667	SF3B1 MT vs WT
SE_17159	Tnip1	chr11	-	54940710_54940882_54939597_54939735_54956020_54956104	3.01931e-07	0.000493478	0.558,0.516,0.587	0.365,0.42,0.41	-0.155	SE	250.667	100.667	181.667	138.667	351.333	320.333	SF3B1 MT vs WT
A5SS_415	Gm49339	chr10	+	51494792_51494893_51494792_51494845_51495993_51496059	0.000245954	0.0180038	0.36,0.322,0.371	0.185,0.137,0.261	-0.157	A5SS	53.3333	65.6667	12.6667	36.3333	119	49	SF3B1 MT vs WT
RI_3808	AI413582	chr17	-	27564148_27564410_27564148_27564215_27564384_27564410	0.00254493	0.0196706	0.784,0.862,0.694	0.655,0.613,0.6	-0.157	RI	86.3333	12.3333	89.3333	26.6667	98.6667	116	SF3B1 MT vs WT
RI_176	Ndor1	chr2	-	25249793_25250197_25249793_25250003_25250095_25250197	1.21905e-08	1.50382e-06	0.235,0.296,0.207	0.077,0.082,0.106	-0.158	RI	40.6667	68	14.6667	79.6667	108.667	94.3333	SF3B1 MT vs WT
RI_4005	Paxx	chr2	-	25460008_25460357_25460008_25460074_25460166_25460357	0.00024389	0.00340073	0.502,0.562,0.584	0.329,0.386,0.46	-0.158	RI	114	50.3333	106	88	164.333	194	SF3B1 MT vs WT
SE_56329	Rph3al	chr11	-	75878948_75879035_75854303_75854478_75906517_75906647	0.000128312	0.0299603	0.933,1.0,1.0	0.751,0.906,0.801	-0.158	SE	19	0.333333	26.3333	3	19.3333	29.3333	SF3B1 MT vs WT
RI_3632	Alkbh6	chr7	+	30312236_30312707_30312236_30312388_30312590_30312707	0.000415634	0.0049549	0.562,0.511,0.675	0.435,0.398,0.438	-0.159	RI	154	55.6667	131.667	90	209.667	221.667	SF3B1 MT vs WT
RI_3664	Tmem198b	chr10	-	128801350_128802517_128801350_128801511_128802404_128802517	0.000160515	0.00241478	0.913,1.0,1.0	0.833,0.879,0.724	-0.159	RI	19.3333	0.333333	26.6667	3	19.6667	29.6667	SF3B1 MT vs WT
RI_607	Sharpin	chr15	-	76347258_76347817_76347258_76347594_76347663_76347817	1.60854e-06	7.87421e-05	0.395,0.361,0.391	0.171,0.172,0.326	-0.159	RI	205.667	196.333	106.667	231	402	337.667	SF3B1 MT vs WT
RI_324	Stk25	chr1	-	93626050_93627133_93626050_93626208_93627024_93627133	0.000910064	0.00896689	0.532,0.394,0.538	0.252,0.302,0.43	-0.16	RI	230	118.333	128.667	131	348.333	259.667	SF3B1 MT vs WT
RI_480	Nr1h2	chr7	-	44551954_44552620_44551954_44552245_44552506_44552620	0.00364618	0.0256731	0.463,0.474,0.476	0.229,0.23,0.474	-0.16	RI	142.667	80.3333	74.3333	84.3333	223	158.667	SF3B1 MT vs WT
RI_1333	Rpusd3	chr6	-	113417140_113417411_113417140_113417225_113417303_113417411	0.00427091	0.0288216	0.226,0.184,0.41	0.084,0.184,0.069	-0.161	RI	13	20.6667	6	26.3333	33.6667	32.3333	SF3B1 MT vs WT
RI_2313	Ap1g2	chr14	-	55101070_55101522_55101070_55101175_55101394_55101522	2.09351e-10	4.61171e-08	0.328,0.222,0.31	0.118,0.081,0.178	-0.161	RI	92.3333	111.333	37	137	203.667	174	SF3B1 MT vs WT
RI_2745	Ptcd3	chr6	-	71883443_71884625_71883443_71883602_71884539_71884625	0.00747488	0.0440775	0.407,0.419,0.385	0.17,0.28,0.277	-0.161	RI	23.3333	17.3333	9.66667	16	40.6667	25.6667	SF3B1 MT vs WT
RI_3962	Zfp446	chr7	+	12981845_12983396_12981845_12981927_12982118_12983396	0.00852295	0.0482289	0.388,0.2,0.273	0.154,0.043,0.179	-0.162	RI	10.6667	11.6667	4	12.6667	22.3333	16.6667	SF3B1 MT vs WT
RI_353	Clk2	chr3	+	89169614_89170115_89169614_89169702_89170048_89170115	6.85559e-10	1.32142e-07	0.321,0.241,0.329	0.094,0.14,0.168	-0.163	RI	87.3333	99.3333	32	103.667	186.667	135.667	SF3B1 MT vs WT
SE_23466	Tbl1xr1	chr3	+	22102866_22102947_22076935_22076954_22148941_22149008	0.000183205	0.0368684	0.137,0.343,0.208	0.081,0.048,0.07	-0.163	SE	14.3333	29.3333	2.66667	21	43.6667	23.6667	SF3B1 MT vs WT
A3SS_2517	Dok3	chr13	-	55528448_55528619_55528448_55528554_55529214_55529296	3.34026e-08	6.84462e-06	0.923,0.815,0.892	0.65,0.723,0.763	-0.165	A3SS	206.667	17.6667	239.333	60.3333	224.333	299.667	SF3B1 MT vs WT
SE_28303	Arhgap9	chr10	+	127324344_127324459_127323706_127323830_127325118_127325199	2.15225e-05	0.0101389	0.562,0.477,0.632	0.425,0.392,0.359	-0.165	SE	300	123	276.333	210.333	423	486.667	SF3B1 MT vs WT
SE_43140	Anks3	chr16	-	4960396_4960568_4957640_4957762_4964119_4964173	0.00018847	0.0369183	0.836,0.71,0.785	0.6,0.661,0.574	-0.165	SE	124.333	17	91.3333	28.6667	141.333	120	SF3B1 MT vs WT
SE_21443	Mirt1	chr19	-	53446775_53446887_53446340_53446483_53447155_53447313	4.05161e-07	0.000623244	0.923,0.942,0.959	0.795,0.784,0.748	-0.166	SE	127	4	93.3333	13.6667	131	107	SF3B1 MT vs WT
RI_417	Rabl2	chr15	-	89583909_89584390_89583909_89584007_89584278_89584390	0.000528159	0.00592307	0.111,0.167,0.333	0.0,0.111,0.0	-0.167	RI	2.66667	5.66667	0.333333	6	8.33333	6.33333	SF3B1 MT vs WT
MXE_8644	Smox	chr2	+	131522147_131522219_131524243_131524333_131520094_131520268_131524742_131525172	0.000204756	0.0432644	1.0,1.0,0.886	1.0,0.689,0.689	-0.169	MXE	5.66667	0.333333	6.33333	2.66667	6	9	SF3B1 MT vs WT
SE_50454	Trim37	chr11	+	87137589_87137630_87129715_87129817_87140484_87140601	7.6108e-06	0.00497565	1.0,1.0,1.0	0.846,0.829,0.819	-0.169	SE	25	0	25.3333	3.66667	25	29	SF3B1 MT vs WT
A3SS_620	Gm49339	chr10	+	51495536_51496059_51495993_51496059_51494792_51494845	0.000342745	0.0153844	0.378,0.325,0.406	0.136,0.118,0.342	-0.171	A3SS	80.3333	65.6667	17	36.3333	146	53.3333	SF3B1 MT vs WT
RI_229	Atg16l2	chr7	-	101296507_101297008_101296507_101296573_101296756_101297008	0.00653527	0.0400691	0.506,0.357,0.64	0.254,0.339,0.394	-0.172	RI	125.333	63.6667	75	78.6667	189	153.667	SF3B1 MT vs WT
RI_310	Cdk16	chrX	+	20696730_20696964_20696730_20696836_20696921_20696964	5.94168e-06	0.000226224	0.391,0.3,0.377	0.186,0.145,0.22	-0.172	RI	46.6667	44.6667	22.6667	55	91.3333	77.6667	SF3B1 MT vs WT
RI_594	Htra2	chr6	-	83052697_83053070_83052697_83052803_83053037_83053070	6.53407e-06	0.000242784	0.452,0.432,0.493	0.246,0.24,0.375	-0.172	RI	143.667	84.3333	85.6667	110.667	228	196.333	SF3B1 MT vs WT
SE_55128	Xpa	chr4	-	46180206_46180398_46175221_46175415_46183117_46183235	7.12844e-07	0.000841289	0.338,0.252,0.339	0.107,0.14,0.165	-0.172	SE	39.3333	43	14.6667	49	82.3333	63.6667	SF3B1 MT vs WT
RI_2617	Mrps17	chr5	+	129715683_129716866_129715683_129715941_129716726_129716866	0.000314115	0.00403638	0.881,0.909,0.897	0.653,0.733,0.781	-0.173	RI	83.6667	5	51.3333	10	88.6667	61.3333	SF3B1 MT vs WT
RI_684	Kctd2	chr11	+	115429279_115431274_115429279_115429405_115430312_115431274	0.00263244	0.0200952	0.386,0.47,0.522	0.208,0.306,0.345	-0.173	RI	42	25	30.3333	37.3333	67	67.6667	SF3B1 MT vs WT
MXE_4116	AW554918	chr18	+	25344863_25344962_25399925_25400107_25289938_25290066_25419966_25420075	5.3432e-05	0.0182899	0.371,0.126,0.092	0.0,0.067,0.0	-0.174	MXE	3.33333	13	0.333333	14.3333	16.3333	14.6667	SF3B1 MT vs WT
RI_3945	Slc1a5	chr7	+	16795757_16796158_16795757_16795952_16796023_16796158	0.00207431	0.0167905	0.691,0.474,0.628	0.374,0.354,0.543	-0.174	RI	626.333	230	358	289.667	856.333	647.667	SF3B1 MT vs WT
RI_2060	Phkg2	chr7	+	127577534_127578029_127577534_127577710_127577974_127578029	0.00022477	0.00320921	0.34,0.258,0.465	0.127,0.089,0.323	-0.175	RI	95.3333	90.3333	43	111	185.667	154	SF3B1 MT vs WT
RI_2374	Ift172	chr5	-	31285762_31286117_31285762_31285828_31286077_31286117	9.72324e-05	0.00165893	0.385,0.057,0.263	0.038,0.088,0.055	-0.175	RI	16.3333	27	4.33333	35.6667	43.3333	40	SF3B1 MT vs WT
SE_8658	Fance	chr17	+	28322645_28322771_28320789_28320856_28326093_28326284	0.000208294	0.0391871	0.925,0.925,1.0	0.77,0.846,0.708	-0.175	SE	44.6667	1.33333	45.3333	6.33333	46	51.6667	SF3B1 MT vs WT
SE_27962	Trmt11	chr10	-	30567760_30567871_30566425_30566506_30587438_30587595	7.21544e-05	0.0220687	0.315,0.137,0.356	0.087,0.081,0.111	-0.176	SE	20.6667	25.3333	5.33333	26.6667	46	32	SF3B1 MT vs WT
RI_2991	Ppox	chr1	-	171279429_171280001_171279429_171279574_171279868_171280001	0.00210661	0.0170073	0.613,0.452,0.592	0.346,0.29,0.491	-0.177	RI	115	44.3333	67.6667	58.3333	159.333	126	SF3B1 MT vs WT
RI_2391	H2-Q4	chr17	+	35379819_35380636_35379819_35380173_35380360_35380636	1.54321e-14	1.18982e-11	0.415,0.335,0.386	0.143,0.199,0.261	-0.178	RI	685	548	275	579	1233	854	SF3B1 MT vs WT
RI_2655	Dvl1	chr4	+	155854565_155855025_155854565_155854800_155854885_155855025	0.00287541	0.0215761	0.658,0.405,0.608	0.344,0.372,0.415	-0.18	RI	110.667	44.6667	66.6667	60	155.333	126.667	SF3B1 MT vs WT
RI_2437	Snapc4	chr2	-	26373318_26374185_26373318_26373466_26374020_26374185	0.00178498	0.0151323	0.504,0.256,0.446	0.247,0.162,0.255	-0.181	RI	45.6667	31	20	36	76.6667	56	SF3B1 MT vs WT
RI_2479	Scaf4	chr16	-	90242526_90242958_90242526_90242718_90242871_90242958	0.000127244	0.00200214	0.398,0.391,0.322	0.174,0.222,0.173	-0.181	RI	34	29.6667	12.3333	27.6667	63.6667	40	SF3B1 MT vs WT
RI_3986	Cenpt	chr8	-	105845259_105846391_105845259_105845436_105846315_105846391	0.00134322	0.0120421	0.426,0.243,0.39	0.182,0.111,0.224	-0.181	RI	25	20.3333	8	19	45.3333	27	SF3B1 MT vs WT
SE_37262	Nlrc3	chr16	-	3965399_3965639_3959390_3959474_3976328_3976632	0.000154807	0.0338769	1.0,1.0,0.939	0.714,0.871,0.81	-0.181	SE	21	0.333333	21.3333	2.66667	21.3333	24	SF3B1 MT vs WT
RI_89	Qtrt1	chr9	+	21419438_21419712_21419438_21419548_21419624_21419712	0.00237558	0.0185007	0.521,0.254,0.441	0.16,0.245,0.265	-0.182	RI	44	35	23	46.6667	79	69.6667	SF3B1 MT vs WT
RI_1550	Siglecg	chr7	+	43409242_43410556_43409242_43409521_43410508_43410556	4.77799e-06	0.000199126	0.532,0.451,0.555	0.26,0.293,0.437	-0.183	RI	1009	464.667	467.667	450.333	1473.67	918	SF3B1 MT vs WT
RI_1553	Siglecg	chr7	+	43409242_43411461_43409242_43411206_43411413_43411461	0.000186999	0.0027332	0.446,0.236,0.498	0.184,0.168,0.28	-0.183	RI	555.333	394	208.667	388.333	949.333	597	SF3B1 MT vs WT
RI_3619	Sgsm3	chr15	+	81008288_81008908_81008288_81008434_81008683_81008908	0.00433237	0.0290457	0.31,0.22,0.419	0.214,0.077,0.103	-0.185	RI	10.3333	11.6667	4	14	22	18	SF3B1 MT vs WT
SE_10398	Mtx3	chr13	+	92850289_92850378_92848917_92849075_92852783_92858230	0.000249904	0.0443059	1.0,1.0,0.914	0.68,1.0,0.68	-0.185	SE	18.3333	0.333333	12.3333	2.33333	18.6667	14.6667	SF3B1 MT vs WT
RI_1694	Izumo4	chr10	+	80703729_80703928_80703729_80703756_80703852_80703928	0.000368565	0.00449271	0.544,0.431,0.584	0.305,0.309,0.388	-0.186	RI	76.3333	36.3333	48.6667	49	112.667	97.6667	SF3B1 MT vs WT
RI_2601	A230050P20Rik	chr9	+	20869603_20871235_20869603_20869653_20871196_20871235	0.00758167	0.0442838	0.577,0.464,0.626	0.295,0.281,0.534	-0.186	RI	71.3333	27.3333	51.6667	43	98.6667	94.6667	SF3B1 MT vs WT
RI_777	Appl2	chr10	-	83610977_83611199_83610977_83611066_83611142_83611199	0.00538393	0.0345199	0.468,0.229,0.513	0.164,0.26,0.229	-0.186	RI	29.3333	23.3333	11	24	52.6667	35	SF3B1 MT vs WT
A3SS_4211	Izumo4	chr10	+	80704620_80704713_80704698_80704713_80704417_80704435	0.000981086	0.0358438	0.404,0.271,0.473	0.127,0.193,0.264	-0.188	A3SS	33.3333	30.6667	18.3333	41.6667	64	60	SF3B1 MT vs WT
SE_43332	Acin1	chr14	-	54653213_54653317_54651514_54651858_54653534_54653681	0.000172714	0.036166	0.803,0.655,0.708	0.518,0.577,0.5	-0.19	SE	84	14.6667	58.6667	26	98.6667	84.6667	SF3B1 MT vs WT
SE_54174	Ifi203	chr1	-	173928274_173929516_173926805_173927222_173933782_173933926	0.000149186	0.0330617	0.777,0.743,0.84	0.595,0.571,0.625	-0.19	SE	112.667	14.3333	47.6667	16	127	63.6667	SF3B1 MT vs WT
SE_61366	Nsmf	chr2	+	25058228_25058321_25057146_25057176_25059020_25059073	3.51845e-05	0.0147215	1.0,1.0,1.0	0.664,0.887,0.879	-0.19	SE	17.6667	0	20.6667	2.66667	17.6667	23.3333	SF3B1 MT vs WT
A5SS_3538	Idnk	chr13	+	58160151_58160780_58160151_58160238_58163451_58163946	1.28864e-05	0.00171506	0.907,0.868,0.924	0.622,0.762,0.741	-0.191	A5SS	94	5.33333	75.3333	15.6667	99.3333	91	SF3B1 MT vs WT
A5SS_1114	Fcrl1	chr3	+	87376388_87380488_87376388_87376525_87381812_87384869	0.000621897	0.0319459	0.322,0.145,0.48	0.08,0.059,0.232	-0.192	A5SS	35	41.3333	18.3333	68.6667	76.3333	87	SF3B1 MT vs WT
MXE_2257	Nfatc1	chr18	-	80635401_80636076_80697554_80698656_80606204_80608025_80712639_80713071	8.66386e-05	0.0264505	0.56,0.349,0.442	0.247,0.234,0.295	-0.192	MXE	85.3333	100	36.3333	102.667	185.333	139	SF3B1 MT vs WT
SE_28302	Arhgap9	chr10	+	127324344_127324459_127322693_127322890_127325118_127325199	1.37256e-07	0.000265874	0.569,0.483,0.477	0.36,0.29,0.304	-0.192	SE	120.333	57.3333	106	113.667	177.667	219.667	SF3B1 MT vs WT
RI_352	Clk2	chr3	+	89168694_89170115_89168694_89168923_89170048_89170115	5.41999e-06	0.000218734	0.49,0.463,0.482	0.284,0.248,0.323	-0.193	RI	87.3333	47	33.3333	41.6667	134.333	75	SF3B1 MT vs WT
A5SS_1115	Fcrl1	chr3	+	87376388_87381389_87376388_87376525_87381812_87384869	0.000540067	0.0292836	0.339,0.157,0.48	0.105,0.04,0.243	-0.196	A5SS	36.6667	41.3333	19.6667	68.6667	78	88.3333	SF3B1 MT vs WT
A3SS_5063	Inpp5d	chr1	+	87707863_87708209_87708080_87708209_87705933_87706023	2.19347e-05	0.00181365	0.415,0.385,0.376	0.132,0.17,0.283	-0.197	A3SS	37	28.3333	19.6667	42.6667	65.3333	62.3333	SF3B1 MT vs WT
RI_3648	Chkb	chr15	-	89428410_89428827_89428410_89428544_89428713_89428827	6.86663e-05	0.00128344	0.782,0.622,0.834	0.564,0.519,0.564	-0.197	RI	183	29	100.667	41.3333	212	142	SF3B1 MT vs WT
RI_2271	Arhgap4	chrX	-	73900098_73900469_73900098_73900183_73900277_73900469	0.00038683	0.00469679	0.669,0.517,0.706	0.336,0.405,0.556	-0.198	RI	612	180.333	393.667	272.333	792.333	666	SF3B1 MT vs WT
RI_2197	Tcirg1	chr19	-	3901890_3902556_3901890_3902035_3902343_3902556	0.00367272	0.0257424	0.682,0.42,0.666	0.294,0.366,0.508	-0.2	RI	217.667	71.3333	135.667	110.667	289	246.333	SF3B1 MT vs WT
RI_1608	Flt3l	chr7	-	45132227_45134026_45132227_45132412_45133881_45134026	9.62638e-08	7.61224e-06	0.363,0.244,0.42	0.067,0.132,0.225	-0.201	RI	79	75.3333	32.3333	107	154.333	139.333	SF3B1 MT vs WT
RI_2085	Skiv2l	chr17	-	34845003_34845314_34845003_34845100_34845167_34845314	2.82512e-05	0.000726057	0.531,0.38,0.512	0.22,0.244,0.354	-0.202	RI	88	56.3333	48.3333	78	144.333	126.333	SF3B1 MT vs WT
RI_479	Nr1h2	chr7	-	44551954_44552620_44551954_44552236_44552506_44552620	0.00177833	0.0151323	0.44,0.409,0.634	0.241,0.188,0.444	-0.203	RI	154.667	82	87.6667	114	236.667	201.667	SF3B1 MT vs WT
RI_1928	Ddx11	chr17	+	66149030_66150052_66149030_66149313_66149967_66150052	5.46127e-06	0.000218734	0.37,0.255,0.325	0.079,0.091,0.164	-0.205	RI	21.6667	22.6667	7.33333	29	44.3333	36.3333	SF3B1 MT vs WT
RI_48	Adck5	chr15	+	76594152_76594447_76594152_76594284_76594363_76594447	0.000987927	0.00961126	0.353,0.56,0.41	0.201,0.267,0.237	-0.206	RI	32	24.3333	18.3333	33.6667	56.3333	52	SF3B1 MT vs WT
SE_30781	Hnrnpa2b1	chr6	-	51461919_51462055_51461120_51461433_51463410_51463493	4.18601e-06	0.00326765	0.722,0.534,0.701	0.429,0.511,0.392	-0.208	SE	583	134.333	262.333	169.333	717.333	431.667	SF3B1 MT vs WT
RI_375	Fibp	chr19	+	5463786_5464215_5463786_5463850_5464128_5464215	9.02492e-06	0.000299278	0.592,0.5,0.669	0.32,0.371,0.444	-0.209	RI	163.333	57.6667	116.667	99.3333	221	216	SF3B1 MT vs WT
RI_2147	Arhgef1	chr7	+	24918519_24919351_24918519_24918531_24919183_24919351	6.08771e-05	0.00120349	0.451,0.23,0.51	0.138,0.141,0.283	-0.21	RI	233.667	175.333	115.333	267	409	382.333	SF3B1 MT vs WT
RI_530	Gdi1	chrX	+	74307671_74308261_74307671_74307870_74308129_74308261	0.00518508	0.0335237	0.799,0.522,0.75	0.387,0.376,0.668	-0.213	RI	716	141.667	314.333	169.667	857.667	484	SF3B1 MT vs WT
RI_3649	Chkb	chr15	-	89428410_89428827_89428410_89428578_89428713_89428827	0.000304907	0.00394144	0.801,0.778,0.836	0.467,0.551,0.756	-0.214	RI	149	17.6667	79.3333	27.6667	166.667	107	SF3B1 MT vs WT
SE_14332	Gm15545	chr7	+	44991376_44991481_44986899_44987370_44992022_44992328	6.28934e-05	0.0203049	1.0,1.0,0.778	0.583,0.75,0.8	-0.215	SE	5.66667	0.333333	12	2.66667	6	14.6667	SF3B1 MT vs WT
A5SS_1123	Fcrl1	chr3	+	87381760_87383029_87381760_87381927_87384587_87384869	2.12794e-11	2.07687e-08	0.337,0.226,0.394	0.076,0.062,0.161	-0.219	A5SS	61.6667	66.3333	27	121.333	128	148.333	SF3B1 MT vs WT
A5SS_1230	Gtf2a2	chr9	+	70016818_70017191_70016818_70016923_70018679_70018818	0.00124435	0.0470233	0.86,0.9,0.821	0.617,0.613,0.688	-0.221	A5SS	55	4.66667	23.3333	6.66667	59.6667	30	SF3B1 MT vs WT
A3SS_1389	Zfp523	chr17	+	28202100_28202348_28202114_28202348_28201260_28201440	1.17406e-05	0.00112925	0.228,0.347,0.17	0.0,0.0,0.074	-0.224	A3SS	3.66667	9.66667	0.333333	10.3333	13.3333	10.6667	SF3B1 MT vs WT
A3SS_6004	Serpinf1	chr11	-	75413906_75414049_75413906_75414044_75414920_75415124	0.000180661	0.0100171	1.0,0.852,1.0	0.771,0.779,0.627	-0.225	A3SS	10.3333	0.666667	10.6667	3.66667	11	14.3333	SF3B1 MT vs WT
A3SS_1774	Fcrl1	chr3	+	87382823_87384869_87384587_87384869_87381760_87381927	7.21226e-07	0.000117212	0.442,0.158,0.4	0.092,0.087,0.142	-0.226	A3SS	69.3333	66.3333	29	121.333	135.667	150.333	SF3B1 MT vs WT
A3SS_5486	Mettl8	chr2	-	70981854_70982195_70981854_70981967_70993483_70993575	4.95279e-05	0.00370516	0.898,0.833,1.0	0.617,0.686,0.75	-0.226	A3SS	46	2	33.3333	7.66667	48	41	SF3B1 MT vs WT
A3SS_5666	Ccdc163	chr4	+	116711285_116711378_116711310_116711378_116710100_116710284	0.000191071	0.0102414	0.382,0.464,0.287	0.094,0.084,0.276	-0.226	A3SS	20.6667	28.3333	5.66667	28.3333	49	34	SF3B1 MT vs WT
SE_53356	Phf21a	chr2	+	92326915_92327164_92320228_92320459_92328314_92328401	0.000109012	0.0280858	1.0,0.818,0.882	0.745,0.556,0.72	-0.226	SE	36.6667	1.66667	34	8	38.3333	42	SF3B1 MT vs WT
A3SS_1775	Fcrl1	chr3	+	87383286_87384869_87384587_87384869_87381760_87381927	3.54846e-07	6.19403e-05	0.447,0.158,0.39	0.082,0.083,0.142	-0.229	A3SS	69	66.3333	27.6667	121.333	135.333	149	SF3B1 MT vs WT
RI_9	Tnni3	chr7	-	4521815_4522082_4521815_4521902_4522069_4522082	0.000483698	0.00556613	0.25,0.2,0.636	0.333,0.0,0.067	-0.229	RI	4	3.66667	0.666667	3.33333	7.66667	4	SF3B1 MT vs WT
RI_3696	Fcho1	chr8	-	71708925_71709385_71708925_71709090_71709329_71709385	6.07593e-06	0.000228514	0.601,0.529,0.599	0.266,0.287,0.485	-0.23	RI	239.667	86.6667	107.333	106.333	326.333	213.667	SF3B1 MT vs WT
SE_22877	Ago4	chr4	-	126511399_126511533_126509950_126510135_126511725_126511854	1.10694e-05	0.00650498	1.0,0.909,1.0	0.5,0.882,0.833	-0.231	SE	22.3333	0.333333	17.6667	4	22.6667	21.6667	SF3B1 MT vs WT
A3SS_271	Mfsd8	chr3	-	40835168_40835409_40835168_40835305_40837088_40837132	0.00105093	0.0374248	0.84,0.892,0.891	0.688,0.565,0.667	-0.234	A3SS	41.3333	3	27	7	44.3333	34	SF3B1 MT vs WT
RI_2548	Fancg	chr4	-	43003226_43003932_43003226_43003312_43003782_43003932	0.00881877	0.0494492	0.8,0.833,0.875	0.6,0.625,0.579	-0.235	RI	20.6667	2	13.3333	4.33333	22.6667	17.6667	SF3B1 MT vs WT
RI_2727	Gpt	chr15	+	76698714_76699151_76698714_76698889_76698995_76699151	0.00731983	0.0434959	0.721,0.429,0.625	0.276,0.333,0.455	-0.237	RI	21	6.66667	15.3333	15	27.6667	30.3333	SF3B1 MT vs WT
RI_75	Mib2	chr4	-	155655521_155656305_155655521_155655700_155656071_155656305	5.76915e-05	0.00115533	0.42,0.435,0.4	0.071,0.226,0.246	-0.237	RI	30	21	11	24.3333	51	35.3333	SF3B1 MT vs WT
A3SS_357	Lyrm7	chr11	-	54850344_54850415_54850344_54850412_54853226_54853299	6.9424e-05	0.00495751	1.0,1.0,1.0	0.864,0.927,0.495	-0.238	A3SS	13.6667	0	10.3333	2.66667	13.6667	13	SF3B1 MT vs WT
SE_41422	Synrg	chr11	+	83986813_83987047_83982195_83982307_83987912_83987990	1.30335e-06	0.00125979	0.912,0.813,0.83	0.646,0.571,0.623	-0.238	SE	77.3333	6.66667	65	20.3333	84	85.3333	SF3B1 MT vs WT
A3SS_3509	Gin1	chr1	+	97782926_97783232_97783193_97783232_97777325_97777519	0.000112316	0.00767166	1.0,1.0,0.867	0.786,0.636,0.727	-0.239	A3SS	13.6667	0.333333	15	2.66667	14	17.6667	SF3B1 MT vs WT
RI_3818	Clasrp	chr7	-	19584469_19584823_19584469_19584530_19584783_19584823	1.40652e-05	0.000417089	0.659,0.703,0.692	0.353,0.448,0.526	-0.242	RI	94	22.3333	48.6667	32	116.333	80.6667	SF3B1 MT vs WT
SE_30020	Thnsl2	chr6	-	71141219_71141454_71139748_71139943_71144290_71144439	0.000118296	0.0289113	0.8,1.0,1.0	0.733,0.6,0.739	-0.243	SE	8.66667	0.333333	12.3333	2.66667	9	15	SF3B1 MT vs WT
RI_524	Plxna3	chrX	+	74335042_74335498_74335042_74335157_74335297_74335498	0.000658672	0.00695829	0.571,0.429,0.2	0.067,0.333,0.067	-0.244	RI	5	4.33333	1	5	9.33333	6	SF3B1 MT vs WT
SE_30184	Rps6kb1	chr11	-	86516743_86516987_86513982_86516191_86517150_86517249	0.000258327	0.045201	1.0,1.0,1.0	0.7,0.833,0.733	-0.245	SE	23	0	11.6667	2	23	13.6667	SF3B1 MT vs WT
MXE_7833	Slc25a53	chrX	-	137027989_137028154_137032350_137032500_137015256_137015382_137038223_137038300	1.97973e-05	0.00828261	1.0,1.0,1.0	0.692,0.818,0.75	-0.247	MXE	7.66667	0	8	2.66667	7.66667	10.6667	SF3B1 MT vs WT
SE_27022	Gemin7	chr7	-	19569737_19569882_19565245_19565676_19577332_19577595	0.000127666	0.0299603	0.44,0.105,0.353	0.105,0.0,0.053	-0.247	SE	9	11.6667	1.66667	13	20.6667	14.6667	SF3B1 MT vs WT
SE_41127	Trpm2	chr10	-	77969156_77969294_77967044_77967096_77969782_77969854	0.000139201	0.0314203	1.0,1.0,0.92	0.733,0.647,0.8	-0.247	SE	17.6667	0.333333	12.6667	2.33333	18	15	SF3B1 MT vs WT
MXE_2601	Mx1	chr16	-	97454024_97454223_97456221_97456359_97451474_97451551_97460755_97460772	0.000127634	0.0339362	0.3,0.0,0.444	0.0,0.0,0.0	-0.248	MXE	2.33333	6	0	3.66667	8.33333	3.66667	SF3B1 MT vs WT
RI_77	Mib2	chr4	-	155658893_155659265_155658893_155659001_155659122_155659265	0.00558761	0.0355033	0.767,0.754,0.636	0.317,0.448,0.644	-0.249	RI	43.6667	8.66667	22.6667	12.6667	52.3333	35.3333	SF3B1 MT vs WT
RI_3955	Rps6kb2	chr19	-	4158609_4158919_4158609_4158717_4158828_4158919	0.000587441	0.00640166	0.467,0.306,0.636	0.149,0.19,0.32	-0.25	RI	49.3333	25.6667	23	41	75	64	SF3B1 MT vs WT
MXE_2259	Nfatc1	chr18	-	80635690_80636076_80697554_80698656_80606204_80608025_80712639_80713071	8.7864e-06	0.00431527	0.663,0.436,0.473	0.277,0.217,0.324	-0.251	MXE	85.3333	73.3333	36.3333	95	158.667	131.333	SF3B1 MT vs WT
A3SS_5313	Laptm4a	chr12	+	8932070_8934772_8934003_8934772_8931627_8931748	3.28467e-06	0.000407386	0.864,0.916,0.875	0.634,0.515,0.748	-0.253	A3SS	158.333	10.6667	54	14.3333	169	68.3333	SF3B1 MT vs WT
RI_1037	Ankrd16	chr2	+	11781476_11783756_11781476_11781519_11783640_11783756	0.000518614	0.00588017	0.704,0.495,0.623	0.313,0.242,0.5	-0.256	RI	77	23.3333	36	32.3333	100.333	68.3333	SF3B1 MT vs WT
RI_2036	Ccdc116	chr16	-	17139063_17142202_17139063_17140069_17141599_17142202	0.00102772	0.00990461	1.0,0.833,0.778	1.0,0.333,0.5	-0.259	RI	7.66667	0.666667	5	2.33333	8.33333	7.33333	SF3B1 MT vs WT
A3SS_4248	Gm26740	chr10	-	22206878_22260280_22206878_22219771_22265285_22265350	1.32781e-05	0.0012516	0.493,0.5,0.579	0.317,0.25,0.222	-0.261	A3SS	32	14.6667	20.6667	29	46.6667	49.6667	SF3B1 MT vs WT
RI_3006	Mapk7	chr11	-	61492903_61494266_61492903_61493185_61493523_61494266	0.000101652	0.0016956	1.0,1.0,0.895	0.556,0.667,0.889	-0.261	RI	16.6667	0.333333	11.3333	2.33333	17	13.6667	SF3B1 MT vs WT
A3SS_4975	Gigyf1	chr5	+	137518687_137518986_137518877_137518986_137518547_137518753	0.000202657	0.0107317	0.532,0.55,0.4	0.119,0.298,0.275	-0.263	A3SS	31.6667	17	14.3333	23.6667	48.6667	38	SF3B1 MT vs WT
SE_59214	Nudt13	chr14	+	20297514_20297631_20295087_20295266_20300586_20300679	0.000112009	0.0281643	0.286,0.25,0.385	0.048,0.0,0.083	-0.263	SE	4.33333	5	1	8.66667	9.33333	9.66667	SF3B1 MT vs WT
RI_2488	Mlf2	chr6	+	124932098_124932537_124932098_124932221_124932410_124932537	0.00363461	0.0256502	1.0,1.0,1.0	0.636,1.0,0.571	-0.264	RI	12	0	7.33333	1.66667	12	9	SF3B1 MT vs WT
A5SS_2352	Cep250	chr2	+	155956557_155956662_155956557_155956657_155961871_155962154	0.000394346	0.0240551	0.637,0.507,0.616	0.273,0.272,0.415	-0.267	A5SS	23.6667	15.3333	10	20	39	30	SF3B1 MT vs WT
SE_13601	Gm16845	chr9	+	22076019_22076083_22071001_22071164_22076249_22076351	7.83262e-05	0.0232758	1.0,1.0,0.551	0.754,0.434,0.551	-0.271	SE	6	0.333333	4.66667	2.33333	6.33333	7	SF3B1 MT vs WT
SE_41420	Synrg	chr11	+	83985248_83985551_83982195_83982307_83987912_83987990	5.01696e-06	0.00364433	0.899,0.806,0.766	0.487,0.538,0.626	-0.273	SE	62.6667	6.66667	51.3333	20.3333	69.3333	71.6667	SF3B1 MT vs WT
A5SS_2542	Mtf2	chr5	+	108069161_108069523_108069161_108069363_108080824_108081023	0.000730572	0.0356519	0.529,0.455,0.379	0.03,0.176,0.3	-0.286	A5SS	10	6.33333	3.33333	10	16.3333	13.3333	SF3B1 MT vs WT
SE_37452	Rfx1	chr8	+	84073730_84074069_84066833_84067048_84079862_84079972	2.92149e-06	0.00250487	0.9,0.941,0.958	0.682,0.73,0.524	-0.288	SE	38	1.33333	26.3333	7.33333	39.3333	33.6667	SF3B1 MT vs WT
SE_57858	Strada	chr11	-	106184561_106184619_106173678_106173781_106187100_106187180	2.05705e-09	9.98612e-06	0.819,0.683,0.793	0.435,0.451,0.532	-0.292	SE	95	18.3333	60.6667	44.6667	113.333	105.333	SF3B1 MT vs WT
SE_12087	Esr1	chr10	+	4669222_4669332_4611592_4612155_4712312_4712847	0.000261867	0.045201	1.0,0.714,0.833	0.667,0.714,0.286	-0.293	SE	8	0.666667	4.33333	2.33333	8.66667	6.66667	SF3B1 MT vs WT
RI_1275	Usp19	chr9	+	108497895_108498241_108497895_108498036_108498131_108498241	4.28973e-05	0.000979964	0.616,0.695,0.778	0.367,0.365,0.468	-0.296	RI	40.3333	10	28.3333	22.3333	50.3333	50.6667	SF3B1 MT vs WT
RI_557	Agrn	chr4	-	156173002_156173680_156173002_156173130_156173542_156173680	0.00155825	0.013499	0.6,0.4,0.5	0.0,0.0,0.6	-0.3	RI	9.66667	4.66667	2	5	14.3333	7	SF3B1 MT vs WT
A3SS_3305	Zdhhc23	chr16	-	43971398_43971566_43971398_43971455_43973467_43974166	2.21816e-06	0.000290394	1.0,1.0,1.0	0.625,0.667,0.789	-0.306	A3SS	11.3333	0	12.3333	2.66667	11.3333	15	SF3B1 MT vs WT
RI_2777	Meis3	chr7	+	16178744_16179100_16178744_16178795_16178950_16179100	8.00714e-06	0.000274378	0.57,0.367,0.556	0.137,0.283,0.154	-0.306	RI	40.3333	19	10	21	59.3333	31	SF3B1 MT vs WT
SE_49682	Mef2d	chr3	+	88159121_88159332_88156321_88156525_88161190_88161381	5.51174e-06	0.00389554	1.0,1.0,0.913	0.619,0.75,0.625	-0.306	SE	16	0.333333	11.6667	3	16.3333	14.6667	SF3B1 MT vs WT
A3SS_500	AI413582	chr17	-	27564148_27564339_27564148_27564254_27564561_27564750	0.00156352	0.0494555	0.862,0.743,0.559	0.352,0.505,0.379	-0.309	A3SS	15.3333	2.66667	11.6667	9	18	20.6667	SF3B1 MT vs WT
SE_8096	Tpm2	chr4	-	43519002_43519078_43518643_43518719_43519226_43519297	0.000160058	0.0344494	0.741,1.0,1.0	0.432,1.0,0.364	-0.315	SE	3	0.333333	5.33333	2	3.33333	7.33333	SF3B1 MT vs WT
RI_2316	Cep72	chr13	-	74048895_74050364_74048895_74049034_74050059_74050364	0.00589538	0.0368884	0.652,0.733,0.667	0.2,0.368,0.524	-0.32	RI	12.6667	3	7.33333	6.33333	15.6667	13.6667	SF3B1 MT vs WT
A3SS_43	Synj2	chr17	+	6029683_6029834_6029699_6029834_6028418_6028586	0.000167758	0.00976105	0.258,0.271,0.635	0.0,0.179,0.0	-0.328	A3SS	2.33333	4.33333	0.333333	7.66667	6.66667	8	SF3B1 MT vs WT
A3SS_3304	Zdhhc23	chr16	-	43971398_43971557_43971398_43971455_43973467_43974166	1.28234e-06	0.000183141	1.0,1.0,1.0	0.6,0.647,0.765	-0.329	A3SS	7.66667	0	11	2.66667	7.66667	13.6667	SF3B1 MT vs WT
RI_285	Pidd1	chr7	-	141441611_141442564_141441611_141441821_141442150_141442564	0.000170334	0.00255005	0.385,0.6,0.379	0.161,0.13,0.086	-0.329	RI	10.6667	7.66667	3.66667	13	18.3333	16.6667	SF3B1 MT vs WT
MXE_1885	Arl6ip1	chr7	-	118121925_118122043_118126395_118126515_118120299_118120410_118129468_118129576	0.000198593	0.0432644	0.857,0.333,0.333	0.333,0.0,0.2	-0.33	MXE	2.66667	1.66667	0.666667	4	4.33333	4.66667	SF3B1 MT vs WT
SE_14653	St6galnac6	chr2	+	32608041_32608096_32607025_32607111_32609225_32609316	3.36597e-05	0.014197	1.0,1.0,1.0	0.661,0.342,1.0	-0.332	SE	3.33333	0	3.66667	2.33333	3.33333	6	SF3B1 MT vs WT
RI_1562	Pcolce	chr5	-	137605722_137607107_137605722_137605800_137606826_137607107	0.00346826	0.024817	0.333,1.0,1.0	1.0,0.333,0.0	-0.333	RI	2.66667	1	1	2	3.66667	3	SF3B1 MT vs WT
SE_42570	Gm26799	chr6	+	112702991_112703231_112702688_112702877_112703871_112704668	0.000177606	0.0368684	0.867,1.0,1.0	0.5,1.0,0.333	-0.345	SE	8.33333	0.333333	4.33333	2	8.66667	6.33333	SF3B1 MT vs WT
SE_23468	Tbl1xr1	chr3	+	22102866_22102947_22089412_22089522_22148941_22149008	7.42007e-06	0.00491237	0.313,0.526,0.426	0.0,0.058,0.166	-0.347	SE	11.6667	9	2	11	20.6667	13	SF3B1 MT vs WT
SE_29775	Mark2	chr19	-	7279985_7280012_7279110_7279278_7280997_7281255	6.21848e-06	0.00433643	0.905,1.0,0.76	0.442,0.641,0.526	-0.352	SE	8.33333	0.666667	7.66667	5.33333	9	13	SF3B1 MT vs WT
RI_1066	Dnd1	chr18	-	36765095_36766010_36765095_36765557_36765892_36766010	0.000259604	0.00350894	1.0,0.0,0.778	0.2,0.0,0.5	-0.359	RI	4.33333	0.666667	1	2.33333	5	3.33333	SF3B1 MT vs WT
RI_1373	Slc25a40	chr5	+	8440720_8442571_8440720_8440788_8442446_8442571	1.4311e-07	9.85262e-06	0.52,0.2,0.5	0.0,0.0,0.143	-0.359	RI	7.66667	4.66667	0.333333	5.33333	12.3333	5.66667	SF3B1 MT vs WT
A3SS_52	Accs	chr2	-	93847916_93848189_93847916_93848186_93849764_93849939	0.000529331	0.0215063	0.702,0.844,0.873	0.412,0.495,0.395	-0.372	A3SS	10	2.66667	5.66667	7.33333	12.6667	13	SF3B1 MT vs WT
SE_23551	Rragb	chrX	+	153148451_153148535_153143975_153144075_153150361_153150428	1.34343e-05	0.00716968	0.381,0.593,0.433	0.083,0.141,0.064	-0.373	SE	8	5.33333	2.33333	12	13.3333	14.3333	SF3B1 MT vs WT
SE_46091	Serp2	chr14	-	76549981_76550054_76539569_76540054_76556430_76556492	9.69215e-08	0.000194965	1.0,1.0,1.0	0.482,0.66,0.699	-0.386	SE	5.33333	0	7.33333	3	5.33333	10.3333	SF3B1 MT vs WT
SE_32722	3300005D01Rik	chr17	+	5801198_5801341_5798656_5798760_5802712_5802893	9.0964e-05	0.025411	0.838,1.0,1.0	0.5,0.385,0.789	-0.388	SE	21	1	10	3.66667	22	13.6667	SF3B1 MT vs WT
A5SS_547	Dedd2	chr7	-	25219763_25219859_25219786_25219859_25217544_25217667	0.000443154	0.0264807	0.711,0.45,1.0	0.0,0.215,0.766	-0.393	A5SS	2.66667	0.666667	1.66667	2	3.33333	3.66667	SF3B1 MT vs WT
RI_970	St14	chr9	-	31106013_31106874_31106013_31106254_31106716_31106874	0.00128435	0.0117535	1.0,0.429,0.8	0.143,0.273,0.6	-0.404	RI	7.66667	1	4.66667	4.33333	8.66667	9	SF3B1 MT vs WT
SE_29893	Spata2l	chr8	-	123235517_123235849_123232257_123234245_123236149_123236209	0.000121415	0.0293987	0.913,1.0,0.909	0.4,0.429,0.778	-0.405	SE	18	0.666667	4.66667	2	18.6667	6.66667	SF3B1 MT vs WT
A3SS_385	Phkb	chr8	+	85843003_85843112_85843020_85843112_85840990_85841057	0.00125517	0.0407975	0.751,1.0,0.858	0.223,0.564,0.535	-0.429	A3SS	6	1	2.66667	2.66667	7	5.33333	SF3B1 MT vs WT
RI_4076	Parp3	chr9	-	106474396_106474868_106474396_106474535_106474679_106474868	9.9456e-12	3.83403e-09	0.912,0.825,0.923	0.302,0.404,0.642	-0.437	RI	126.333	7.33333	57.3333	37.3333	133.667	94.6667	SF3B1 MT vs WT
SE_22042	Sapcd2	chr2	+	25373415_25373517_25372320_25372998_25374951_25375064	3.98509e-05	0.0162976	0.75,1.0,1.0	0.368,0.455,0.556	-0.457	SE	7	0.666667	5.66667	3.66667	7.66667	9.33333	SF3B1 MT vs WT
SE_37326	Fndc7	chr3	-	108862726_108862987_108858877_108858907_108867061_108867316	1.3185e-06	0.00125979	1.0,1.0,1.0	0.333,0.429,0.833	-0.468	SE	12.6667	0	5.66667	2.33333	12.6667	8	SF3B1 MT vs WT
SE_58697	Poln	chr5	-	34168394_34168443_34149716_34149861_34169389_34169448	0.000146456	0.032595	0.788,0.703,0.67	0.403,0.0,0.279	-0.493	SE	9	2.33333	3	6	11.3333	9	SF3B1 MT vs WT
A5SS_3322	2024-09-11	chr5	+	93138437_93138596_93138437_93138537_93139448_93139563	0.000527908	0.0292255	1.0,1.0,0.717	0.388,0.0,0.835	-0.498	A5SS	3.33333	0.333333	4	2	3.66667	6	SF3B1 MT vs WT
SE_45802	Ralgps1	chr2	-	33155287_33155339_33146569_33146653_33157771_33157929	7.98151e-05	0.0234517	0.57,1.0,0.799	0.142,0.0,0.665	-0.521	SE	3.33333	0.666667	1.33333	2	4	3.33333	SF3B1 MT vs WT
A5SS_738	Rapgef1	chr2	+	29698996_29699200_29698996_29699085_29699667_29699838	0.000183074	0.0148901	0.636,0.0,1.0	0.018,0.032,0.021	-0.522	A5SS	3.33333	1	1	21.6667	4.33333	22.6667	SF3B1 MT vs WT
SE_13224	Ankrd55	chr13	+	112317713_112317819_112288588_112288982_112318424_112318547	3.79539e-05	0.0157542	1.0,1.0,1.0	0.6,0.5,0.25	-0.55	SE	6	0	2.33333	1.66667	6	4	SF3B1 MT vs WT
A3SS_2778	Adcy7	chr8	+	88325778_88326200_88326095_88326200_88325366_88325893	0	0	0.78,0.56,0.794	0.111,0.15,0.182	-0.564	A3SS	58.6667	10.3333	20	58.3333	69	78.3333	SF3B1 MT vs WT
A3SS_6068	Ralgps1	chr2	-	33146569_33146653_33146569_33146650_33158909_33159036	4.30314e-06	0.000507018	1.0,1.0,1.0	0.424,0.0,0.746	-0.61	A3SS	3.33333	0	2	2.33333	3.33333	4.33333	SF3B1 MT vs WT
SE_57704	C2	chr17	-	34894894_34894935_34893610_34893700_34895406_34895557	0.000180131	0.0368684	1.0,1.0,0.169	0.106,0.192,0.0	-0.624	SE	2.33333	2.33333	0.666667	3.33333	4.66667	4	SF3B1 MT vs WT
A3SS_347	Commd4	chr9	-	57155901_57156064_57155901_57156033_57156171_57156291	0	0	1.0,1.0,0.92	0.289,0.348,0.408	-0.625	A3SS	22	0.333333	26.6667	40	22.3333	66.6667	SF3B1 MT vs WT
RI_3948	Eno2	chr6	-	124762652_124763206_124762652_124762761_124763004_124763206	0.000130807	0.00203741	0.6,1.0,1.0	0.0,0.167,0.5	-0.644	RI	3	0.666667	2	3	3.66667	5	SF3B1 MT vs WT
SE_1425	Tlr8	chrX	-	167263748_167263890_167242695_167245849_167264151_167264284	0.000242486	0.0439112	1.0,0.6,1.0	0.25,0.0,0.333	-0.672	SE	7.66667	1.66667	1.66667	3	9.33333	4.66667	SF3B1 MT vs WT
SE_46193	Spata7	chr12	+	98634223_98634319_98631962_98632037_98637565_98637613	3.92311e-08	8.92099e-05	1.0,1.0,1.0	0.0,0.146,0.672	-0.727	SE	3.33333	0	1.66667	2	3.33333	3.66667	SF3B1 MT vs WT
A5SS_2219	Pbrm1	chr14	+	31023066_31023179_31023066_31023170_31025497_31025650	9.03809e-09	2.94039e-06	0.735,1.0,1.0	0.316,0.0,0.236	-0.728	A5SS	4.66667	0.333333	1.33333	3.66667	5	5	SF3B1 MT vs WT
SE_42742	Fgfr1	chr8	+	25555507_25555774_25532249_25532428_25557730_25557814	2.17119e-05	0.0101389	1.0,1.0,0.429	0.0,0.0,0.231	-0.733	SE	2.33333	0.666667	1	2.66667	3	3.66667	SF3B1 MT vs WT
SE_52948	Zbtb20	chr16	+	43282970_43283005_43232758_43232820_43302568_43302615	9.64322e-08	0.000194965	1.0,0.691,0.528	0.0,0.0,0.0	-0.74	SE	2.33333	1	0	3	3.33333	3	SF3B1 MT vs WT
