# Supplementary material for: SF3B1 mutation accelerates the development of CLL via activation of the mTOR pathway
Source: JCI Insight. 2025 Jul 22;10(17):e184280. doi: 10.1172/jci.insight.184280 (PMC12487679; doi:10.1172/jci.insight.184280)
Supplement: Supplemental table 4 [file jciinsight-10-184280-s036.xlsx]

## Sheet: Sheet1
Supplemental Table 4: Differentially spliced variants between CLL samples with and without SF3B1 mutation, in the presence and absence of del(13q).
ID	geneSymbol	chr	strand	info	type	mean_IJC_wt	mean_SJC_wt	mean_IJC_mut	mean_SJC_mut	wt_total_reads	mut_total_reads	Incwt	Incmut	Incwt_mean	Incmut_mean	IncLevelDifference	PValue	FDR	Sig	go_terms	biological_process	sample
A3SS_6	RUFY3	chr4	+	70796662_70800205_70800140_70800205_70794794_70794894	A3SS	8.7	18.1	4.5	24	26.8	28.5	0.294,0.182,0.3,0.227,0.191,0.195,0.244,0.032,0.333,0.241	0.099,0.059	0.079	0.2239	-0.1449	0.00543474	0.345392	sig	GO:0007015|GO:0030335|GO:0045773|GO:0050770|GO:0050771|GO:0090316|GO:2000114	actin filament organization|positive regulation of cell migration|positive regulation of axon extension|regulation of axonogenesis|negative regulation of axonogenesis|positive regulation of intracellular protein transport|regulation of establishment of cell polarity	SF3B1_MUT_13del_MUT_vs_SF3b1_MUT_13del_WT
A3SS_11	HDAC10	chr22	-	50248830_50248890_50248830_50248859_50249327_50249454	A3SS	16.6	0.5	12.5	2.5	17.1	15	1,1,1,1,1,0.822,1,0.902,1,0.929	0.822,0.769	0.7955	0.9653	-0.1698	0.0262207	0.603395	sig	GO:0000122|GO:0006281|GO:0006325|GO:0006355|GO:0006476|GO:0014003|GO:0016236|GO:0016575|GO:0032425|GO:0034983|GO:0035825|GO:0045892|GO:0106047|GO:0106048	negative regulation of transcription by RNA polymerase II|DNA repair|chromatin organization|regulation of transcription, DNA-templated|protein deacetylation|oligodendrocyte development|macroautophagy|histone deacetylation|positive regulation of mismatch repair|peptidyl-lysine deacetylation|homologous recombination|negative regulation of transcription, DNA-templated|polyamine deacetylation|spermid…	SF3B1_MUT_13del_MUT_vs_SF3b1_MUT_13del_WT
A3SS_133	ZNF562	chr19	-	9658008_9658289_9658008_9658190_9659378_9659467	A3SS	8.2	1.4	5.5	7.5	9.6	13	1,0.334,1,1,0.81,0.418,1,0.779,0.668,1	0.309,0.201	0.255	0.8009	-0.5459	0.000918727	0.164853	sig	GO:0006355	regulation of transcription, DNA-templated	SF3B1_MUT_13del_MUT_vs_SF3b1_MUT_13del_WT
A3SS_183	PRRC2B	chr9	+	131411991_131430259_131430093_131430259_131394092_131394263	A3SS	11.7	10.4	15	6	22.1	21	0.36,0.455,0.333,0.448,0.481,0.172,0.636,0.4,0.714,0.179	0.548,0.565	0.5565	0.4178	0.1387	0.0327071	0.653515	sig			SF3B1_MUT_13del_MUT_vs_SF3b1_MUT_13del_WT
A3SS_241	CPSF4	chr7	+	99454040_99454136_99454043_99454136_99452367_99452440	A3SS	24.6	4.4	28.5	10	29	38.5	0.884,0.855,0.746,0.774,0.901,0.943,0.809,0.936,0.731,0.837	0.723,0.754	0.7385	0.8416	-0.1031	0.00853564	0.409307	sig	GO:0000398|GO:0006369|GO:0006388|GO:0006406|GO:0031124|GO:0046778|GO:0098789	mRNA splicing, via spliceosome|termination of RNA polymerase II transcription|tRNA splicing, via endonucleolytic cleavage and ligation|mRNA export from nucleus|mRNA 3'-end processing|modification by virus of host mRNA processing|pre-mRNA cleavage required for polyadenylation	SF3B1_MUT_13del_MUT_vs_SF3b1_MUT_13del_WT
A3SS_257	RGS3	chr9	+	113582016_113582242_113582071_113582242_113581558_113581658	A3SS	5.4	0.8	4	0	6.2	4	NA,NA,0.721,1,0.764,0.853,0.463,1,1,0.838	1,1	1	0.829875	0.170125	0.0349947	0.668233	sig	GO:0000188|GO:0007186|GO:0008277|GO:0043547	inactivation of MAPK activity|G protein-coupled receptor signaling pathway|regulation of G protein-coupled receptor signaling pathway|positive regulation of GTPase activity	SF3B1_MUT_13del_MUT_vs_SF3b1_MUT_13del_WT
A3SS_268	MECR	chr1	-	29216587_29216812_29216587_29216685_29220837_29220921	A3SS	14.4	3.9	17	0	18.3	17	0.692,0.8,0.857,0.5,0.515,1,0.565,0.455,1,0.556	1,1	1	0.694	0.306	0.00118011	0.185453	sig	GO:0006631|GO:0006633|GO:0006635	fatty acid metabolic process|fatty acid biosynthetic process|fatty acid beta-oxidation	SF3B1_MUT_13del_MUT_vs_SF3b1_MUT_13del_WT
A3SS_319	STAG3L5P-PVRIG2P-PILRB	chr7	+	100367001_100367831_100367348_100367831_100359336_100367164	A3SS	13.1	3.1	9.5	0	16.2	9.5	0.684,0.143,0.733,1,0.826,0.692,0.667,1,1,0.438	1,1	1	0.7183	0.2817	0.00953191	0.424908	sig			SF3B1_MUT_13del_MUT_vs_SF3b1_MUT_13del_WT
A3SS_342	RAD51C	chr17	+	58732480_58732544_58732483_58732544_58724039_58724100	A3SS	1.7	23	6	30.5	24.7	36.5	0,0,0.076,0.282,0.031,0.089,0,0,0.082,0	0.179,0.147	0.163	0.056	0.107	0.0102465	0.436581	sig	GO:0000722|GO:0000724|GO:0006281|GO:0006310|GO:0007062|GO:0007066|GO:0007131|GO:0007141|GO:0007283|GO:0007596|GO:0010971	telomere maintenance via recombination|double-strand break repair via homologous recombination|DNA repair|DNA recombination|sister chromatid cohesion|female meiosis sister chromatid cohesion|reciprocal meiotic recombination|male meiosis I|spermatogenesis|blood coagulation|positive regulation of G2/M transition of mitotic cell cycle	SF3B1_MUT_13del_MUT_vs_SF3b1_MUT_13del_WT
A3SS_363	DOCK2	chr5	+	169673337_169674445_169674296_169674445_169671077_169671259	A3SS	18.2	2.4	16	0	20.6	16	1,1,0.6,1,1,0.509,0.697,0.714,1,0.833	1,1	1	0.8353	0.1647	0.0238201	0.585632	sig	GO:0001766|GO:0001768|GO:0001771|GO:0002277|GO:0006935|GO:0007264|GO:0030036|GO:0043312|GO:0043547|GO:0044351|GO:0045059|GO:0045060|GO:0046633|GO:0050690|GO:0050766	membrane raft polarization|establishment of T cell polarity|immunological synapse formation|myeloid dendritic cell activation involved in immune response|chemotaxis|small GTPase mediated signal transduction|actin cytoskeleton organization|neutrophil degranulation|positive regulation of GTPase activity|macropinocytosis|positive thymic T cell selection|negative thymic T cell selection|alpha-beta T …	SF3B1_MUT_13del_MUT_vs_SF3b1_MUT_13del_WT
A3SS_367	CSNK1G2	chr19	+	1975108_1978345_1978309_1978345_1969507_1969959	A3SS	17.5	1.1	17	4	18.6	21	1,1,1,1,0.692,0.875,1,0.871,0.733,1	0.727,0.643	0.685	0.9171	-0.2321	0.0250643	0.594948	sig	GO:0006468|GO:0007165|GO:0016055|GO:0018105|GO:0030148|GO:0046777|GO:0090263	protein phosphorylation|signal transduction|Wnt signaling pathway|peptidyl-serine phosphorylation|sphingolipid biosynthetic process|protein autophosphorylation|positive regulation of canonical Wnt signaling pathway	SF3B1_MUT_13del_MUT_vs_SF3b1_MUT_13del_WT
A3SS_369	CSNK1G2	chr19	+	1975108_1978345_1978304_1978345_1969507_1976114	A3SS	6.9	2.8	6	7	9.7	13	0.333,0.714,0.778,0.636,0.667,1,0.667,0.2,0.545,1	0.333,0.263	0.298	0.654	-0.356	0.00245824	0.251854	sig	GO:0006468|GO:0007165|GO:0016055|GO:0018105|GO:0030148|GO:0046777|GO:0090263	protein phosphorylation|signal transduction|Wnt signaling pathway|peptidyl-serine phosphorylation|sphingolipid biosynthetic process|protein autophosphorylation|positive regulation of canonical Wnt signaling pathway	SF3B1_MUT_13del_MUT_vs_SF3b1_MUT_13del_WT
A3SS_425	CYTH4	chr22	+	37282863_37292703_37283997_37292703_37282524_37282588	A3SS	19.6	3	8.5	0	22.6	8.5	1,0.636,0.795,0.765,0.4,0.926,0.727,0.818,1,0.667	1,1	1	0.7734	0.2266	0.00349531	0.292025	sig	GO:0032012	regulation of ARF protein signal transduction	SF3B1_MUT_13del_MUT_vs_SF3b1_MUT_13del_WT
A3SS_437	CYTH4	chr22	+	37282863_37292703_37292620_37292703_37282524_37284110	A3SS	11.8	2.5	5	0	14.3	5	0.6,1,1,1,0.333,0.857,0.8,1,0.63,0.6	1,1	1	0.782	0.218	0.0158674	0.511713	sig	GO:0032012	regulation of ARF protein signal transduction	SF3B1_MUT_13del_MUT_vs_SF3b1_MUT_13del_WT
A3SS_579	MTMR3	chr22	+	29978424_29978531_29978441_29978531_29957035_29957088	A3SS	3.7	5.3	1	6.5	9	7.5	0.547,0.197,0.365,0.079,0.392,0.633,0.301,0.579,0.301,0.301	0.11,0.125	0.1175	0.3695	-0.252	0.00131143	0.19461	sig	GO:0006470|GO:0006661|GO:0016236|GO:0035335|GO:0042149|GO:0046856|GO:0060304|GO:1904562|GO:2000785	protein dephosphorylation|phosphatidylinositol biosynthetic process|macroautophagy|peptidyl-tyrosine dephosphorylation|cellular response to glucose starvation|phosphatidylinositol dephosphorylation|regulation of phosphatidylinositol dephosphorylation|phosphatidylinositol 5-phosphate metabolic process|regulation of autophagosome assembly	SF3B1_MUT_13del_MUT_vs_SF3b1_MUT_13del_WT
A3SS_628	MSI2	chr17	+	57310130_57268550_57370948_57268550_57262150_57262192	A3SS	6.9	5.9	2	5.5	12.8	7.5	0.571,1,NA,0.6,0.714,0.214,1,0.2,0.172,0.636	0.2,0.091	0.1455	0.567444	-0.421944	0.00744577	0.389124	sig	GO:0048864	stem cell development	SF3B1_MUT_13del_MUT_vs_SF3b1_MUT_13del_WT
A3SS_631	MSI2	chr17	+	57556989_57596950_57596867_57596950_57529675_57557131	A3SS	7	1.1	3.5	9.5	8.1	13	1,NA,1,0.333,0.4,1,0.429,1,0.714,0.857	0.2,0.15	0.175	0.748111	-0.573111	0.000288785	0.0945634	sig	GO:0048864	stem cell development	SF3B1_MUT_13del_MUT_vs_SF3b1_MUT_13del_WT
A3SS_742	TNRC6B	chr22	+	40126965_40156182_40137182_40156182_40125794_40125862	A3SS	8.8	0.8	2.5	2	9.6	4.5	0.875,1,1,0.8,0.8,0.579,1,1,1,1	0.333,0.4	0.3665	0.9054	-0.5389	8.98557e-05	0.0545632	sig	GO:0007223|GO:0010628|GO:0010629|GO:0031047|GO:0035194|GO:0035195|GO:0035278|GO:0045652|GO:0060213|GO:1900153	Wnt signaling pathway, calcium modulating pathway|positive regulation of gene expression|negative regulation of gene expression|gene silencing by RNA|posttranscriptional gene silencing by RNA|gene silencing by miRNA|miRNA mediated inhibition of translation|regulation of megakaryocyte differentiation|positive regulation of nuclear-transcribed mRNA poly(A) tail shortening|positive regulation of nuc…	SF3B1_MUT_13del_MUT_vs_SF3b1_MUT_13del_WT
A3SS_744	TNRC6B	chr22	+	40126965_40156182_40155950_40156182_40125794_40125862	A3SS	6.2	1.1	6.5	0	7.3	6.5	0.879,0.231,1,1,1,0,0.667,1,0.429,1	1,1	1	0.7206	0.2794	0.0426559	0.709459	sig	GO:0007223|GO:0010628|GO:0010629|GO:0031047|GO:0035194|GO:0035195|GO:0035278|GO:0045652|GO:0060213|GO:1900153	Wnt signaling pathway, calcium modulating pathway|positive regulation of gene expression|negative regulation of gene expression|gene silencing by RNA|posttranscriptional gene silencing by RNA|gene silencing by miRNA|miRNA mediated inhibition of translation|regulation of megakaryocyte differentiation|positive regulation of nuclear-transcribed mRNA poly(A) tail shortening|positive regulation of nuc…	SF3B1_MUT_13del_MUT_vs_SF3b1_MUT_13del_WT
A3SS_747	TNRC6B	chr22	+	40137182_40156182_40155950_40156182_40125794_40125862	A3SS	6.8	1.1	8.5	0	7.9	8.5	0.882,0.231,1,1,1,0.667,0.667,1,0.429,1	1,1	1	0.7876	0.2124	0.0395712	0.696226	sig	GO:0007223|GO:0010628|GO:0010629|GO:0031047|GO:0035194|GO:0035195|GO:0035278|GO:0045652|GO:0060213|GO:1900153	Wnt signaling pathway, calcium modulating pathway|positive regulation of gene expression|negative regulation of gene expression|gene silencing by RNA|posttranscriptional gene silencing by RNA|gene silencing by miRNA|miRNA mediated inhibition of translation|regulation of megakaryocyte differentiation|positive regulation of nuclear-transcribed mRNA poly(A) tail shortening|positive regulation of nuc…	SF3B1_MUT_13del_MUT_vs_SF3b1_MUT_13del_WT
A3SS_749	TNRC6B	chr22	+	40140427_40156182_40155950_40156182_40125794_40125862	A3SS	7.1	1.1	7	0	8.2	7	0.886,0.231,1,1,1,0.5,0.75,1,0.429,1	1,1	1	0.7796	0.2204	0.039705	0.697105	sig	GO:0007223|GO:0010628|GO:0010629|GO:0031047|GO:0035194|GO:0035195|GO:0035278|GO:0045652|GO:0060213|GO:1900153	Wnt signaling pathway, calcium modulating pathway|positive regulation of gene expression|negative regulation of gene expression|gene silencing by RNA|posttranscriptional gene silencing by RNA|gene silencing by miRNA|miRNA mediated inhibition of translation|regulation of megakaryocyte differentiation|positive regulation of nuclear-transcribed mRNA poly(A) tail shortening|positive regulation of nuc…	SF3B1_MUT_13del_MUT_vs_SF3b1_MUT_13del_WT
A3SS_762	AC010247.1	chr19	+	42133908_42137099_42134022_42137099_42132904_42133028	A3SS	24.7	4.2	22.5	1	28.9	23.5	0.565,0.333,0.784,0.871,1,0.75,0.857,0.636,0.784,0.593	0.943,0.857	0.9	0.7173	0.1827	0.0475596	0.727047	sig			SF3B1_MUT_13del_MUT_vs_SF3b1_MUT_13del_WT
A3SS_798	ATF6	chr1	+	161778669_161781999_161781911_161781999_161778243_161778695	A3SS	3.8	1.9	5	0	5.7	5	0.765,1,0.2,0.333,0.5,0.571,0.667,NA,0.2,1	1,1	1	0.581778	0.418222	0.00345973	0.291079	sig	GO:0001654|GO:0006357|GO:0006457|GO:0007165|GO:0007601|GO:0030968|GO:0036500|GO:0043065|GO:0045944|GO:1903893|GO:1990440	eye development|regulation of transcription by RNA polymerase II|protein folding|signal transduction|visual perception|endoplasmic reticulum unfolded protein response|ATF6-mediated unfolded protein response|positive regulation of apoptotic process|positive regulation of transcription by RNA polymerase II|positive regulation of ATF6-mediated unfolded protein response|positive regulation of transcr…	SF3B1_MUT_13del_MUT_vs_SF3b1_MUT_13del_WT
A3SS_799	EVL	chr14	+	100067638_100074615_100072777_100074615_100065420_100065511	A3SS	10.6	16.9	10.5	30.5	27.5	41	0.333,0.391,0.297,0.191,0.169,0.846,0.317,0.667,0.152,0.217	0.133,0.2	0.1665	0.358	-0.1915	0.0381572	0.691088	sig	GO:0007015|GO:0007166|GO:0007399|GO:0007411|GO:0008154|GO:0009887|GO:0010633|GO:0030838|GO:0045010|GO:0051289|GO:0051496|GO:0071346|GO:1900028	actin filament organization|cell surface receptor signaling pathway|nervous system development|axon guidance|actin polymerization or depolymerization|animal organ morphogenesis|negative regulation of epithelial cell migration|positive regulation of actin filament polymerization|actin nucleation|protein homotetramerization|positive regulation of stress fiber assembly|cellular response to interfero…	SF3B1_MUT_13del_MUT_vs_SF3b1_MUT_13del_WT
A3SS_813	SLC9A8	chr20	+	49859499_49863067_49862933_49863067_49855437_49855581	A3SS	15.6	1.7	11.5	0	17.3	11.5	0.946,0,1,0.875,0.641,1,1,0.846,0.765,0.75	1,1	1	0.7823	0.2177	0.0479463	0.728839	sig	GO:0006811|GO:0035725|GO:0051453|GO:0071805|GO:0098656|GO:1902600	ion transport|sodium ion transmembrane transport|regulation of intracellular pH|potassium ion transmembrane transport|anion transmembrane transport|proton transmembrane transport	SF3B1_MUT_13del_MUT_vs_SF3b1_MUT_13del_WT
A3SS_815	SLC9A8	chr20	+	49862697_49863067_49862933_49863067_49855437_49855581	A3SS	12.2	1.7	7	0	13.9	7	0.935,0,1,0.867,0.563,1,1,0.818,0.667,0.652	1,1	1	0.7502	0.2498	0.0304667	0.638109	sig	GO:0006811|GO:0035725|GO:0051453|GO:0071805|GO:0098656|GO:1902600	ion transport|sodium ion transmembrane transport|regulation of intracellular pH|potassium ion transmembrane transport|anion transmembrane transport|proton transmembrane transport	SF3B1_MUT_13del_MUT_vs_SF3b1_MUT_13del_WT
A3SS_875	ANKS3	chr16	-	4726658_4726854_4726658_4726780_4726978_4727177	A3SS	8.7	3.7	7.5	6.5	12.4	14	0.633,0.552,0.277,1,1,0.742,0.463,0.633,1,0.451	0.324,0.451	0.3875	0.6751	-0.2876	0.0356814	0.673605	sig			SF3B1_MUT_13del_MUT_vs_SF3b1_MUT_13del_WT
A3SS_997	LINC-PINT	chr7	-	130945609_130966238_130945609_130945835_130967388_130967517	A3SS	38.6	36.1	33	53.5	74.7	86.5	0.289,0.323,0.407,0.407,0.4,0.385,0.41,0.44,0.2,0.302	0.248,0.22	0.234	0.3563	-0.1223	0.00229672	0.247149	sig			SF3B1_MUT_13del_MUT_vs_SF3b1_MUT_13del_WT
A3SS_1072	DIP2B	chr12	+	50686212_50686682_50686572_50686682_50685832_50686353	A3SS	10.4	2	2.5	4	12.4	6.5	0.917,1,0.714,0.733,0.8,0.571,0.714,0.636,0.545,0.714	0.25,0.231	0.2405	0.7344	-0.4939	1.09816e-06	0.00353308	sig	GO:0008150	biological_process	SF3B1_MUT_13del_MUT_vs_SF3b1_MUT_13del_WT
A3SS_1078	FHOD1	chr16	-	67231636_67231838_67231636_67231819_67232038_67232194	A3SS	6.7	9.7	4	18.5	16.4	22.5	0.354,0.458,0.439,0.458,0.248,0.393,0.458,0.42,0.297,0.145	0.145,0.166	0.1555	0.367	-0.2115	0.000133446	0.0676018	sig	GO:0007097|GO:0045944|GO:0051492|GO:0051496|GO:0051660	nuclear migration|positive regulation of transcription by RNA polymerase II|regulation of stress fiber assembly|positive regulation of stress fiber assembly|establishment of centrosome localization	SF3B1_MUT_13del_MUT_vs_SF3b1_MUT_13del_WT
A3SS_1104	C1GALT1	chr7	+	7165040_7234539_7215041_7234539_7157301_7157426	A3SS	16	1	10.5	0	17	10.5	0.882,0.846,0.667,1,0.8,1,0.846,0.833,1,1	1,1	1	0.8874	0.1126	0.0113132	0.450065	sig	GO:0001525|GO:0001822|GO:0016266|GO:0016267|GO:0060576	angiogenesis|kidney development|O-glycan processing|O-glycan processing, core 1|intestinal epithelial cell development	SF3B1_MUT_13del_MUT_vs_SF3b1_MUT_13del_WT
A3SS_1107	C1GALT1	chr7	+	7215041_7234539_7234302_7234539_7157301_7185477	A3SS	10.7	0.9	8	0	11.6	8	1,NA,0.667,0.545,0.867,1,1,0.889,1,0.714	1,1	1	0.853556	0.146444	0.0339584	0.661578	sig	GO:0001525|GO:0001822|GO:0016266|GO:0016267|GO:0060576	angiogenesis|kidney development|O-glycan processing|O-glycan processing, core 1|intestinal epithelial cell development	SF3B1_MUT_13del_MUT_vs_SF3b1_MUT_13del_WT
A3SS_1116	DLD	chr7	+	107904862_107905058_107904957_107905058_107903477_107903547	A3SS	17.3	53.9	36.5	45	71.2	81.5	0.37,0.06,0.081,0.136,0.172,0.076,0.252,0.123,0.173,0.122	0.284,0.3	0.292	0.1565	0.1355	0.00136443	0.197554	sig	GO:0006090|GO:0006099|GO:0006103|GO:0006120|GO:0006508|GO:0006554|GO:0007369|GO:0007568|GO:0009083|GO:0009106|GO:0042391|GO:0045454|GO:0048240|GO:0051068|GO:0061732|GO:0106077	pyruvate metabolic process|tricarboxylic acid cycle|2-oxoglutarate metabolic process|mitochondrial electron transport, NADH to ubiquinone|proteolysis|lysine catabolic process|gastrulation|aging|branched-chain amino acid catabolic process|lipoate metabolic process|regulation of membrane potential|cell redox homeostasis|sperm capacitation|dihydrolipoamide metabolic process|mitochondrial acetyl-CoA …	SF3B1_MUT_13del_MUT_vs_SF3b1_MUT_13del_WT
A3SS_1127	BTN3A2	chr6	+	26377686_26375816_26381871_26375816_26374770_26374798	A3SS	6.3	1.5	7	0	7.8	7	0.143,1,0.333,NA,0.7,0.84,0.5,0.647,1,0.714	1,1	1	0.653	0.347	0.0069475	0.379338	sig	GO:0002456|GO:0050776|GO:0050852|GO:0072643	T cell mediated immunity|regulation of immune response|T cell receptor signaling pathway|interferon-gamma secretion	SF3B1_MUT_13del_MUT_vs_SF3b1_MUT_13del_WT
A3SS_1191	TMEM116	chr12	-	111933885_111936830_111933885_111934030_111937159_111937243	A3SS	40.9	4.4	50.5	1.5	45.3	52	0.571,0.833,0.738,0.837,0.895,0.939,0.909,0.794,0.888,0.837	0.917,0.966	0.9415	0.8241	0.1174	0.0305459	0.638305	sig	GO:0008150	biological_process	SF3B1_MUT_13del_MUT_vs_SF3b1_MUT_13del_WT
A3SS_1210	PCNX3	chr11	+	65635950_65636307_65636173_65636307_65635528_65635803	A3SS	7.4	27.2	1	21	34.6	22	0.119,0.172,0.111,0.238,0.129,0.088,0.037,0.094,0.182,0.13	0.045,0	0.0225	0.13	-0.1075	0.0443402	0.71437	sig			SF3B1_MUT_13del_MUT_vs_SF3b1_MUT_13del_WT
A3SS_1211	PCNX3	chr11	+	65635950_65636307_65636173_65636307_65635528_65636031	A3SS	4.6	5.6	1	7	10.2	8	1,1,0.238,0.125,0.429,0.2,0.111,0.286,0.429,0.375	0.125,0	0.0625	0.4193	-0.3568	0.0192497	0.552829	sig			SF3B1_MUT_13del_MUT_vs_SF3b1_MUT_13del_WT
A3SS_1225	CUX1	chr7	+	102196633_102197305_102196939_102197305_102195506_102195603	A3SS	25.4	4.3	20.5	0.5	29.7	21	1,0.6,0.592,0.689,1,0.565,0.889,0.75,0.692,0.933	0.913,1	0.9565	0.771	0.1855	0.0431176	0.711004	sig	GO:0000122|GO:0000301|GO:0006357|GO:0007275|GO:0048193|GO:0050775	negative regulation of transcription by RNA polymerase II|retrograde transport, vesicle recycling within Golgi|regulation of transcription by RNA polymerase II|multicellular organism development|Golgi vesicle transport|positive regulation of dendrite morphogenesis	SF3B1_MUT_13del_MUT_vs_SF3b1_MUT_13del_WT
A3SS_1231	ALKBH1	chr14	-	77675655_77675849_77675655_77675794_77679879_77679970	A3SS	32.5	6.5	36	2	39	38	1,0.894,0.91,0.819,0.602,0.96,0.814,0.599,0.783,0.67	0.917,0.922	0.9195	0.8051	0.1144	0.0321551	0.647927	sig	GO:0001701|GO:0001764|GO:0001890|GO:0002101|GO:0006281|GO:0006307|GO:0006446|GO:0006448|GO:0031175|GO:0035511|GO:0035513|GO:0042245|GO:0043524|GO:0048589|GO:0050918|GO:0070129|GO:0070989|GO:0080111|GO:1990983	in utero embryonic development|neuron migration|placenta development|tRNA wobble cytosine modification|DNA repair|DNA dealkylation involved in DNA repair|regulation of translational initiation|regulation of translational elongation|neuron projection development|oxidative DNA demethylation|oxidative RNA demethylation|RNA repair|negative regulation of neuron apoptotic process|developmental growth|p…	SF3B1_MUT_13del_MUT_vs_SF3b1_MUT_13del_WT
A3SS_1246	CSGALNACT2	chr10	+	43162199_43164044_43163865_43164044_43160493_43160595	A3SS	26.2	17.3	19.5	25	43.5	44.5	0.622,0.576,0.354,0.467,0.192,0.537,0.304,0.397,0.377,0.463	0.25,0.301	0.2755	0.4289	-0.1534	0.0147662	0.500188	sig	GO:0030166|GO:0030206|GO:0050650|GO:0050651|GO:0050652|GO:0050653	proteoglycan biosynthetic process|chondroitin sulfate biosynthetic process|chondroitin sulfate proteoglycan biosynthetic process|dermatan sulfate proteoglycan biosynthetic process|dermatan sulfate proteoglycan biosynthetic process, polysaccharide chain biosynthetic process|chondroitin sulfate proteoglycan biosynthetic process, polysaccharide chain biosynthetic process	SF3B1_MUT_13del_MUT_vs_SF3b1_MUT_13del_WT
A3SS_1256	LATS1	chr6	-	149658152_149663315_149658152_149662238_149676554_149676737	A3SS	4.9	3.4	9.5	0	8.3	9.5	0.097,1,0.6,0.667,0.304,1,0.5,0.368,0.6,1	1,1	1	0.6136	0.3864	0.00366367	0.296757	sig	GO:0000082|GO:0000086|GO:0000819|GO:0001827|GO:0001828|GO:0006468|GO:0009755|GO:0018105|GO:0030216|GO:0030833|GO:0033138|GO:0033146|GO:0034613|GO:0035329|GO:0035556|GO:0043065|GO:0043254|GO:0045736|GO:0046620|GO:0051220|GO:0051301|GO:0060644|GO:0090090|GO:2000058	G1/S transition of mitotic cell cycle|G2/M transition of mitotic cell cycle|sister chromatid segregation|inner cell mass cell fate commitment|inner cell mass cellular morphogenesis|protein phosphorylation|hormone-mediated signaling pathway|peptidyl-serine phosphorylation|keratinocyte differentiation|regulation of actin filament polymerization|positive regulation of peptidyl-serine phosphorylation…	SF3B1_MUT_13del_MUT_vs_SF3b1_MUT_13del_WT
A3SS_1267	UXS1	chr2	-	106164735_106164799_106164735_106164784_106166055_106166083	A3SS	38.6	18.8	31	5.5	57.4	36.5	0.493,0.467,0.499,0.662,0.709,0.624,0.743,0.623,0.735,0.799	0.853,0.809	0.831	0.6354	0.1956	0.00202588	0.232778	sig	GO:0033320|GO:0051262	UDP-D-xylose biosynthetic process|protein tetramerization	SF3B1_MUT_13del_MUT_vs_SF3b1_MUT_13del_WT
A3SS_1302	PTPN2	chr18	-	12817155_12821425_12817155_12817365_12830942_12831041	A3SS	17.5	3.4	18	0.5	20.9	18.5	0.81,1,1,0.742,0.614,0.867,0.5,0.429,1,0.818	1,0.923	0.9615	0.778	0.1835	0.0426594	0.709459	sig	GO:0000122|GO:0008285|GO:0008286|GO:0010804|GO:0010888|GO:0030183|GO:0030217|GO:0030218|GO:0035335|GO:0042059|GO:0042532|GO:0042593|GO:0045650|GO:0045722|GO:0046627|GO:0050728|GO:0050860|GO:0050922|GO:0060334|GO:0060336|GO:0060339|GO:0061099|GO:0070104|GO:0070373|GO:0071345|GO:1902202|GO:1902206|GO:1902215|GO:1902227|GO:1902233|GO:1902237|GO:1903899|GO:2000587	negative regulation of transcription by RNA polymerase II|negative regulation of cell proliferation|insulin receptor signaling pathway|negative regulation of tumor necrosis factor-mediated signaling pathway|negative regulation of lipid storage|B cell differentiation|T cell differentiation|erythrocyte differentiation|peptidyl-tyrosine dephosphorylation|negative regulation of epidermal growth facto…	SF3B1_MUT_13del_MUT_vs_SF3b1_MUT_13del_WT
A3SS_1345	ITGAL	chr16	+	30475288_30475400_30475305_30475400_30474195_30474298	A3SS	5.1	37.4	2	56	42.5	58	0.108,0.125,0.311,0.11,0.27,0.08,0.018,0.046,0.05,0.209	0,0.036	0.018	0.1327	-0.1147	0.0129563	0.473973	sig	GO:0002291|GO:0006909|GO:0006954|GO:0007155|GO:0007157|GO:0007159|GO:0007160|GO:0007165|GO:0007229|GO:0030198|GO:0035683|GO:0043113|GO:0043312|GO:0050776|GO:0050900|GO:0098609	T cell activation via T cell receptor contact with antigen bound to MHC molecule on antigen presenting cell|phagocytosis|inflammatory response|cell adhesion|heterophilic cell-cell adhesion via plasma membrane cell adhesion molecules|leukocyte cell-cell adhesion|cell-matrix adhesion|signal transduction|integrin-mediated signaling pathway|extracellular matrix organization|memory T cell extravasatio…	SF3B1_MUT_13del_MUT_vs_SF3b1_MUT_13del_WT
A3SS_1350	TMEM106C	chr12	+	47964144_47964423_47964208_47964423_47963595_47963633	A3SS	5.1	21.1	1.5	21.5	26.2	23	0.064,0.048,0.055,0.112,0.379,0.176,0.028,0.071,0.404,0.067	0.045,0.035	0.04	0.1404	-0.1004	0.048268	0.730619	sig	GO:0008150	biological_process	SF3B1_MUT_13del_MUT_vs_SF3b1_MUT_13del_WT
A3SS_1372	R3HDM1	chr2	+	135619524_135621608_135621493_135621608_135616667_135616757	A3SS	10.5	18.7	3.5	15	29.2	18.5	0.345,0.29,0.12,0.231,0.15,0.213,0.184,0.217,0.273,0.25	0.105,0.103	0.104	0.2273	-0.1233	0.000243678	0.088255	sig			SF3B1_MUT_13del_MUT_vs_SF3b1_MUT_13del_WT
A3SS_1399	ZFP62	chr5	-	180847927_180848082_180847927_180846393_180849153_180849516	A3SS	16.6	0.5	13.5	2.5	17.1	16	1,1,0.909,0.76,1,1,1,1,1,0.9	0.714,0.75	0.732	0.9569	-0.2249	0.000310525	0.0963212	sig			SF3B1_MUT_13del_MUT_vs_SF3b1_MUT_13del_WT
A3SS_1429	TVP23A	chr16	-	10774951_10775547_10774951_10775096_10818102_10818182	A3SS	6.5	1.4	6	0	7.9	6	0.714,NA,0.667,1,0.6,0.667,0,0.5,1,1	1,1	1	0.683111	0.316889	0.0173866	0.530783	sig	GO:0009306|GO:0016192	protein secretion|vesicle-mediated transport	SF3B1_MUT_13del_MUT_vs_SF3b1_MUT_13del_WT
A3SS_1460	RECQL	chr12	-	21501169_21501372_21501169_21501215_21501462_21501669	A3SS	92	5.6	77	0	97.6	77	0.937,0.889,0.896,0.846,0.836,0.89,0.89,0.922,0.874,0.913	1,1	1	0.8893	0.1107	1.45719e-06	0.00448002	sig	GO:0000724|GO:0000733|GO:0006268|GO:0006281|GO:0006310|GO:0032508	double-strand break repair via homologous recombination|DNA strand renaturation|DNA unwinding involved in DNA replication|DNA repair|DNA recombination|DNA duplex unwinding	SF3B1_MUT_13del_MUT_vs_SF3b1_MUT_13del_WT
A3SS_1480	MAN2A1	chr5	+	109691794_109713774_109713519_109713774_109689365_109691902	A3SS	8.4	3.8	4	9	12.2	13	0.66,0.2,0.333,0.25,0.467,0.5,0.68,0.263,1,1	0.077,0.226	0.1515	0.5353	-0.3838	0.0224504	0.576087	sig	GO:0001701|GO:0001889|GO:0006013|GO:0006486|GO:0006491|GO:0006517|GO:0007005|GO:0007033|GO:0007585|GO:0048286|GO:0050769|GO:0060042	in utero embryonic development|liver development|mannose metabolic process|protein glycosylation|N-glycan processing|protein deglycosylation|mitochondrion organization|vacuole organization|respiratory gaseous exchange|lung alveolus development|positive regulation of neurogenesis|retina morphogenesis in camera-type eye	SF3B1_MUT_13del_MUT_vs_SF3b1_MUT_13del_WT
A3SS_1515	RP11-302B13.1	chr12	-	48923781_48923974_48923781_48923852_48924222_48924256	A3SS	6.3	27.2	7	10.5	33.5	17.5	0.048,0.2,0.08,0.045,0.176,0.148,0.2,0.054,0.038,0.079	0.226,0.28	0.253	0.1068	0.1462	0.0339149	0.661149	sig	NA	NA	SF3B1_MUT_13del_MUT_vs_SF3b1_MUT_13del_WT
A3SS_1524	AVL9	chr7	+	32575726_32576072_32575954_32576072_32573198_32575824	A3SS	13.3	4.4	15.5	1	17.7	16.5	0.429,1,1,0.4,0.486,0.538,0.481,0.704,0.905,0.412	0.875,0.895	0.885	0.6355	0.2495	0.0108613	0.44588	sig	GO:0016477	cell migration	SF3B1_MUT_13del_MUT_vs_SF3b1_MUT_13del_WT
A3SS_1627	PLCL2	chr3	+	17052726_17068065_17067955_17068065_17042873_17052791	A3SS	15.6	3.6	10	0.5	19.2	10.5	0.5,0.8,0.44,0.524,0.75,0.84,0.667,0.714,1,0.81	0.889,1	0.9445	0.7045	0.24	0.0435568	0.711973	sig	GO:0002322|GO:0002337|GO:0006629|GO:0007214|GO:0032228|GO:0032959|GO:0033135|GO:0048015|GO:0050859|GO:0051209|GO:0120163|GO:1900122	B cell proliferation involved in immune response|B-1a B cell differentiation|lipid metabolic process|gamma-aminobutyric acid signaling pathway|regulation of synaptic transmission, GABAergic|inositol trisphosphate biosynthetic process|regulation of peptidyl-serine phosphorylation|phosphatidylinositol-mediated signaling|negative regulation of B cell receptor signaling pathway|release of sequestered…	SF3B1_MUT_13del_MUT_vs_SF3b1_MUT_13del_WT
A3SS_1743	MUTYH	chr1	-	45331660_45331872_45331660_45331849_45332022_45332086	A3SS	9.5	27.5	6	35	37	41	0.326,0.434,0.033,0.207,0.164,0.353,0.301,0.233,0.135,0.214	0.144,0.102	0.123	0.24	-0.117	0.024612	0.591773	sig	GO:0006281|GO:0006284|GO:0006298|GO:0045007	DNA repair|base-excision repair|mismatch repair|depurination	SF3B1_MUT_13del_MUT_vs_SF3b1_MUT_13del_WT
A3SS_1751	MUTYH	chr1	-	45333412_45333603_45333412_45333561_45334390_45334511	A3SS	6.5	16.6	8	11	23.1	19	0.393,0.168,0.066,0.573,0.084,0.211,0.124,0.136,0.191,0.111	0.352,0.32	0.336	0.2057	0.1303	0.032858	0.654961	sig	GO:0006281|GO:0006284|GO:0006298|GO:0045007	DNA repair|base-excision repair|mismatch repair|depurination	SF3B1_MUT_13del_MUT_vs_SF3b1_MUT_13del_WT
A3SS_1752	MUTYH	chr1	-	45333412_45333594_45333412_45333564_45334390_45334511	A3SS	6.6	3.4	1.5	4.5	10	6	0.844,1,1,0.756,0.249,0.63,0.279,0.436,0.553,0.553	0.279,0.181	0.23	0.63	-0.4	0.00355566	0.293584	sig	GO:0006281|GO:0006284|GO:0006298|GO:0045007	DNA repair|base-excision repair|mismatch repair|depurination	SF3B1_MUT_13del_MUT_vs_SF3b1_MUT_13del_WT
A3SS_1754	MUTYH	chr1	-	45333412_45333603_45333412_45333594_45334390_45334511	A3SS	1.9	2.2	6.5	0	4.1	6.5	0.236,NA,NA,0.806,NA,0.481,1,NA,0.236,0.134	1,1	1	0.482167	0.517833	0.015293	0.504562	sig	GO:0006281|GO:0006284|GO:0006298|GO:0045007	DNA repair|base-excision repair|mismatch repair|depurination	SF3B1_MUT_13del_MUT_vs_SF3b1_MUT_13del_WT
A3SS_1776	TMEM218	chr11	-	125102131_125102351_125102131_125102317_125102636_125102809	A3SS	12.8	2.7	6.5	0	15.5	6.5	1,1,0.871,0.692,0.882,0.673,0.673,0.5,0.938,0.582	1,1	1	0.7811	0.2189	0.00381744	0.302937	sig			SF3B1_MUT_13del_MUT_vs_SF3b1_MUT_13del_WT
A3SS_1784	MIB1	chr18	+	21778045_21778169_21778102_21778169_21773623_21774572	A3SS	10.8	1.5	8	0	12.3	8	0.561,1,1,1,0.701,0.749,0.657,1,0.852,0.762	1,1	1	0.8282	0.1718	0.00945423	0.424084	sig	GO:0001568|GO:0001701|GO:0001756|GO:0001841|GO:0001947|GO:0006897|GO:0007219|GO:0016567|GO:0045665|GO:0045807	blood vessel development|in utero embryonic development|somitogenesis|neural tube formation|heart looping|endocytosis|Notch signaling pathway|protein ubiquitination|negative regulation of neuron differentiation|positive regulation of endocytosis	SF3B1_MUT_13del_MUT_vs_SF3b1_MUT_13del_WT
A3SS_1786	ZNF826P	chr19	-	20408949_20409045_20408949_20409024_20409829_20409959	A3SS	10.5	2.2	11.5	0	12.7	11.5	1,NA,0.833,1,1,0.926,0.714,1,0.571,0.714	1,1	1	0.862	0.138	0.0337682	0.660327	sig			SF3B1_MUT_13del_MUT_vs_SF3b1_MUT_13del_WT
A3SS_1793	ALPK1	chr4	+	112411722_112412025_112411826_112412025_112382503_112382552	A3SS	7.1	16.6	0	8	23.7	8	0.455,0.238,0.073,0,0.091,0.077,0.333,0.172,0.136,0.258	0,0	0	0.1833	-0.1833	0.0023627	0.249545	sig	GO:0002753|GO:0006468|GO:0043123|GO:0045087	cytoplasmic pattern recognition receptor signaling pathway|protein phosphorylation|positive regulation of I-kappaB kinase/NF-kappaB signaling|innate immune response	SF3B1_MUT_13del_MUT_vs_SF3b1_MUT_13del_WT
A3SS_1801	CLK2	chr1	-	155268009_155268207_155268009_155268197_155268292_155269363	A3SS	7.1	13.6	9.5	6	20.7	15.5	0.252,0.534,0.337,0.429,0.673,0.211,0.169,0.314,0.244,0.175	0.627,0.55	0.5885	0.3338	0.2547	0.00811933	0.40135	sig	GO:0006468|GO:0010212|GO:0018108|GO:0032526|GO:0043484|GO:0045721|GO:0046777	protein phosphorylation|response to ionizing radiation|peptidyl-tyrosine phosphorylation|response to retinoic acid|regulation of RNA splicing|negative regulation of gluconeogenesis|protein autophosphorylation	SF3B1_MUT_13del_MUT_vs_SF3b1_MUT_13del_WT
A3SS_1813	DOCK9	chr13	-	98845923_98846060_98845923_98845991_98848591_98848639	A3SS	42.3	2	37	5	44.3	42	0.885,1,1,1,1,0.9,0.763,0.916,0.96,0.927	0.815,0.813	0.814	0.9351	-0.1211	0.000664773	0.142251	sig	GO:0007264|GO:0007596|GO:0008150|GO:0043547	small GTPase mediated signal transduction|blood coagulation|biological_process|positive regulation of GTPase activity	SF3B1_MUT_13del_MUT_vs_SF3b1_MUT_13del_WT
A3SS_1844	SH2B1	chr16	+	28870708_28871983_28870728_28871983_28869207_28869383	A3SS	3.3	1.7	4	0	5	4	0.456,0.359,1,0.677,0.894,0.627,0,0.662,0.557,0.296	1,1	1	0.5528	0.4472	0.000918603	0.164853	sig	GO:0007169|GO:0007596|GO:0009967|GO:0030032|GO:0035556|GO:0045840|GO:2000278	transmembrane receptor protein tyrosine kinase signaling pathway|blood coagulation|positive regulation of signal transduction|lamellipodium assembly|intracellular signal transduction|positive regulation of mitotic nuclear division|regulation of DNA biosynthetic process	SF3B1_MUT_13del_MUT_vs_SF3b1_MUT_13del_WT
A3SS_1916	EIF3B	chr7	+	2380180_2380740_2380283_2380740_2379393_2379511	A3SS	66	11	57.5	4	77	61.5	0.689,0.909,0.71,0.763,0.885,0.872,0.739,0.638,0.63,0.814	0.869,0.886	0.8775	0.7649	0.1126	0.00702042	0.380785	sig	GO:0001732|GO:0006413|GO:0006446|GO:0075522|GO:0075525	formation of cytoplasmic translation initiation complex|translational initiation|regulation of translational initiation|IRES-dependent viral translational initiation|viral translational termination-reinitiation	SF3B1_MUT_13del_MUT_vs_SF3b1_MUT_13del_WT
A3SS_1982	TRIM26	chr6	-	30198665_30199264_30198665_30199153_30213304_30213427	A3SS	20.9	3	33	0	23.9	33	0.76,0.833,0.622,0.862,0.92,1,1,0.462,0.778,0.8	1,1	1	0.8037	0.1963	0.00458638	0.321967	sig	GO:0045087|GO:0046597|GO:0051091|GO:0060333|GO:1902187	innate immune response|negative regulation of viral entry into host cell|positive regulation of DNA-binding transcription factor activity|interferon-gamma-mediated signaling pathway|negative regulation of viral release from host cell	SF3B1_MUT_13del_MUT_vs_SF3b1_MUT_13del_WT
A3SS_2132	MIER1	chr1	+	66975132_66976722_66976594_66976722_66971654_66971736	A3SS	13.4	1.5	5.5	0	14.9	5.5	0.882,1,0.529,1,1,0.826,0.714,0.68,0.714,1	1,1	1	0.8345	0.1655	0.0129234	0.473538	sig	GO:0000122|GO:0016575|GO:0031937|GO:0043123	negative regulation of transcription by RNA polymerase II|histone deacetylation|positive regulation of chromatin silencing|positive regulation of I-kappaB kinase/NF-kappaB signaling	SF3B1_MUT_13del_MUT_vs_SF3b1_MUT_13del_WT
A3SS_2169	DECR2	chr16	+	410208_410367_410242_410367_407424_407560	A3SS	1.1	2.9	0	3	4	3	0.273,0,0.103,NA,NA,0,0,0.75,1,1	0,0	0	0.39075	-0.39075	0.0442008	0.713805	sig	GO:0006625|GO:0006636|GO:0033540	protein targeting to peroxisome|unsaturated fatty acid biosynthetic process|fatty acid beta-oxidation using acyl-CoA oxidase	SF3B1_MUT_13del_MUT_vs_SF3b1_MUT_13del_WT
A3SS_2188	CEP192	chr18	+	13057584_13059312_13059081_13059312_13055779_13056698	A3SS	59.3	10.3	54.5	4	69.6	58.5	0.673,0.625,0.667,0.745,0.851,0.683,0.692,0.837,0.756,0.861	0.857,0.891	0.874	0.739	0.135	0.00355451	0.293584	sig	GO:0000086|GO:0009617|GO:0010389|GO:0010923|GO:0051298|GO:0071539|GO:0090222|GO:0090307|GO:0097711	G2/M transition of mitotic cell cycle|response to bacterium|regulation of G2/M transition of mitotic cell cycle|negative regulation of phosphatase activity|centrosome duplication|protein localization to centrosome|centrosome-templated microtubule nucleation|mitotic spindle assembly|ciliary basal body-plasma membrane docking	SF3B1_MUT_13del_MUT_vs_SF3b1_MUT_13del_WT
A3SS_2220	HERC3	chr4	+	88665854_88667488_88667376_88667488_88664152_88665950	A3SS	5	2.8	5.5	9	7.8	14.5	0.538,0,NA,1,1,0.273,0.111,0.833,0.667,1	0.235,0.231	0.233	0.602444	-0.369444	0.0230053	0.579591	sig	GO:0016567	protein ubiquitination	SF3B1_MUT_13del_MUT_vs_SF3b1_MUT_13del_WT
A3SS_2251	TPT1-AS1	chr13	+	45344304_45344446_45344328_45344446_45341512_45341614	A3SS	0.8	6.6	0	7	7.4	7	0.069,0.351,0.119,0,0,0.083,0,0,0.351,0.14	0,0	0	0.1113	-0.1113	0.0298635	0.633452	sig			SF3B1_MUT_13del_MUT_vs_SF3b1_MUT_13del_WT
A3SS_2261	TPT1-AS1	chr13	+	45379898_45380001_45379925_45380001_45379194_45379335	A3SS	4	7.7	1.5	9	11.7	10.5	0.357,0.312,0.229,1,0.229,0.192,0.649,0.373,0.185,0.117	0.126,0.102	0.114	0.3643	-0.2503	0.016369	0.515799	sig			SF3B1_MUT_13del_MUT_vs_SF3b1_MUT_13del_WT
A3SS_2265	ASB8	chr12	-	48153367_48153529_48153367_48153525_48157458_48157502	A3SS	44.8	10.3	33.5	13.5	55.1	47	0.727,0.773,0.671,0.829,0.849,0.884,0.883,0.863,0.773,0.884	0.698,0.714	0.706	0.8136	-0.1076	0.0014877	0.202991	sig	GO:0016567|GO:0035556|GO:0043687	protein ubiquitination|intracellular signal transduction|post-translational protein modification	SF3B1_MUT_13del_MUT_vs_SF3b1_MUT_13del_WT
A3SS_2281	INO80E	chr16	+	30004554_30004657_30004567_30004657_30003649_30003670	A3SS	5.5	1.6	5	0	7.1	5	0.728,0.471,0.781,1,0.471,0.801,1,0.667,0.877,1	1,1	1	0.7796	0.2204	0.0069641	0.379385	sig	GO:0006281|GO:0006310|GO:0006338|GO:0016579	DNA repair|DNA recombination|chromatin remodeling|protein deubiquitination	SF3B1_MUT_13del_MUT_vs_SF3b1_MUT_13del_WT
A3SS_2308	RRP7BP	chr22	-	42577843_42579199_42577843_42577959_42580216_42580359	A3SS	13.9	1.7	12	0	15.6	12	0.833,0.818,0.636,0.833,0.875,0.875,0.923,0.636,0.538,0.778	1,1	1	0.7745	0.2255	0.000329074	0.0986989	sig			SF3B1_MUT_13del_MUT_vs_SF3b1_MUT_13del_WT
A3SS_2327	ANAPC4	chr4	+	25392762_25393891_25393804_25393891_25392337_25393480	A3SS	18.5	1.1	14.5	0	19.6	14.5	1,0.636,0.7,1,1,0.818,1,0.852,0.938,1	1,1	1	0.8944	0.1056	0.0379336	0.689886	sig	GO:0006511|GO:0007049|GO:0031145|GO:0045842|GO:0051301|GO:0070979|GO:1901990	ubiquitin-dependent protein catabolic process|cell cycle|anaphase-promoting complex-dependent catabolic process|positive regulation of mitotic metaphase/anaphase transition|cell division|protein K11-linked ubiquitination|regulation of mitotic cell cycle phase transition	SF3B1_MUT_13del_MUT_vs_SF3b1_MUT_13del_WT
A3SS_2364	DCAF17	chr2	+	171460426_171469030_171468887_171469030_171458371_171460499	A3SS	6.3	1.7	5.5	0	8	5.5	0,0.833,1,1,0.467,0.391,1,1,1,0.556	1,1	1	0.7247	0.2753	0.0358312	0.674489	sig	GO:0016567|GO:0043687	protein ubiquitination|post-translational protein modification	SF3B1_MUT_13del_MUT_vs_SF3b1_MUT_13del_WT
A3SS_2396	SCARB2	chr4	-	76179516_76179771_76179516_76179705_76180953_76181101	A3SS	4.4	14.5	1	13.5	18.9	14.5	0.43,0.42,0.349,0,0.209,0,0.057,0.194,0.099,0.209	0.048,0.039	0.0435	0.1967	-0.1532	0.014922	0.500809	sig	GO:0006622|GO:0006898|GO:0010976|GO:0015917|GO:0043471|GO:0046718|GO:0061024|GO:1904978|GO:1905123|GO:1905671	protein targeting to lysosome|receptor-mediated endocytosis|positive regulation of neuron projection development|aminophospholipid transport|regulation of cellular carbohydrate catabolic process|viral entry into host cell|membrane organization|regulation of endosome organization|regulation of glucosylceramidase activity|regulation of lysosome organization	SF3B1_MUT_13del_MUT_vs_SF3b1_MUT_13del_WT
A3SS_2432	SAP130	chr2	-	127986784_127986962_127986784_127986959_127989563_127989866	A3SS	16.9	1	11	6	17.9	17	0.847,1,1,1,0.876,1,0.887,1,1,1	0.638,0.645	0.6415	0.961	-0.3195	4.32097e-08	0.00029348	sig	GO:0000122	negative regulation of transcription by RNA polymerase II	SF3B1_MUT_13del_MUT_vs_SF3b1_MUT_13del_WT
A3SS_2462	UVRAG	chr11	+	75953945_75961549_75961443_75961549_75911953_75952896	A3SS	14.3	2.7	4	0	17	4	0.526,0.556,0.786,0.647,0.789,1,1,0.429,0.714,1	1,1	1	0.7447	0.2553	0.00382091	0.302937	sig	GO:0006281|GO:0006890|GO:0006914|GO:0007051|GO:0007059|GO:0007098|GO:0032465|GO:0032801|GO:0035493|GO:0046718|GO:0051684|GO:0071900|GO:0071985|GO:0097352|GO:0097680|GO:1901098	DNA repair|retrograde vesicle-mediated transport, Golgi to ER|autophagy|spindle organization|chromosome segregation|centrosome cycle|regulation of cytokinesis|receptor catabolic process|SNARE complex assembly|viral entry into host cell|maintenance of Golgi location|regulation of protein serine/threonine kinase activity|multivesicular body sorting pathway|autophagosome maturation|double-strand bre…	SF3B1_MUT_13del_MUT_vs_SF3b1_MUT_13del_WT
A3SS_2477	PDCD11	chr10	+	103400771_103403285_103403117_103403285_103400396_103400897	A3SS	3.1	1	4.5	0	4.1	4.5	0.714,0.5,0.6,NA,1,0.538,1,0.2,0,1	1,1	1	0.616889	0.383111	0.012386	0.464916	sig	GO:0006364|GO:0006397	rRNA processing|mRNA processing	SF3B1_MUT_13del_MUT_vs_SF3b1_MUT_13del_WT
A3SS_2478	PDCD11	chr10	+	103401758_103403285_103403117_103403285_103400396_103400897	A3SS	3.3	1	8.5	0	4.3	8.5	0.714,0.5,0.636,NA,1,0.538,1,0.333,0,1	1,1	1	0.635667	0.364333	0.0124392	0.465352	sig	GO:0006364|GO:0006397	rRNA processing|mRNA processing	SF3B1_MUT_13del_MUT_vs_SF3b1_MUT_13del_WT
A3SS_2512	CASP8AP2	chr6	+	89832263_89846644_89846561_89846644_89829930_89831339	A3SS	12	13.6	5.5	16.5	25.6	22	0.394,0.167,0.245,0.259,0.655,0.59,0.2,0.25,0.094,0.375	0.13,0.161	0.1455	0.3229	-0.1774	0.013901	0.48742	sig	GO:0006919|GO:0007049|GO:0007165|GO:0008625|GO:0036337|GO:0071260|GO:0097190|GO:1903507	activation of cysteine-type endopeptidase activity involved in apoptotic process|cell cycle|signal transduction|extrinsic apoptotic signaling pathway via death domain receptors|Fas signaling pathway|cellular response to mechanical stimulus|apoptotic signaling pathway|negative regulation of nucleic acid-templated transcription	SF3B1_MUT_13del_MUT_vs_SF3b1_MUT_13del_WT
A3SS_2514	CASP8AP2	chr6	+	89831229_89846644_89846561_89846644_89829938_89830106	A3SS	8.2	15.3	2.5	11.5	23.5	14	0.118,0.256,0.419,0.419,0.333,0.31,0.158,0.111,0.034,0.164	0.111,0.083	0.097	0.2322	-0.1352	0.013082	0.476268	sig	GO:0006919|GO:0007049|GO:0007165|GO:0008625|GO:0036337|GO:0071260|GO:0097190|GO:1903507	activation of cysteine-type endopeptidase activity involved in apoptotic process|cell cycle|signal transduction|extrinsic apoptotic signaling pathway via death domain receptors|Fas signaling pathway|cellular response to mechanical stimulus|apoptotic signaling pathway|negative regulation of nucleic acid-templated transcription	SF3B1_MUT_13del_MUT_vs_SF3b1_MUT_13del_WT
A3SS_2515	CASP8AP2	chr6	+	89832263_89846644_89846561_89846644_89829938_89830106	A3SS	7.3	15.3	2.5	11.5	22.6	14	0.118,0.111,0.379,0.419,0.313,0.394,0.158,0.03,0.034,0.164	0.111,0.083	0.097	0.212	-0.115	0.0427404	0.709607	sig	GO:0006919|GO:0007049|GO:0007165|GO:0008625|GO:0036337|GO:0071260|GO:0097190|GO:1903507	activation of cysteine-type endopeptidase activity involved in apoptotic process|cell cycle|signal transduction|extrinsic apoptotic signaling pathway via death domain receptors|Fas signaling pathway|cellular response to mechanical stimulus|apoptotic signaling pathway|negative regulation of nucleic acid-templated transcription	SF3B1_MUT_13del_MUT_vs_SF3b1_MUT_13del_WT
A3SS_2530	HEATR5B	chr2	-	37079119_37081755_37079119_37081750_37083288_37083436	A3SS	5.8	1.6	3.5	0	7.4	3.5	1,1,0.243,0.325,1,0.742,0.658,1,1,0.243	1,1	1	0.7211	0.2789	0.0270845	0.610855	sig	GO:0006897|GO:0008104|GO:0042147	endocytosis|protein localization|retrograde transport, endosome to Golgi	SF3B1_MUT_13del_MUT_vs_SF3b1_MUT_13del_WT
A3SS_2593	MIB1	chr18	+	21766059_21768752_21768622_21768752_21765771_21766151	A3SS	4.9	4.2	6.5	0.5	9.1	7	0.313,1,0.714,0.13,0.714,0.333,0.231,0.467,0,0.429	0.818,1	0.909	0.4331	0.4759	0.0236203	0.584084	sig	GO:0001568|GO:0001701|GO:0001756|GO:0001841|GO:0001947|GO:0006897|GO:0007219|GO:0016567|GO:0045665|GO:0045807	blood vessel development|in utero embryonic development|somitogenesis|neural tube formation|heart looping|endocytosis|Notch signaling pathway|protein ubiquitination|negative regulation of neuron differentiation|positive regulation of endocytosis	SF3B1_MUT_13del_MUT_vs_SF3b1_MUT_13del_WT
A3SS_2602	PSTPIP1	chr15	+	77027745_77027914_77027799_77027914_77025497_77025604	A3SS	7.5	10.4	5.5	3.5	17.9	9	0.328,0.629,0.533,0.131,0.328,0.328,0.246,0.339,0.033,0.358	0.51,0.494	0.502	0.3253	0.1767	0.010067	0.432856	sig	GO:0006897|GO:0006954|GO:0007155|GO:0007165|GO:0045087	endocytosis|inflammatory response|cell adhesion|signal transduction|innate immune response	SF3B1_MUT_13del_MUT_vs_SF3b1_MUT_13del_WT
A3SS_2674	MIEF1	chr22	+	39512231_39512494_39512317_39512494_39511848_39512026	A3SS	57.3	16	46.5	28.5	73.3	75	0.821,0.738,0.624,0.61,0.699,0.69,0.576,0.703,0.749,0.553	0.464,0.471	0.4675	0.6763	-0.2088	2.32433e-05	0.0262769	sig	GO:0000266|GO:0008053|GO:0090141|GO:0090314	mitochondrial fission|mitochondrial fusion|positive regulation of mitochondrial fission|positive regulation of protein targeting to membrane	SF3B1_MUT_13del_MUT_vs_SF3b1_MUT_13del_WT
A3SS_2681	TMEM249	chr8	-	144356299_144356549_144356299_144356531_144356599_144356713	A3SS	2.4	17.6	0	18.5	20	18.5	0.318,0,0.09,0.134,0.036,0,0.379,0.119,0.09,0.087	0,0	0	0.1253	-0.1253	0.0122738	0.463133	sig			SF3B1_MUT_13del_MUT_vs_SF3b1_MUT_13del_WT
A3SS_2735	PDIA5	chr3	+	123146098_123146259_123146117_123146259_123145521_123145592	A3SS	6.6	0.8	7	0	7.4	7	1,NA,0.903,0.856,1,1,0.823,1,0.809,0.629	1,1	1	0.891111	0.108889	0.0329402	0.655475	sig	GO:0006457|GO:0036498|GO:0045454|GO:0055114	protein folding|IRE1-mediated unfolded protein response|cell redox homeostasis|oxidation-reduction process	SF3B1_MUT_13del_MUT_vs_SF3b1_MUT_13del_WT
A3SS_2786	FAM120A	chr9	+	93474232_93476338_93476255_93476338_93471140_93474330	A3SS	22.1	2.5	19.5	0	24.6	19.5	0.875,1,0.611,1,0.882,0.737,0.739,0.886,1,0.721	1,1	1	0.8451	0.1549	0.00598653	0.358449	sig			SF3B1_MUT_13del_MUT_vs_SF3b1_MUT_13del_WT
A3SS_2793	DCP2	chr5	+	112981041_112984651_112983973_112984651_112976812_112981171	A3SS	8.2	1	5	1.5	9.2	6.5	1,1,0.806,0.571,1,1,1,0.692,0.429,1	0.636,0.6	0.618	0.8498	-0.2318	0.0082614	0.403752	sig	GO:0000184|GO:0000290|GO:0006402|GO:0032211|GO:0043488|GO:0043928|GO:0071044|GO:0090503|GO:1904872	nuclear-transcribed mRNA catabolic process, nonsense-mediated decay|deadenylation-dependent decapping of nuclear-transcribed mRNA|mRNA catabolic process|negative regulation of telomere maintenance via telomerase|regulation of mRNA stability|exonucleolytic nuclear-transcribed mRNA catabolic process involved in deadenylation-dependent decay|histone mRNA catabolic process|RNA phosphodiester bond hyd…	SF3B1_MUT_13del_MUT_vs_SF3b1_MUT_13del_WT
A3SS_2801	HSPBP1	chr19	-	55279398_55279705_55279398_55279702_55280034_55280108	A3SS	3.4	15.1	0.5	24	18.5	24.5	0.123,0,0,0,0.103,0.313,0,0.174,0.457,0.277	0,0.035	0.0175	0.1447	-0.1272	0.0388283	0.693328	sig	GO:0006457|GO:0031398|GO:0032436|GO:0043086	protein folding|positive regulation of protein ubiquitination|positive regulation of proteasomal ubiquitin-dependent protein catabolic process|negative regulation of catalytic activity	SF3B1_MUT_13del_MUT_vs_SF3b1_MUT_13del_WT
A3SS_2824	ATP9B	chr18	+	79261407_79277196_79277053_79277196_79253380_79276289	A3SS	7.1	1.2	12	0	8.3	12	0.875,1,0.429,1,0.692,0.25,1,1,0.6,0.333	1,1	1	0.7179	0.2821	0.0155234	0.508027	sig	GO:0006890|GO:0006897|GO:0045332	retrograde vesicle-mediated transport, Golgi to ER|endocytosis|phospholipid translocation	SF3B1_MUT_13del_MUT_vs_SF3b1_MUT_13del_WT
A3SS_2856	QKI	chr6	+	163564666_163570145_163565945_163570145_163563419_163563719	A3SS	13.1	5.1	7.5	1	18.2	8.5	0.739,0.5,0.722,0.8,0.778,0.462,0.278,0.333,0.714,0.375	0.818,0.75	0.784	0.5701	0.2139	0.0166884	0.520207	sig	GO:0001570|GO:0006397|GO:0006417|GO:0007286|GO:0008380|GO:0010628|GO:0042552|GO:0042692|GO:0042759|GO:0051028	vasculogenesis|mRNA processing|regulation of translation|spermatid development|RNA splicing|positive regulation of gene expression|myelination|muscle cell differentiation|long-chain fatty acid biosynthetic process|mRNA transport	SF3B1_MUT_13del_MUT_vs_SF3b1_MUT_13del_WT
A3SS_2896	PHC1	chr12	+	8922632_8922788_8922656_8922788_8921600_8921750	A3SS	35.4	6	35.5	2.5	41.4	38	0.869,0.764,0.743,0.751,0.802,0.932,0.636,0.964,0.825,0.802	0.922,0.919	0.9205	0.8088	0.1117	0.00504508	0.334849	sig	GO:0007275|GO:0016574|GO:0070317	multicellular organism development|histone ubiquitination|negative regulation of G0 to G1 transition	SF3B1_MUT_13del_MUT_vs_SF3b1_MUT_13del_WT
A3SS_2918	CASP8AP2	chr6	+	89861415_89864371_89862125_89864371_89857083_89861544	A3SS	1.6	3	5	0.5	4.6	5.5	0,0.143,0.5,1,0.5,0.111,0.333,0.2,0.2,0.143	0.778,1	0.889	0.313	0.576	0.0338948	0.661149	sig	GO:0006919|GO:0007049|GO:0007165|GO:0008625|GO:0036337|GO:0071260|GO:0097190|GO:1903507	activation of cysteine-type endopeptidase activity involved in apoptotic process|cell cycle|signal transduction|extrinsic apoptotic signaling pathway via death domain receptors|Fas signaling pathway|cellular response to mechanical stimulus|apoptotic signaling pathway|negative regulation of nucleic acid-templated transcription	SF3B1_MUT_13del_MUT_vs_SF3b1_MUT_13del_WT
A3SS_2922	ZMYND8	chr20	-	47298728_47298947_47298728_47298872_47310055_47310204	A3SS	144.7	51	115	64	195.7	179	0.651,0.683,0.662,0.581,0.637,0.575,0.636,0.437,0.658,0.628	0.522,0.5	0.511	0.6148	-0.1038	0.00242615	0.251155	sig	GO:0006355|GO:0030336|GO:0051491|GO:0060999|GO:0098815|GO:1902897|GO:1902952|GO:1903507	regulation of transcription, DNA-templated|negative regulation of cell migration|positive regulation of filopodium assembly|positive regulation of dendritic spine development|modulation of excitatory postsynaptic potential|regulation of postsynaptic density protein 95 clustering|positive regulation of dendritic spine maintenance|negative regulation of nucleic acid-templated transcription	SF3B1_MUT_13del_MUT_vs_SF3b1_MUT_13del_WT
A3SS_2928	C11orf54	chr11	+	93807500_93807635_93807517_93807635_93801834_93801972	A3SS	6.3	36.3	2.5	46	42.6	48.5	0.054,0.244,0.138,0.11,0.131,0.048,0.197,0.156,0.078,0.295	0.039,0.049	0.044	0.1451	-0.1011	0.00330467	0.284518	sig			SF3B1_MUT_13del_MUT_vs_SF3b1_MUT_13del_WT
A3SS_2939	DYRK4	chr12	+	4609462_4610284_4610154_4610284_4607326_4609548	A3SS	8.7	4.5	12	11.5	13.2	23.5	0.222,0.333,0.714,0.857,0.273,0.617,0.667,1,0.4,0.429	0.347,0.333	0.34	0.5512	-0.2112	0.0305946	0.638653	sig	GO:0018105|GO:0018107|GO:0018108	peptidyl-serine phosphorylation|peptidyl-threonine phosphorylation|peptidyl-tyrosine phosphorylation	SF3B1_MUT_13del_MUT_vs_SF3b1_MUT_13del_WT
A3SS_2961	STX16-NPEPL1	chr20	+	58702892_58705569_58705497_58705569_58701015_58705403	A3SS	5.2	1.5	3	0	6.7	3	0.25,0.636,1,0.667,1,0.5,0.556,1,0.429,1	1,1	1	0.7038	0.2962	0.00846307	0.408126	sig			SF3B1_MUT_13del_MUT_vs_SF3b1_MUT_13del_WT
A3SS_2980	PANK4	chr1	-	2510677_2510782_2510677_2510748_2511337_2511387	A3SS	27.7	19.9	28	13.5	47.6	41.5	0.287,0.522,0.542,0.588,0.357,0.789,0.5,0.52,0.439,0.519	0.614,0.6	0.607	0.5063	0.1007	0.04337	0.711674	sig	GO:0015937|GO:0016310	coenzyme A biosynthetic process|phosphorylation	SF3B1_MUT_13del_MUT_vs_SF3b1_MUT_13del_WT
A3SS_3047	MAP4K1	chr19	-	38614389_38616094_38614389_38614510_38616194_38616259	A3SS	27.6	0.4	10	1	28	11	1,1,1,0.826,1,0.923,1,1,1,0.913	0.846,0.818	0.832	0.9662	-0.1342	0.00138425	0.197554	sig	GO:0000185|GO:0006468|GO:0007257|GO:0008283|GO:0018105|GO:0023014|GO:0032147|GO:0046777|GO:1904628	activation of MAPKKK activity|protein phosphorylation|activation of JUN kinase activity|cell proliferation|peptidyl-serine phosphorylation|signal transduction by protein phosphorylation|activation of protein kinase activity|protein autophosphorylation|cellular response to phorbol 13-acetate 12-myristate	SF3B1_MUT_13del_MUT_vs_SF3b1_MUT_13del_WT
A3SS_3153	SHKBP1	chr19	+	40578096_40578212_40578122_40578212_40577556_40577630	A3SS	4.2	4	1	8.5	8.2	9.5	0.615,NA,0.303,0.615,0.21,0.516,0.615,0,0.705,0.651	0.117,0.068	0.0925	0.47	-0.3775	0.00157576	0.210313	sig	GO:0045742|GO:0051260	positive regulation of epidermal growth factor receptor signaling pathway|protein homooligomerization	SF3B1_MUT_13del_MUT_vs_SF3b1_MUT_13del_WT
A3SS_3172	CELF1	chr11	-	47478876_47478952_47478876_47478940_47482694_47482856	A3SS	142.7	19.3	107.5	33.5	162	141	0.877,0.83,0.86,0.875,0.845,0.965,0.807,0.755,0.946,0.946	0.751,0.738	0.7445	0.8706	-0.1261	0.000198436	0.0807414	sig	GO:0000381|GO:0006376|GO:0006397|GO:0007281|GO:0009792|GO:0016246|GO:0017148|GO:0043484	regulation of alternative mRNA splicing, via spliceosome|mRNA splice site selection|mRNA processing|germ cell development|embryo development ending in birth or egg hatching|RNA interference|negative regulation of translation|regulation of RNA splicing	SF3B1_MUT_13del_MUT_vs_SF3b1_MUT_13del_WT
A3SS_3179	EXOC7	chr17	-	76090328_76090481_76090328_76090397_76091142_76091235	A3SS	28.9	32.6	22	40.5	61.5	62.5	0.439,0.308,0.319,0.458,0.36,0.21,0.309,0.254,0.29,0.346	0.227,0.23	0.2285	0.3293	-0.1008	0.0023512	0.248985	sig	GO:0006887|GO:0015031|GO:0016241|GO:2000535	exocytosis|protein transport|regulation of macroautophagy|regulation of entry of bacterium into host cell	SF3B1_MUT_13del_MUT_vs_SF3b1_MUT_13del_WT
A3SS_3197	MYO15B	chr17	+	75607195_75610259_75610165_75610259_75606932_75607302	A3SS	9.3	3.2	3	0	12.5	3	0.633,0.75,0.5,1,0.692,0.5,0.333,1,1,0.545	1,1	1	0.6953	0.3047	0.0029915	0.274023	sig			SF3B1_MUT_13del_MUT_vs_SF3b1_MUT_13del_WT
A3SS_3212	KSR1	chr17	+	27588193_27588535_27588474_27588535_27585656_27585661	A3SS	1.6	4	5	0	5.6	5	0.059,0,0.143,NA,1,0.143,0.2,0.333,0.167,0.125	1,1	1	0.241111	0.758889	6.23252e-05	0.0446463	sig	GO:0000165|GO:0000185|GO:0007265|GO:0019933|GO:0042127|GO:0043405|GO:0043410	MAPK cascade|activation of MAPKKK activity|Ras protein signal transduction|cAMP-mediated signaling|regulation of cell proliferation|regulation of MAP kinase activity|positive regulation of MAPK cascade	SF3B1_MUT_13del_MUT_vs_SF3b1_MUT_13del_WT
A3SS_3219	PVT1	chr8	+	127998911_128009718_128009589_128009718_127989260_127989291	A3SS	11.6	6.4	5	12	18	17	0.222,0.25,1,0.76,0.643,0.6,0.419,0.36,0.5,0.043	0.238,0.135	0.1865	0.4797	-0.2932	0.0216811	0.572095	sig			SF3B1_MUT_13del_MUT_vs_SF3b1_MUT_13del_WT
A3SS_3222	PVT1	chr8	+	127998911_128009718_128009589_128009718_127998199_128003488	A3SS	11	1.3	5	0	12.3	5	1,0.667,1,1,0.946,0.636,0.684,1,0.583,0.333	1,1	1	0.7849	0.2151	0.0181963	0.543293	sig			SF3B1_MUT_13del_MUT_vs_SF3b1_MUT_13del_WT
A3SS_3229	ABCA11P	chr4	-	425814_427119_425814_426973_437445_437511	A3SS	18.6	5.4	13	6	24	19	1,1,0.565,0.826,0.576,0.709,0.793,0.429,0.538,0.657	0.538,0.5	0.519	0.7093	-0.1903	0.0142526	0.492593	sig			SF3B1_MUT_13del_MUT_vs_SF3b1_MUT_13del_WT
A3SS_3234	TBC1D7	chr6	-	13326786_13326963_13326786_13326906_13328315_13328583	A3SS	7	2.6	8.5	0	9.6	8.5	0.624,1,0.539,0.561,0.762,0.434,0.691,0.742,0.793,0.719	1,1	1	0.6865	0.3135	0.000145261	0.0695522	sig	GO:0031398|GO:0032007|GO:0043547|GO:0070848|GO:0090630|GO:1902018	positive regulation of protein ubiquitination|negative regulation of TOR signaling|positive regulation of GTPase activity|response to growth factor|activation of GTPase activity|negative regulation of cilium assembly	SF3B1_MUT_13del_MUT_vs_SF3b1_MUT_13del_WT
A3SS_3275	SP100	chr2	+	230463407_230464150_230464046_230464150_230462434_230462518	A3SS	73.9	2.4	56	8.5	76.3	64.5	0.946,0.913,0.931,1,0.881,1,1,0.971,0.846,0.918	0.756,0.781	0.7685	0.9406	-0.1721	0.000212171	0.083855	sig	GO:0000122|GO:0000723|GO:0006978|GO:0010596|GO:0016032|GO:0034340|GO:0034341|GO:0043392|GO:0043433|GO:0045185|GO:0045765|GO:0045893|GO:0046826|GO:0051271|GO:0060333|GO:0060337|GO:1902041|GO:1902044	negative regulation of transcription by RNA polymerase II|telomere maintenance|DNA damage response, signal transduction by p53 class mediator resulting in transcription of p21 class mediator|negative regulation of endothelial cell migration|viral process|response to type I interferon|response to interferon-gamma|negative regulation of DNA binding|negative regulation of DNA-binding transcription f…	SF3B1_MUT_13del_MUT_vs_SF3b1_MUT_13del_WT
A3SS_3277	SP100	chr2	+	230463756_230464150_230464046_230464150_230462434_230462518	A3SS	66.8	2.4	53	8.5	69.2	61.5	0.933,0.917,0.93,1,0.875,1,1,0.969,0.84,0.905	0.762,0.75	0.756	0.9369	-0.1809	1.98732e-06	0.00546472	sig	GO:0000122|GO:0000723|GO:0006978|GO:0010596|GO:0016032|GO:0034340|GO:0034341|GO:0043392|GO:0043433|GO:0045185|GO:0045765|GO:0045893|GO:0046826|GO:0051271|GO:0060333|GO:0060337|GO:1902041|GO:1902044	negative regulation of transcription by RNA polymerase II|telomere maintenance|DNA damage response, signal transduction by p53 class mediator resulting in transcription of p21 class mediator|negative regulation of endothelial cell migration|viral process|response to type I interferon|response to interferon-gamma|negative regulation of DNA binding|negative regulation of DNA-binding transcription f…	SF3B1_MUT_13del_MUT_vs_SF3b1_MUT_13del_WT
A3SS_3281	SP100	chr2	+	230463156_230464150_230464066_230464150_230462434_230463911	A3SS	63.6	14	44.5	31.5	77.6	76	0.592,1,0.957,0.605,0.678,0.729,0.741,0.5,0.95,0.735	0.383,0.463	0.423	0.7487	-0.3257	0.00312917	0.279079	sig	GO:0000122|GO:0000723|GO:0006978|GO:0010596|GO:0016032|GO:0034340|GO:0034341|GO:0043392|GO:0043433|GO:0045185|GO:0045765|GO:0045893|GO:0046826|GO:0051271|GO:0060333|GO:0060337|GO:1902041|GO:1902044	negative regulation of transcription by RNA polymerase II|telomere maintenance|DNA damage response, signal transduction by p53 class mediator resulting in transcription of p21 class mediator|negative regulation of endothelial cell migration|viral process|response to type I interferon|response to interferon-gamma|negative regulation of DNA binding|negative regulation of DNA-binding transcription f…	SF3B1_MUT_13del_MUT_vs_SF3b1_MUT_13del_WT
A3SS_3282	SP100	chr2	+	230464046_230464150_230464066_230464150_230462434_230463911	A3SS	14	14	11.5	31.5	28	43	0.281,1,0.77,0.366,0.373,0.512,0.647,0.324,0.883,0.508	0.223,0.256	0.2395	0.5664	-0.3269	0.00248481	0.253434	sig	GO:0000122|GO:0000723|GO:0006978|GO:0010596|GO:0016032|GO:0034340|GO:0034341|GO:0043392|GO:0043433|GO:0045185|GO:0045765|GO:0045893|GO:0046826|GO:0051271|GO:0060333|GO:0060337|GO:1902041|GO:1902044	negative regulation of transcription by RNA polymerase II|telomere maintenance|DNA damage response, signal transduction by p53 class mediator resulting in transcription of p21 class mediator|negative regulation of endothelial cell migration|viral process|response to type I interferon|response to interferon-gamma|negative regulation of DNA binding|negative regulation of DNA-binding transcription f…	SF3B1_MUT_13del_MUT_vs_SF3b1_MUT_13del_WT
A3SS_3305	LRCH3	chr3	+	197829963_197830863_197830769_197830863_197829563_197830073	A3SS	14.9	1.3	17.5	0	16.2	17.5	0.867,1,0.667,1,1,0.643,0.778,1,0.68,1	1,1	1	0.8635	0.1365	0.0223969	0.575618	sig	GO:0032185	septin cytoskeleton organization	SF3B1_MUT_13del_MUT_vs_SF3b1_MUT_13del_WT
A3SS_3374	RSF1	chr11	-	77698486_77699813_77698486_77698693_77725544_77725699	A3SS	6	4.8	5	0	10.8	5	0.132,0.714,1,0.143,0.667,1,0.6,0.684,0,0.778	1,1	1	0.5718	0.4282	0.00436243	0.31765	sig	GO:0006334|GO:0006338|GO:0006352|GO:0016573|GO:0016584|GO:0034080|GO:0043392|GO:0045892|GO:0045893|GO:0045944|GO:0050434	nucleosome assembly|chromatin remodeling|DNA-templated transcription, initiation|histone acetylation|nucleosome positioning|CENP-A containing nucleosome assembly|negative regulation of DNA binding|negative regulation of transcription, DNA-templated|positive regulation of transcription, DNA-templated|positive regulation of transcription by RNA polymerase II|positive regulation of viral transcripti…	SF3B1_MUT_13del_MUT_vs_SF3b1_MUT_13del_WT
A3SS_3491	RPS9	chr19	+	54206552_54207647_54207397_54207647_54201486_54201609	A3SS	108	24.9	69.5	44	132.9	113.5	0.828,0.651,0.738,0.527,0.529,0.617,0.832,0.837,0.662,0.729	0.453,0.432	0.4425	0.695	-0.2525	6.8493e-05	0.0470432	sig	GO:0000184|GO:0006364|GO:0006412|GO:0006413|GO:0006614|GO:0008284|GO:0019083|GO:0045903	nuclear-transcribed mRNA catabolic process, nonsense-mediated decay|rRNA processing|translation|translational initiation|SRP-dependent cotranslational protein targeting to membrane|positive regulation of cell proliferation|viral transcription|positive regulation of translational fidelity	SF3B1_MUT_13del_MUT_vs_SF3b1_MUT_13del_WT
A3SS_3568	CCHCR1	chr6	-	31157022_31157155_31157022_31157089_31157384_31157500	A3SS	4.3	0.9	2.5	4.5	5.2	7	0.784,1,1,0.287,NA,1,0.168,1,0,1	0.232,0.376	0.304	0.693222	-0.389222	0.0374815	0.687493	sig	GO:0006611|GO:0007275|GO:0030154	protein export from nucleus|multicellular organism development|cell differentiation	SF3B1_MUT_13del_MUT_vs_SF3b1_MUT_13del_WT
A3SS_3582	WASHC2C	chr10	+	45763648_45765810_45765678_45765810_45763387_45763844	A3SS	6.1	4.1	4.5	0.5	10.2	5	0.5,0.68,0.5,0.2,0,1,1,0.2,0.524,0.273	1,0.8	0.9	0.4877	0.4123	0.0479899	0.728947	sig	GO:0015031|GO:0036010|GO:0042147|GO:1900024|GO:1990126|GO:2000813	protein transport|protein localization to endosome|retrograde transport, endosome to Golgi|regulation of substrate adhesion-dependent cell spreading|retrograde transport, endosome to plasma membrane|negative regulation of barbed-end actin filament capping	SF3B1_MUT_13del_MUT_vs_SF3b1_MUT_13del_WT
A3SS_3589	ALG13	chrX	+	111724257_111725061_111724933_111725061_111723797_111724321	A3SS	10	2.4	7	0	12.4	7	0.579,0.826,0.455,0.714,0.636,1,0,0.867,1,0.714	1,1	1	0.6791	0.3209	0.00752871	0.390775	sig	GO:0006488|GO:0006508	dolichol-linked oligosaccharide biosynthetic process|proteolysis	SF3B1_MUT_13del_MUT_vs_SF3b1_MUT_13del_WT
A3SS_3629	CLYBL	chr13	+	99850182_99859049_99858860_99859049_99772823_99773010	A3SS	1.7	25.1	6.5	19.5	26.8	26	0.067,0.031,0,0,0.053,0,0.023,0.037,0.107,0.021	0.143,0.143	0.143	0.0339	0.1091	3.36404e-06	0.00761619	sig	GO:0070207|GO:0106064	protein homotrimerization|regulation of cobalamin metabolic process	SF3B1_MUT_13del_MUT_vs_SF3b1_MUT_13del_WT
A3SS_3686	CD27	chr12	+	6446144_6450352_6450172_6450352_6445423_6446232	A3SS	17	14.4	15	19	31.4	34	0.273,0.714,0.375,0.415,0.371,0.379,0.444,0.355,0.314,0.387	0.31,0.273	0.2915	0.4027	-0.1112	0.0264354	0.605221	sig	GO:0007166|GO:0016064|GO:0033209|GO:0043066|GO:0043154|GO:0045471|GO:0045579|GO:0045582|GO:0046330|GO:0070233|GO:0097191|GO:1901224	cell surface receptor signaling pathway|immunoglobulin mediated immune response|tumor necrosis factor-mediated signaling pathway|negative regulation of apoptotic process|negative regulation of cysteine-type endopeptidase activity involved in apoptotic process|response to ethanol|positive regulation of B cell differentiation|positive regulation of T cell differentiation|positive regulation of JNK …	SF3B1_MUT_13del_MUT_vs_SF3b1_MUT_13del_WT
A3SS_3806	DOCK11	chrX	+	118615401_118615711_118615599_118615711_118614691_118615486	A3SS	8.5	1.9	8.5	0	10.4	8.5	0.538,1,0.143,0.75,0.625,1,0.833,1,0.875,0.714	1,1	1	0.7478	0.2522	0.0151992	0.503437	sig	GO:0001782|GO:0002315|GO:0007264|GO:0007596|GO:0043547|GO:0051491	B cell homeostasis|marginal zone B cell differentiation|small GTPase mediated signal transduction|blood coagulation|positive regulation of GTPase activity|positive regulation of filopodium assembly	SF3B1_MUT_13del_MUT_vs_SF3b1_MUT_13del_WT
A3SS_3810	TTC19	chr17	+	16008977_16025171_16025016_16025171_16006473_16006568	A3SS	31.8	43.1	19.5	57.5	74.9	77	0.326,0.333,0.197,0.276,0.361,0.203,0.322,0.358,0.182,0.206	0.149,0.141	0.145	0.2764	-0.1314	0.000256703	0.0904099	sig	GO:0000281|GO:0034551|GO:0055114	mitotic cytokinesis|mitochondrial respiratory chain complex III assembly|oxidation-reduction process	SF3B1_MUT_13del_MUT_vs_SF3b1_MUT_13del_WT
A3SS_3834	SARM1	chr17	+	28388349_28388539_28388359_28388539_28388173_28388276	A3SS	13.7	1.7	6	0	15.4	6	0.611,0.853,0.892,1,0.859,1,0.917,0.953,0.786,1	1,1	1	0.8871	0.1129	0.0162455	0.514922	sig	GO:0007165|GO:0009749|GO:0009967|GO:0034128|GO:0042981|GO:0045087|GO:0048678|GO:0048814|GO:1901214	signal transduction|response to glucose|positive regulation of signal transduction|negative regulation of MyD88-independent toll-like receptor signaling pathway|regulation of apoptotic process|innate immune response|response to axon injury|regulation of dendrite morphogenesis|regulation of neuron death	SF3B1_MUT_13del_MUT_vs_SF3b1_MUT_13del_WT
A3SS_3836	MTAP	chr9	+	21856115_21859425_21859302_21859425_21854630_21854870	A3SS	22.2	63.3	25	21.5	85.5	46.5	0.148,0.333,0.216,0.193,0.178,0.122,0.124,0.155,0.112,0.097	0.361,0.412	0.3865	0.1678	0.2187	0.00867712	0.410597	sig	GO:0006139|GO:0006166|GO:0006738|GO:0019509|GO:0032259|GO:0035722	nucleobase-containing compound metabolic process|purine ribonucleoside salvage|nicotinamide riboside catabolic process|L-methionine salvage from methylthioadenosine|methylation|interleukin-12-mediated signaling pathway	SF3B1_MUT_13del_MUT_vs_SF3b1_MUT_13del_WT
A3SS_3981	ZNF91	chr19	-	23357695_23362738_23357695_23362725_23374637_23388244	A3SS	15.2	3.9	10.5	5	19.1	15.5	0.517,1,0.87,0.908,0.885,0.771,1,0.682,0.641,0.77	0.641,0.675	0.658	0.8044	-0.1464	0.0196482	0.556386	sig	GO:0006357|GO:0045892|GO:0070895	regulation of transcription by RNA polymerase II|negative regulation of transcription, DNA-templated|negative regulation of transposon integration	SF3B1_MUT_13del_MUT_vs_SF3b1_MUT_13del_WT
A3SS_3982	ZNF91	chr19	-	23357695_23362739_23357695_23362725_23374637_23388244	A3SS	19.1	3.9	12.5	5	23	17.5	0.515,1,0.898,0.938,0.898,0.789,1,0.745,0.697,0.808	0.682,0.702	0.692	0.8288	-0.1368	0.0192542	0.552829	sig	GO:0006357|GO:0045892|GO:0070895	regulation of transcription by RNA polymerase II|negative regulation of transcription, DNA-templated|negative regulation of transposon integration	SF3B1_MUT_13del_MUT_vs_SF3b1_MUT_13del_WT
A3SS_4036	ZNF655	chr7	+	99562343_99562494_99562367_99562494_99561887_99561973	A3SS	33.3	39.4	20	35	72.7	55	0.642,0.697,0.297,0.31,0.584,0.271,0.361,0.511,0.351,0.332	0.331,0.31	0.3205	0.4356	-0.1151	0.0485542	0.730987	sig	GO:2000134	negative regulation of G1/S transition of mitotic cell cycle	SF3B1_MUT_13del_MUT_vs_SF3b1_MUT_13del_WT
A3SS_4049	IVD	chr15	+	40426989_40421299_40435421_40421299_40416289_40416362	A3SS	2.4	2.5	0	3	4.9	3	0.294,0.111,0,0.333,0.2,1,0,0.2,0.636,0.455	0,0	0	0.3229	-0.3229	0.00914085	0.419596	sig	GO:0006552|GO:0009083|GO:0033539	leucine catabolic process|branched-chain amino acid catabolic process|fatty acid beta-oxidation using acyl-CoA dehydrogenase	SF3B1_MUT_13del_MUT_vs_SF3b1_MUT_13del_WT
A3SS_4111	NA	chr3	+	127674344_127674418_127674390_127674418_127672957_127673081	A3SS	13.6	47.1	25.5	47.5	60.7	73	0.179,0.108,0,0.119,0.219,0.172,0.29,0.183,0.184,0.097	0.279,0.26	0.2695	0.1551	0.1144	0.0016017	0.211554	sig	NA	NA	SF3B1_MUT_13del_MUT_vs_SF3b1_MUT_13del_WT
A3SS_4189	TLE4	chr9	+	79650902_79652798_79652589_79652798_79649819_79650986	A3SS	26.8	2.3	14	0	29.1	14	1,0.688,1,1,0.857,0.655,0.714,0.81,1,0.913	1,1	1	0.8637	0.1363	0.0131872	0.477125	sig	GO:0000122|GO:0008150|GO:0016055|GO:0090090|GO:1904837|GO:1990830	negative regulation of transcription by RNA polymerase II|biological_process|Wnt signaling pathway|negative regulation of canonical Wnt signaling pathway|beta-catenin-TCF complex assembly|cellular response to leukemia inhibitory factor	SF3B1_MUT_13del_MUT_vs_SF3b1_MUT_13del_WT
A3SS_4191	SRSF11	chr1	+	70249930_70250047_70249951_70250047_70247116_70247149	A3SS	5.5	17.7	6	9.5	23.2	15.5	0.493,0.208,0.034,0.081,0.241,0,0.151,0.281,0.077,0.192	0.294,0.365	0.3295	0.1758	0.1537	0.0416877	0.705749	sig	GO:0000398|GO:0006397|GO:0006405|GO:0006406|GO:0008380|GO:0031124	mRNA splicing, via spliceosome|mRNA processing|RNA export from nucleus|mRNA export from nucleus|RNA splicing|mRNA 3'-end processing	SF3B1_MUT_13del_MUT_vs_SF3b1_MUT_13del_WT
A3SS_4207	MFN2	chr1	+	12003757_12004118_12003991_12004118_12001981_12003889	A3SS	2.1	2.3	6.5	0.5	4.4	7	0.6,1,0.778,0,0.2,0.059,0,0.25,0.231,1	1,0.8	0.9	0.4118	0.4882	0.0272962	0.612351	sig	GO:0001825|GO:0006626|GO:0006915|GO:0006986|GO:0007006|GO:0007050|GO:0007596|GO:0008053|GO:0016236|GO:0034497|GO:0046580|GO:0048593|GO:0048662|GO:0051646|GO:0061734|GO:0120162|GO:1904707|GO:1905461	blastocyst formation|protein targeting to mitochondrion|apoptotic process|response to unfolded protein|mitochondrial membrane organization|cell cycle arrest|blood coagulation|mitochondrial fusion|macroautophagy|protein localization to phagophore assembly site|negative regulation of Ras protein signal transduction|camera-type eye morphogenesis|negative regulation of smooth muscle cell proliferatio…	SF3B1_MUT_13del_MUT_vs_SF3b1_MUT_13del_WT
A3SS_4230	GABPB2	chr1	+	151088157_151088297_151088189_151088297_151073038_151073157	A3SS	6	6.4	3	10	12.4	13	0.276,0.16,0.253,0.388,0.549,0.559,0.172,0.488,0.549,0.64	0.202,0.172	0.187	0.4034	-0.2164	0.00394976	0.305321	sig	GO:0045944	positive regulation of transcription by RNA polymerase II	SF3B1_MUT_13del_MUT_vs_SF3b1_MUT_13del_WT
A3SS_4246	D2HGDH	chr2	+	241743621_241743815_241743638_241743815_241742434_241742574	A3SS	31.3	20.8	25	7.5	52.1	32.5	0.501,0.446,0.633,0.792,0.442,0.463,0.65,0.586,0.589,0.601	0.7,0.769	0.7345	0.5703	0.1642	0.0327728	0.653993	sig	GO:0006103|GO:0010042|GO:0010043|GO:0032025|GO:0032026|GO:0044267|GO:0051592|GO:0055114	2-oxoglutarate metabolic process|response to manganese ion|response to zinc ion|response to cobalt ion|response to magnesium ion|cellular protein metabolic process|response to calcium ion|oxidation-reduction process	SF3B1_MUT_13del_MUT_vs_SF3b1_MUT_13del_WT
A3SS_4309	SH2D3C	chr9	-	127773989_127778284_127773989_127775085_127778590_127778741	A3SS	4.5	2.7	3.5	0	7.2	3.5	NA,0.556,0.273,0.6,0.714,0.25,0.556,0.333,0.6,0.714	1,1	1	0.510667	0.489333	3.7772e-05	0.0336265	sig	GO:0007254|GO:0007264|GO:0009967|GO:0033138	JNK cascade|small GTPase mediated signal transduction|positive regulation of signal transduction|positive regulation of peptidyl-serine phosphorylation	SF3B1_MUT_13del_MUT_vs_SF3b1_MUT_13del_WT
A3SS_4377	ZCWPW1	chr7	-	100419629_100419883_100419629_100419813_100420621_100420678	A3SS	36.9	3.3	30	0	40.2	30	0.841,1,0.948,1,0.669,0.86,0.965,0.879,0.686,0.96	1,1	1	0.8808	0.1192	0.0122609	0.463082	sig			SF3B1_MUT_13del_MUT_vs_SF3b1_MUT_13del_WT
A3SS_4466	SETD6	chr16	+	58518019_58518231_58518050_58518231_58516807_58516928	A3SS	13.2	10	17	4.5	23.2	21.5	0.637,0.902,0.365,0.606,0.47,0.506,0.484,0.506,0.434,0.365	0.734,0.754	0.744	0.5275	0.2165	0.00189449	0.226769	sig	GO:0018026|GO:0019827|GO:0032088|GO:0034968|GO:0048863|GO:0050727	peptidyl-lysine monomethylation|stem cell population maintenance|negative regulation of NF-kappaB transcription factor activity|histone lysine methylation|stem cell differentiation|regulation of inflammatory response	SF3B1_MUT_13del_MUT_vs_SF3b1_MUT_13del_WT
A3SS_4528	ZNF529-AS1	chr19	+	36594400_36594708_36594441_36594708_36594155_36594299	A3SS	4.7	3.6	1.5	3.5	8.3	5	0.877,0.263,0.125,0.797,0.333,0.74,0.416,0.222,0.681,0.151	0.192,0.263	0.2275	0.4605	-0.233	0.0377017	0.688497	sig			SF3B1_MUT_13del_MUT_vs_SF3b1_MUT_13del_WT
A3SS_4547	SRSF11	chr1	+	70207613_70221839_70216293_70221839_70205723_70205780	A3SS	12.8	3.3	12	0	16.1	12	0.708,0.444,1,0.333,0.643,0.556,1,0.647,1,0.733	1,1	1	0.7064	0.2936	0.0033654	0.287123	sig	GO:0000398|GO:0006397|GO:0006405|GO:0006406|GO:0008380|GO:0031124	mRNA splicing, via spliceosome|mRNA processing|RNA export from nucleus|mRNA export from nucleus|RNA splicing|mRNA 3'-end processing	SF3B1_MUT_13del_MUT_vs_SF3b1_MUT_13del_WT
A3SS_4613	SUCO	chr1	+	172603059_172608802_172608749_172608802_172602695_172602787	A3SS	6.9	1	9	0	7.9	9	0.857,NA,0.75,0.833,0.375,1,1,0.8,1,0.667	1,1	1	0.809111	0.190889	0.0216839	0.572095	sig	GO:0001503|GO:0007275|GO:0032967|GO:0045669|GO:0046850	ossification|multicellular organism development|positive regulation of collagen biosynthetic process|positive regulation of osteoblast differentiation|regulation of bone remodeling	SF3B1_MUT_13del_MUT_vs_SF3b1_MUT_13del_WT
A3SS_4615	SUCO	chr1	+	172603059_172608802_172608746_172608802_172602695_172603150	A3SS	3.5	3.4	5.5	0	6.9	5.5	0.5,NA,0.2,1,0.6,0.273,0.111,1,0.143,0.273	1,1	1	0.455556	0.544444	0.00153131	0.207093	sig	GO:0001503|GO:0007275|GO:0032967|GO:0045669|GO:0046850	ossification|multicellular organism development|positive regulation of collagen biosynthetic process|positive regulation of osteoblast differentiation|regulation of bone remodeling	SF3B1_MUT_13del_MUT_vs_SF3b1_MUT_13del_WT
A3SS_4644	CACNA1A	chr19	-	13207273_13208053_13207273_13208048_13208755_13209009	A3SS	6.5	2.2	7.5	0	8.7	7.5	0.852,1,0.49,0.658,0.906,0.49,0.885,0.49,1,0.794	1,1	1	0.7565	0.2435	0.00495487	0.331985	sig	GO:0006816|GO:0007204|GO:0007268|GO:0008219|GO:0034765|GO:0050796|GO:0050804|GO:0051899|GO:0070509|GO:0070588|GO:1904645|GO:1904646	calcium ion transport|positive regulation of cytosolic calcium ion concentration|chemical synaptic transmission|cell death|regulation of ion transmembrane transport|regulation of insulin secretion|modulation of chemical synaptic transmission|membrane depolarization|calcium ion import|calcium ion transmembrane transport|response to amyloid-beta|cellular response to amyloid-beta	SF3B1_MUT_13del_MUT_vs_SF3b1_MUT_13del_WT
A3SS_4687	ZNF561	chr19	-	9617620_9617768_9617620_9617758_9618090_9618179	A3SS	7.5	4.8	3.5	9.5	12.3	13	0.716,0.579,0.478,0.391,1,0.414,0.786,0.517,0.865,0.379	0.234,0.261	0.2475	0.6125	-0.365	0.000457639	0.11787	sig	GO:0006355	regulation of transcription, DNA-templated	SF3B1_MUT_13del_MUT_vs_SF3b1_MUT_13del_WT
A3SS_4735	PRAF2	chrX	-	49076644_49076804_49076644_49076753_49077642_49077747	A3SS	26.7	4.6	40.5	12	31.3	52.5	0.781,0.893,0.852,0.923,0.896,0.551,0.689,0.818,0.901,0.869	0.699,0.675	0.687	0.8173	-0.1303	0.00728785	0.386058	sig	GO:0015031|GO:0015813	protein transport|L-glutamate transmembrane transport	SF3B1_MUT_13del_MUT_vs_SF3b1_MUT_13del_WT
A3SS_4736	PRAF2	chrX	-	49076644_49076825_49076644_49076753_49077642_49077747	A3SS	34.4	4.6	51	12	39	63	0.784,0.917,0.861,0.936,0.921,0.565,0.681,0.836,0.918,0.875	0.706,0.724	0.715	0.8294	-0.1144	0.0161237	0.513769	sig	GO:0015031|GO:0015813	protein transport|L-glutamate transmembrane transport	SF3B1_MUT_13del_MUT_vs_SF3b1_MUT_13del_WT
A3SS_4748	TCL6	chr14	+	95668125_95669617_95669550_95669617_95663255_95665076	A3SS	82	44.2	82.5	28	126.2	110.5	0.46,0.655,0.511,0.61,0.451,0.451,0.412,0.516,0.333,0.432	0.574,0.63	0.602	0.4831	0.1189	0.0439863	0.713548	sig			SF3B1_MUT_13del_MUT_vs_SF3b1_MUT_13del_WT
A3SS_4767	MZB1	chr5	-	139388460_139388601_139388460_139388585_139389326_139389420	A3SS	59.8	2.6	54	9	62.4	63	0.776,1,0.974,0.949,0.976,0.929,1,0.941,1,1	0.844,0.834	0.839	0.9545	-0.1155	0.000426083	0.113044	sig	GO:0002642|GO:0006915|GO:0008284|GO:0030888|GO:0033622|GO:0042127|GO:0046626	positive regulation of immunoglobulin biosynthetic process|apoptotic process|positive regulation of cell proliferation|regulation of B cell proliferation|integrin activation|regulation of cell proliferation|regulation of insulin receptor signaling pathway	SF3B1_MUT_13del_MUT_vs_SF3b1_MUT_13del_WT
A3SS_4768	MZB1	chr5	-	139388460_139388667_139388460_139388585_139389326_139389420	A3SS	70	2.6	69	9	72.6	78	0.858,1,0.966,0.921,0.954,0.902,1,0.917,1,1	0.781,0.825	0.803	0.9518	-0.1488	0.0240974	0.5878	sig	GO:0002642|GO:0006915|GO:0008284|GO:0030888|GO:0033622|GO:0042127|GO:0046626	positive regulation of immunoglobulin biosynthetic process|apoptotic process|positive regulation of cell proliferation|regulation of B cell proliferation|integrin activation|regulation of cell proliferation|regulation of insulin receptor signaling pathway	SF3B1_MUT_13del_MUT_vs_SF3b1_MUT_13del_WT
A3SS_4821	CUZD1	chr10	-	122836830_122837048_122836830_122836899_122837403_122837554	A3SS	6.5	1.7	6	0	8.2	6	NA,0,0.556,0.5,0.385,1,NA,0.6,0.818,1	1,1	1	0.607375	0.392625	0.0128416	0.472027	sig	GO:0006931|GO:0007049|GO:0008283|GO:0032023|GO:0051301	substrate-dependent cell migration, cell attachment to substrate|cell cycle|cell proliferation|trypsinogen activation|cell division	SF3B1_MUT_13del_MUT_vs_SF3b1_MUT_13del_WT
A3SS_4877	FBXW2	chr9	-	120776092_120777021_120776092_120776226_120787768_120788278	A3SS	18	0.7	12.5	0	18.7	12.5	1,1,0.8,0.6,1,1,0.889,0.895,1,0.8	1,1	1	0.8984	0.1016	0.0393296	0.695441	sig	GO:0000209|GO:0006464|GO:0006508|GO:0043687	protein polyubiquitination|cellular protein modification process|proteolysis|post-translational protein modification	SF3B1_MUT_13del_MUT_vs_SF3b1_MUT_13del_WT
A3SS_4955	TCAIM	chr3	+	44367455_44367708_44367531_44367708_44361364_44361518	A3SS	23.7	7.8	22	1.5	31.5	23.5	0.587,1,0.542,0.587,0.631,0.514,0.494,0.687,0.77,0.799	0.932,0.851	0.8915	0.6611	0.2304	0.0155668	0.508435	sig			SF3B1_MUT_13del_MUT_vs_SF3b1_MUT_13del_WT
A3SS_4965	NAAA	chr4	-	75913656_75914338_75913656_75911353_75919908_75919975	A3SS	1.1	7.7	7	6	8.8	13	0.125,0,0,0.1,0.2,0,0.059,0.167,0,0	0.333,0.379	0.356	0.0651	0.2909	0.000966488	0.170094	sig	GO:0006631|GO:0007269|GO:0008150|GO:0016042|GO:0070291	fatty acid metabolic process|neurotransmitter secretion|biological_process|lipid catabolic process|N-acylethanolamine metabolic process	SF3B1_MUT_13del_MUT_vs_SF3b1_MUT_13del_WT
A3SS_4993	PLCG2	chr16	+	81870477_81870935_81870851_81870935_81869213_81870554	A3SS	12.5	3.5	12	0	16	12	0.875,0.333,0.789,0.833,0.733,1,0.556,0.351,0.375,0.926	1,1	1	0.6771	0.3229	0.00294526	0.271302	sig	GO:0002092|GO:0002223|GO:0002316|GO:0006661|GO:0009395|GO:0010468|GO:0010634|GO:0016055|GO:0019722|GO:0030168|GO:0030183|GO:0032237|GO:0032481|GO:0032496|GO:0032959|GO:0038095|GO:0038096|GO:0043069|GO:0043647|GO:0048015|GO:0050852|GO:0050853|GO:0051209	positive regulation of receptor internalization|stimulatory C-type lectin receptor signaling pathway|follicular B cell differentiation|phosphatidylinositol biosynthetic process|phospholipid catabolic process|regulation of gene expression|positive regulation of epithelial cell migration|Wnt signaling pathway|calcium-mediated signaling|platelet activation|B cell differentiation|activation of store-…	SF3B1_MUT_13del_MUT_vs_SF3b1_MUT_13del_WT
A3SS_5024	EEF1D	chr8	-	143590607_143590738_143590607_143590735_143597347_143597415	A3SS	17.7	0.6	11.5	4.5	18.3	16	0.919,0.927,1,0.887,0.956,1,1,1,1,1	0.71,0.718	0.714	0.9689	-0.2549	6.97582e-09	6.39627e-05	sig	GO:0006414|GO:0043123|GO:0071479	translational elongation|positive regulation of I-kappaB kinase/NF-kappaB signaling|cellular response to ionizing radiation	SF3B1_MUT_13del_MUT_vs_SF3b1_MUT_13del_WT
A3SS_5037	TBC1D22A	chr22	+	46990014_46997709_46997633_46997709_46974289_46978934	A3SS	20.9	2.2	13.5	0	23.1	13.5	0.59,1,1,1,0.568,0.913,0.931,0.647,0.929,1	1,1	1	0.8578	0.1422	0.0346551	0.667071	sig	GO:0006886|GO:0090630|GO:1902017	intracellular protein transport|activation of GTPase activity|regulation of cilium assembly	SF3B1_MUT_13del_MUT_vs_SF3b1_MUT_13del_WT
A3SS_5120	HELZ	chr17	-	67178658_67185145_67178658_67178926_67189588_67189696	A3SS	3.8	0.9	3	0	4.7	3	1,1,0.556,1,1,0.429,0.667,0.556,0,0.333	1,1	1	0.6541	0.3459	0.0115842	0.453689	sig	GO:0035194	posttranscriptional gene silencing by RNA	SF3B1_MUT_13del_MUT_vs_SF3b1_MUT_13del_WT
A3SS_5176	PHC3	chr3	-	170122590_170126007_170122590_170122744_170128339_170128387	A3SS	13.2	25.4	22.5	17	38.6	39.5	0.184,0.153,0.333,0.061,0.269,0.367,0.323,0.084,0.138,0.3	0.404,0.394	0.399	0.2212	0.1778	0.000631356	0.138999	sig	GO:0007275|GO:0070317	multicellular organism development|negative regulation of G0 to G1 transition	SF3B1_MUT_13del_MUT_vs_SF3b1_MUT_13del_WT
A3SS_5326	RP1-225E12.3	chr6	-	139239085_139239331_139239085_139239257_139244594_139244690	A3SS	4.6	1.6	7.5	0	6.2	7.5	1,0,1,0.223,0.633,1,1,0.365,NA,1	1,1	1	0.691222	0.308778	0.0494856	0.734153	sig	NA	NA	SF3B1_MUT_13del_MUT_vs_SF3b1_MUT_13del_WT
A3SS_5377	BPHL	chr6	+	3138040_3140509_3140385_3140509_3137361_3137493	A3SS	5	9.1	4	19.5	14.1	23.5	0.13,0.167,0.077,0.103,0.375,0.222,0.5,0.391,0.391,0.2	0.07,0.116	0.093	0.2556	-0.1626	0.0118455	0.456206	sig	GO:0006520|GO:0006805|GO:0009636	cellular amino acid metabolic process|xenobiotic metabolic process|response to toxic substance	SF3B1_MUT_13del_MUT_vs_SF3b1_MUT_13del_WT
A3SS_5379	NCOA3	chr20	+	47594815_47622330_47622228_47622330_47501901_47502019	A3SS	37.4	3.2	18.5	5.5	40.6	24	0.569,0.923,0.951,0.879,0.721,0.932,0.961,1,0.793,0.818	0.586,0.667	0.6265	0.8547	-0.2282	0.0190991	0.551622	sig	GO:0010628|GO:0016573|GO:0030521|GO:0032870|GO:0035624|GO:0043697|GO:0045618|GO:0045893|GO:0045944|GO:0071392|GO:1902459|GO:2000035|GO:2001141	positive regulation of gene expression|histone acetylation|androgen receptor signaling pathway|cellular response to hormone stimulus|receptor transactivation|cell dedifferentiation|positive regulation of keratinocyte differentiation|positive regulation of transcription, DNA-templated|positive regulation of transcription by RNA polymerase II|cellular response to estradiol stimulus|positive regulat…	SF3B1_MUT_13del_MUT_vs_SF3b1_MUT_13del_WT
A3SS_5380	NCOA3	chr20	+	47613967_47622330_47622228_47622330_47501901_47502019	A3SS	37.4	3.2	18.5	5.5	40.6	24	0.569,0.923,0.951,0.879,0.721,0.932,0.961,1,0.793,0.818	0.586,0.667	0.6265	0.8547	-0.2282	0.0190991	0.551622	sig	GO:0010628|GO:0016573|GO:0030521|GO:0032870|GO:0035624|GO:0043697|GO:0045618|GO:0045893|GO:0045944|GO:0071392|GO:1902459|GO:2000035|GO:2001141	positive regulation of gene expression|histone acetylation|androgen receptor signaling pathway|cellular response to hormone stimulus|receptor transactivation|cell dedifferentiation|positive regulation of keratinocyte differentiation|positive regulation of transcription, DNA-templated|positive regulation of transcription by RNA polymerase II|cellular response to estradiol stimulus|positive regulat…	SF3B1_MUT_13del_MUT_vs_SF3b1_MUT_13del_WT
A3SS_5399	RINT1	chr7	+	105550054_105550165_105550058_105550165_105548553_105548710	A3SS	20.3	3.5	35	1	23.8	36	0.829,0.7,0.889,0.808,0.604,0.872,0.914,0.907,0.941,0.897	1,0.944	0.972	0.8361	0.1359	0.0278088	0.616649	sig	GO:0006890|GO:0007049|GO:0015031|GO:0060628|GO:1902504	retrograde vesicle-mediated transport, Golgi to ER|cell cycle|protein transport|regulation of ER to Golgi vesicle-mediated transport|regulation of signal transduction involved in mitotic G2 DNA damage checkpoint	SF3B1_MUT_13del_MUT_vs_SF3b1_MUT_13del_WT
A3SS_5480	ZNF7	chr8	+	144829426_144829604_144829444_144829604_144829042_144829090	A3SS	5.9	2.9	2	4	8.8	6	0.749,0.872,0.695,0.719,0.773,0,0.561,0.46,0.719,0.561	0.254,0.363	0.3085	0.6109	-0.3024	0.0177143	0.535883	sig	GO:0006357|GO:0007275	regulation of transcription by RNA polymerase II|multicellular organism development	SF3B1_MUT_13del_MUT_vs_SF3b1_MUT_13del_WT
A3SS_5500	CHM	chrX	-	85981736_85987090_85981736_85986636_86027490_86027557	A3SS	11.4	1.4	6	0	12.8	6	1,0.857,1,1,0.75,0.333,0.429,1,1,0.714	1,1	1	0.8083	0.1917	0.0390775	0.694343	sig	GO:0006612|GO:0007264|GO:0007601|GO:0016192|GO:0018344|GO:0042981|GO:0043547|GO:0043687	protein targeting to membrane|small GTPase mediated signal transduction|visual perception|vesicle-mediated transport|protein geranylgeranylation|regulation of apoptotic process|positive regulation of GTPase activity|post-translational protein modification	SF3B1_MUT_13del_MUT_vs_SF3b1_MUT_13del_WT
A3SS_5540	DNAJA1	chr9	+	33036827_33037115_33037014_33037115_33036573_33036905	A3SS	48.7	3.1	34.5	0	51.8	34.5	0.969,0.333,1,0.805,1,0.871,1,0.865,0.867,0.667	1,1	1	0.8377	0.1623	0.0347053	0.667141	sig	GO:0006457|GO:0006986|GO:0007283|GO:0009408|GO:0030317|GO:0030521|GO:0031397|GO:0032781|GO:0042769|GO:0043065|GO:0043066|GO:0043508|GO:0051223|GO:0070585|GO:1901998|GO:1903748|GO:1905259	protein folding|response to unfolded protein|spermatogenesis|response to heat|flagellated sperm motility|androgen receptor signaling pathway|negative regulation of protein ubiquitination|positive regulation of ATPase activity|DNA damage response, detection of DNA damage|positive regulation of apoptotic process|negative regulation of apoptotic process|negative regulation of JUN kinase activity|reg…	SF3B1_MUT_13del_MUT_vs_SF3b1_MUT_13del_WT
A3SS_5547	DHX8	chr17	+	43492661_43493040_43492686_43493040_43492182_43492292	A3SS	12	3.7	11.5	0.5	15.7	12	0.889,0.547,0.935,0.639,0.617,0.763,0.816,0.677,0.668,0.401	1,0.889	0.9445	0.6952	0.2493	0.0423993	0.707769	sig	GO:0000390|GO:0000398|GO:0006396|GO:0008380	spliceosomal complex disassembly|mRNA splicing, via spliceosome|RNA processing|RNA splicing	SF3B1_MUT_13del_MUT_vs_SF3b1_MUT_13del_WT
A3SS_5660	CBWD5	chr9	+	65732946_65733122_65732992_65733122_65731801_65731867	A3SS	7.8	2.4	9.5	0.5	10.2	10	1,0,0.647,0.861,0.407,0.238,0.673,0.892,0.892,0.756	1,0.873	0.9365	0.6366	0.2999	0.0399409	0.698638	sig			SF3B1_MUT_13del_MUT_vs_SF3b1_MUT_13del_WT
A3SS_5663	TTC14	chr3	+	180605464_180605837_180605765_180605837_180604477_180604607	A3SS	17.3	6.3	24.5	2.5	23.6	27	0.938,1,0.6,0.739,0.391,0.355,0.5,0.652,0.517,0.526	0.867,0.793	0.83	0.6218	0.2082	0.0263282	0.604655	sig			SF3B1_MUT_13del_MUT_vs_SF3b1_MUT_13del_WT
A3SS_5709	UPF3A	chr13	+	114291604_114291792_114291633_114291792_114286518_114286629	A3SS	6.9	1	7	0	7.9	7	1,1,0.824,1,1,1,0.875,0.757,0.824,0.609	1,1	1	0.8889	0.1111	0.02939	0.630204	sig	GO:0000184|GO:0006913|GO:0045727|GO:0051028	nuclear-transcribed mRNA catabolic process, nonsense-mediated decay|nucleocytoplasmic transport|positive regulation of translation|mRNA transport	SF3B1_MUT_13del_MUT_vs_SF3b1_MUT_13del_WT
A3SS_5729	RAP1A	chr1	+	111699486_111703476_111701014_111703476_111697440_111697497	A3SS	18.5	1.8	11	0	20.3	11	0.5,1,1,1,0.8,0.926,1,0.667,0.778,1	1,1	1	0.8671	0.1329	0.0407675	0.702247	sig	GO:0010976|GO:0030033|GO:0032486|GO:0032966|GO:0035690|GO:0038180|GO:0043312|GO:0043547|GO:0045860|GO:0046326|GO:0050796|GO:0061028|GO:0070374|GO:0071320|GO:0071333|GO:0072659|GO:0097327|GO:0097421|GO:0098696|GO:1901888|GO:1905451|GO:1990090|GO:2000301|GO:2001214	positive regulation of neuron projection development|microvillus assembly|Rap protein signal transduction|negative regulation of collagen biosynthetic process|cellular response to drug|nerve growth factor signaling pathway|neutrophil degranulation|positive regulation of GTPase activity|positive regulation of protein kinase activity|positive regulation of glucose import|regulation of insulin secre…	SF3B1_MUT_13del_MUT_vs_SF3b1_MUT_13del_WT
A3SS_5733	RAP1A	chr1	+	111699486_111703476_111703335_111703476_111697440_111701054	A3SS	7	1.4	10.5	0	8.4	10.5	0.333,0.667,1,1,1,0.733,1,0.571,1,0.5	1,1	1	0.7804	0.2196	0.0229151	0.578825	sig	GO:0010976|GO:0030033|GO:0032486|GO:0032966|GO:0035690|GO:0038180|GO:0043312|GO:0043547|GO:0045860|GO:0046326|GO:0050796|GO:0061028|GO:0070374|GO:0071320|GO:0071333|GO:0072659|GO:0097327|GO:0097421|GO:0098696|GO:1901888|GO:1905451|GO:1990090|GO:2000301|GO:2001214	positive regulation of neuron projection development|microvillus assembly|Rap protein signal transduction|negative regulation of collagen biosynthetic process|cellular response to drug|nerve growth factor signaling pathway|neutrophil degranulation|positive regulation of GTPase activity|positive regulation of protein kinase activity|positive regulation of glucose import|regulation of insulin secre…	SF3B1_MUT_13del_MUT_vs_SF3b1_MUT_13del_WT
A3SS_5816	PRRC2B	chr9	+	131488751_131491580_131491421_131491580_131487855_131488096	A3SS	16.2	4.7	18.5	2.5	20.9	21	0.843,0.846,0.789,0.579,0.405,0.444,0.412,0.4,1,0.533	0.8,0.784	0.792	0.6251	0.1669	0.0432986	0.711557	sig			SF3B1_MUT_13del_MUT_vs_SF3b1_MUT_13del_WT
A3SS_5817	PRRC2B	chr9	+	131491211_131491580_131491421_131491580_131487855_131488096	A3SS	15.7	4.7	19	2.5	20.4	21.5	0.84,0.838,0.789,0.579,0.405,0.444,0.412,0.4,1,0.481	0.8,0.789	0.7945	0.6188	0.1757	0.0362452	0.677918	sig			SF3B1_MUT_13del_MUT_vs_SF3b1_MUT_13del_WT
A3SS_5821	TPTEP2-CSNK1E	chr22	-	38336607_38357294_38336607_38336706_38361398_38367787	A3SS	14.8	3.6	12.5	5.5	18.4	18	0.571,0.818,1,0.6,0.643,0.647,0.619,0.576,0.333,0.857	0.529,0.533	0.531	0.6664	-0.1354	0.0455395	0.718373	sig			SF3B1_MUT_13del_MUT_vs_SF3b1_MUT_13del_WT
A3SS_5825	TPTEP2-CSNK1E	chr22	-	38336607_38355338_38336607_38354781_38361398_38367787	A3SS	24.1	1.8	19	0	25.9	19	0.76,1,1,1,1,0.659,0.579,0.846,1,0.946	1,1	1	0.879	0.121	0.0407848	0.702413	sig			SF3B1_MUT_13del_MUT_vs_SF3b1_MUT_13del_WT
A3SS_5826	TPTEP2-CSNK1E	chr22	-	38336607_38357294_38336607_38354781_38361398_38367787	A3SS	28	1.8	22.5	0	29.8	22.5	0.76,1,1,1,1,0.696,0.652,0.864,1,0.956	1,1	1	0.8928	0.1072	0.0386233	0.692792	sig			SF3B1_MUT_13del_MUT_vs_SF3b1_MUT_13del_WT
A3SS_5875	DYRK1A	chr21	+	37375050_37410670_37410569_37410670_37367576_37367628	A3SS	17.6	2.2	10	0	19.8	10	1,0.727,0.818,1,0.889,0.583,0.778,1,0.429,1	1,1	1	0.8224	0.1776	0.0196351	0.556386	sig	GO:0000381|GO:0006468|GO:0007399|GO:0007623|GO:0016032|GO:0018105|GO:0018107|GO:0018108|GO:0031115|GO:0033120|GO:0034205|GO:0036289|GO:0038083|GO:0043518|GO:0045893|GO:0046777|GO:0048025|GO:0090312	regulation of alternative mRNA splicing, via spliceosome|protein phosphorylation|nervous system development|circadian rhythm|viral process|peptidyl-serine phosphorylation|peptidyl-threonine phosphorylation|peptidyl-tyrosine phosphorylation|negative regulation of microtubule polymerization|positive regulation of RNA splicing|amyloid-beta formation|peptidyl-serine autophosphorylation|peptidyl-tyros…	SF3B1_MUT_13del_MUT_vs_SF3b1_MUT_13del_WT
A3SS_5932	KDM1A	chr1	+	23046548_23050520_23050386_23050520_23044426_23046665	A3SS	5.8	2.2	4.5	0	8	4.5	0.25,0.692,1,0.778,0.714,0.333,0.625,1,1,1	1,1	1	0.7392	0.2608	0.0156923	0.509963	sig	GO:0000122|GO:0000380|GO:0002052|GO:0006357|GO:0006482|GO:0007596|GO:0010569|GO:0010976|GO:0021987|GO:0032091|GO:0033169|GO:0033184|GO:0034644|GO:0034720|GO:0035563|GO:0042551|GO:0043392|GO:0043433|GO:0043518|GO:0045793|GO:0045892|GO:0045944|GO:0046098|GO:0051091|GO:0051572|GO:0051573|GO:0055001|GO:0055114|GO:0060992|GO:0071320|GO:0071480|GO:0120162|GO:1902166|GO:1903827|GO:2000179|GO:2000648	negative regulation of transcription by RNA polymerase II|alternative mRNA splicing, via spliceosome|positive regulation of neuroblast proliferation|regulation of transcription by RNA polymerase II|protein demethylation|blood coagulation|regulation of double-strand break repair via homologous recombination|positive regulation of neuron projection development|cerebral cortex development|negative r…	SF3B1_MUT_13del_MUT_vs_SF3b1_MUT_13del_WT
A3SS_5934	PNPLA6	chr19	+	7535788_7536020_7535932_7536020_7535508_7535577	A3SS	60	9.1	23.5	6.5	69.1	30	0.782,0.857,0.479,0.967,0.966,0.673,0.957,0.657,0.723,0.914	0.655,0.636	0.6455	0.7975	-0.152	0.0171249	0.526666	sig	GO:0046470|GO:0046475	phosphatidylcholine metabolic process|glycerophospholipid catabolic process	SF3B1_MUT_13del_MUT_vs_SF3b1_MUT_13del_WT
A3SS_5959	MGMT	chr10	+	129538332_129708043_129646761_129708043_129536240_129536377	A3SS	2.7	1.4	0.5	9.5	4.1	10	0.6,0,0.333,1,1,1,1,1,1,0.273	0.053,0	0.0265	0.7206	-0.6941	0.000281626	0.0933918	sig	GO:0006266|GO:0006281|GO:0006306|GO:0006307|GO:0043066|GO:2000781	DNA ligation|DNA repair|DNA methylation|DNA dealkylation involved in DNA repair|negative regulation of apoptotic process|positive regulation of double-strand break repair	SF3B1_MUT_13del_MUT_vs_SF3b1_MUT_13del_WT
A3SS_5980	DFFB	chr1	+	3865761_3866000_3865811_3866000_3858717_3858866	A3SS	2.3	1.3	1	2.5	3.6	3.5	0.501,1,0.308,1,1,0,0.572,0.824,NA,0	0.182,0.251	0.2165	0.578333	-0.361833	0.0308165	0.640061	sig	GO:0006308|GO:0006309|GO:0030263|GO:0051260	DNA catabolic process|apoptotic DNA fragmentation|apoptotic chromosome condensation|protein homooligomerization	SF3B1_MUT_13del_MUT_vs_SF3b1_MUT_13del_WT
A3SS_5990	ZBTB25	chr14	-	64490360_64495559_64490360_64490540_64503660_64503845	A3SS	2.3	13.9	3.5	7	16.2	10.5	0.053,0.111,0.034,0.143,0.115,0.053,0.056,0.083,0.111,0.029	0.2,0.2	0.2	0.0788	0.1212	4.35618e-06	0.00868319	sig	GO:0006355|GO:0010467	regulation of transcription, DNA-templated|gene expression	SF3B1_MUT_13del_MUT_vs_SF3b1_MUT_13del_WT
A3SS_6070	TSC2	chr16	+	2060952_2062008_2061870_2062008_2060669_2061039	A3SS	12.4	1.8	3.5	0	14.2	3.5	1,0.625,1,0.714,1,0.75,0.25,0.778,1,0.857	1,1	1	0.7974	0.2026	0.0243869	0.589799	sig	GO:0001843|GO:0006469|GO:0006606|GO:0006897|GO:0007507|GO:0008104|GO:0008285|GO:0014067|GO:0016032|GO:0016192|GO:0016239|GO:0030100|GO:0030178|GO:0032007|GO:0043276|GO:0043491|GO:0043547|GO:0046626|GO:0046627|GO:0048009|GO:0050918|GO:0051056|GO:0051726|GO:0051898|GO:1901525	neural tube closure|negative regulation of protein kinase activity|protein import into nucleus|endocytosis|heart development|protein localization|negative regulation of cell proliferation|negative regulation of phosphatidylinositol 3-kinase signaling|viral process|vesicle-mediated transport|positive regulation of macroautophagy|regulation of endocytosis|negative regulation of Wnt signaling pathwa…	SF3B1_MUT_13del_MUT_vs_SF3b1_MUT_13del_WT
A3SS_6099	TPP2	chr13	+	102636694_102637239_102637081_102637239_102636223_102636763	A3SS	24.3	14.6	28	5.5	38.9	33.5	0.333,0.1,0.544,0.569,0.615,0.627,0.364,0.26,0.486,0.667	0.778,0.667	0.7225	0.4565	0.266	0.0308476	0.640339	sig	GO:0000209|GO:0006508	protein polyubiquitination|proteolysis	SF3B1_MUT_13del_MUT_vs_SF3b1_MUT_13del_WT
A3SS_6138	VAV1	chr19	+	6815326_6820818_6820701_6820818_6772713_6815420	A3SS	5.9	1.3	3	0	7.2	3	0.455,1,0.619,0.625,0.5,1,1,1,0.429,1	1,1	1	0.7628	0.2372	0.0171904	0.527574	sig	GO:0006955|GO:0007186|GO:0007229|GO:0007264|GO:0008361|GO:0019221|GO:0030168|GO:0030217|GO:0030593|GO:0031295|GO:0035023|GO:0038095|GO:0038096|GO:0043065|GO:0043087|GO:0043547|GO:0045954|GO:0046579|GO:0048010|GO:0051056|GO:0051897|GO:0072593	immune response|G protein-coupled receptor signaling pathway|integrin-mediated signaling pathway|small GTPase mediated signal transduction|regulation of cell size|cytokine-mediated signaling pathway|platelet activation|T cell differentiation|neutrophil chemotaxis|T cell costimulation|regulation of Rho protein signal transduction|Fc-epsilon receptor signaling pathway|Fc-gamma receptor signaling pa…	SF3B1_MUT_13del_MUT_vs_SF3b1_MUT_13del_WT
A3SS_6149	AC092070.2	chr19	+	53204951_53211015_53210980_53211015_53197110_53197262	A3SS	30	2.6	39	0	32.6	39	0.538,1,0.889,0.813,1,0.939,0.611,0.941,0.833,0.548	1,1	1	0.8112	0.1888	0.00926334	0.420712	sig			SF3B1_MUT_13del_MUT_vs_SF3b1_MUT_13del_WT
A3SS_6153	AC092070.2	chr19	+	53204951_53211015_53210980_53211015_53204015_53204142	A3SS	56.8	41.5	73.5	33	98.3	106.5	0.157,0.558,0.318,0.505,0.575,0.38,0.388,0.358,0.368,0.393	0.529,0.524	0.5265	0.4	0.1265	0.00988748	0.430384	sig			SF3B1_MUT_13del_MUT_vs_SF3b1_MUT_13del_WT
A3SS_6154	AC092070.2	chr19	+	53204948_53211015_53210980_53211015_53204015_53210841	A3SS	29.7	2.5	39	12	32.2	51	1,0.92,1,0.929,0.789,1,0.556,0.842,1,1	0.595,0.66	0.6275	0.9036	-0.2761	0.00245024	0.251484	sig			SF3B1_MUT_13del_MUT_vs_SF3b1_MUT_13del_WT
A3SS_6165	CLK2	chr1	-	155268707_155268795_155268707_155268792_155269487_155269713	A3SS	38.9	16.6	53	8.5	55.5	61.5	0.623,0.669,0.581,0.649,0.722,0.742,0.616,0.629,0.844,0.858	0.867,0.844	0.8555	0.6933	0.1622	0.000558174	0.1314	sig	GO:0006468|GO:0010212|GO:0018108|GO:0032526|GO:0043484|GO:0045721|GO:0046777	protein phosphorylation|response to ionizing radiation|peptidyl-tyrosine phosphorylation|response to retinoic acid|regulation of RNA splicing|negative regulation of gluconeogenesis|protein autophosphorylation	SF3B1_MUT_13del_MUT_vs_SF3b1_MUT_13del_WT
A3SS_6173	MFSD9	chr2	-	102723699_102723909_102723699_102723878_102726844_102726974	A3SS	34.2	14	34	7	48.2	41	0.462,0.915,0.626,0.577,0.855,0.722,0.509,0.512,0.669,0.721	0.806,0.767	0.7865	0.6568	0.1297	0.030403	0.638022	sig	GO:0055085	transmembrane transport	SF3B1_MUT_13del_MUT_vs_SF3b1_MUT_13del_WT
A3SS_6215	LILRB4	chr19	+	54666693_54666749_54666696_54666749_54666398_54666436	A3SS	17.8	60.4	32	57.5	78.2	89.5	0.098,0.455,0.229,0.329,0.12,0.22,0.096,0.277,0.182,0.257	0.368,0.345	0.3565	0.2263	0.1302	0.00579195	0.354965	sig	GO:0002250|GO:0007165|GO:0045591|GO:0045671|GO:0050860|GO:1900181|GO:1902894	adaptive immune response|signal transduction|positive regulation of regulatory T cell differentiation|negative regulation of osteoclast differentiation|negative regulation of T cell receptor signaling pathway|negative regulation of protein localization to nucleus|negative regulation of pri-miRNA transcription by RNA polymerase II	SF3B1_MUT_13del_MUT_vs_SF3b1_MUT_13del_WT
A3SS_6223	CCDC125	chr5	-	69313984_69314046_69313984_69314043_69320236_69320580	A3SS	1.3	14.2	4	10	15.5	14	0,0,0.453,0.049,0,0,0,0,0.043,0	0.219,0.311	0.265	0.0545	0.2105	0.0380176	0.690442	sig	GO:0035024|GO:0090630|GO:2000146	negative regulation of Rho protein signal transduction|activation of GTPase activity|negative regulation of cell motility	SF3B1_MUT_13del_MUT_vs_SF3b1_MUT_13del_WT
A3SS_6230	EXOC7	chr17	-	76091142_76091272_76091142_76091235_76094413_76094581	A3SS	13.5	35.1	4.5	35.5	48.6	40	0.365,0.666,0.289,0.149,0.231,0.196,0.145,0.063,0.338,0.12	0.072,0.1	0.086	0.2562	-0.1702	0.0135238	0.482125	sig	GO:0006887|GO:0015031|GO:0016241|GO:2000535	exocytosis|protein transport|regulation of macroautophagy|regulation of entry of bacterium into host cell	SF3B1_MUT_13del_MUT_vs_SF3b1_MUT_13del_WT
A3SS_6259	NDUFAF6	chr8	+	95036301_95036494_95036370_95036494_95035453_95035576	A3SS	12.5	4.8	14	10.5	17.3	24.5	0.816,0.748,0.308,0.64,0.509,0.491,0.826,0.487,0.566,0.675	0.409,0.48	0.4445	0.6066	-0.1621	0.039201	0.69527	sig	GO:0032981	mitochondrial respiratory chain complex I assembly	SF3B1_MUT_13del_MUT_vs_SF3b1_MUT_13del_WT
A3SS_6327	CCDC24	chr1	+	43993803_43993964_43993839_43993964_43992522_43992639	A3SS	5	0.9	6	0	5.9	6	0.816,1,1,0.649,0.649,1,1,0.526,1,0.27	1,1	1	0.791	0.209	0.0308115	0.640061	sig	GO:0001835	blastocyst hatching	SF3B1_MUT_13del_MUT_vs_SF3b1_MUT_13del_WT
A3SS_6331	CCDC24	chr1	+	43993839_43993964_43993889_43993964_43992522_43992639	A3SS	6.4	2.9	3	6	9.3	9	0.77,0,0.501,0.728,0.572,0.601,0.813,0.501,0.462,0.626	0.334,0.201	0.2675	0.5574	-0.2899	0.0403559	0.700287	sig	GO:0001835	blastocyst hatching	SF3B1_MUT_13del_MUT_vs_SF3b1_MUT_13del_WT
A3SS_6353	OGFOD2	chr12	+	122976583_122976767_122976653_122976767_122976252_122976401	A3SS	11.9	1.3	12	0	13.2	12	0.684,1,0.892,0.764,0.871,0.726,1,1,0.747,0.892	1,1	1	0.8576	0.1424	0.00476533	0.327031	sig	GO:0055114	oxidation-reduction process	SF3B1_MUT_13del_MUT_vs_SF3b1_MUT_13del_WT
A3SS_6364	TMEM231	chr16	-	75545825_75546077_75545825_75545954_75555803_75555973	A3SS	5.7	3.7	4	8	9.4	12	0.769,1,0.118,0.125,0,0.6,0,1,0.684,0.636	0.2,0.2	0.2	0.4932	-0.2932	0.0444871	0.714395	sig	GO:0001701|GO:0001944|GO:0007224|GO:0032880|GO:0042733|GO:0043010|GO:0060271|GO:0060563	in utero embryonic development|vasculature development|smoothened signaling pathway|regulation of protein localization|embryonic digit morphogenesis|camera-type eye development|cilium assembly|neuroepithelial cell differentiation	SF3B1_MUT_13del_MUT_vs_SF3b1_MUT_13del_WT
A3SS_6367	LMNTD2	chr11	-	558855_559062_558855_558979_560682_560779	A3SS	6.5	1.7	5.5	0	8.2	5.5	0.354,1,0.766,NA,0.561,0.422,0.732,0.546,1,1	1,1	1	0.709	0.291	0.00880027	0.41285	sig			SF3B1_MUT_13del_MUT_vs_SF3b1_MUT_13del_WT
A3SS_6378	MAP2K2	chr19	-	4099200_4100648_4099200_4099783_4101018_4101143	A3SS	18.9	2	16.5	7.5	20.9	24	0.892,0.778,0.778,0.625,0.879,0.818,1,0.6,1,0.913	0.545,0.512	0.5285	0.8283	-0.2998	7.81737e-05	0.0506566	sig	GO:0000165|GO:0000187|GO:0007507|GO:0010629|GO:0018108|GO:0023014|GO:0030878|GO:0032147|GO:0032872|GO:0036289|GO:0043497|GO:0045893|GO:0048538|GO:0048679|GO:0050772|GO:0060324|GO:0060440|GO:0060502|GO:0070371|GO:0071902|GO:0090170|GO:1903800|GO:2000147|GO:2000641	MAPK cascade|activation of MAPK activity|heart development|negative regulation of gene expression|peptidyl-tyrosine phosphorylation|signal transduction by protein phosphorylation|thyroid gland development|activation of protein kinase activity|regulation of stress-activated MAPK cascade|peptidyl-serine autophosphorylation|regulation of protein heterodimerization activity|positive regulation of tra…	SF3B1_MUT_13del_MUT_vs_SF3b1_MUT_13del_WT
A3SS_6392	DDX10	chr11	+	108846431_108852209_108852152_108852209_108841314_108848128	A3SS	6.6	1.1	4	0	7.7	4	0.667,0.75,1,1,0.867,0.818,1,0.5,0.5,0.333	1,1	1	0.7435	0.2565	0.00782972	0.396458	sig	GO:0006364|GO:0097065	rRNA processing|anterior head development	SF3B1_MUT_13del_MUT_vs_SF3b1_MUT_13del_WT
A3SS_6425	PPARA	chr22	+	46198341_46198591_46198344_46198591_46188722_46188822	A3SS	2.2	5.1	1	5.5	7.3	6.5	0.495,NA,0.282,0.495,0.329,0.595,0,0.329,0.14,0.197	0.164,0.14	0.152	0.318	-0.166	0.0312139	0.642115	sig	GO:0000122|GO:0001666|GO:0006367|GO:0006629|GO:0006631|GO:0007275|GO:0007507|GO:0008544|GO:0009755|GO:0010745|GO:0010871|GO:0010887|GO:0010891|GO:0015908|GO:0019216|GO:0030154|GO:0030522|GO:0032000|GO:0032091|GO:0032099|GO:0032868|GO:0032922|GO:0033993|GO:0035095|GO:0042060|GO:0042157|GO:0042752|GO:0043401|GO:0045722|GO:0045776|GO:0045820|GO:0045892|GO:0045893|GO:0045944|GO:0046321|GO:0050728|GO:…	negative regulation of transcription by RNA polymerase II|response to hypoxia|transcription initiation from RNA polymerase II promoter|lipid metabolic process|fatty acid metabolic process|multicellular organism development|heart development|epidermis development|hormone-mediated signaling pathway|negative regulation of macrophage derived foam cell differentiation|negative regulation of receptor b…	SF3B1_MUT_13del_MUT_vs_SF3b1_MUT_13del_WT
A3SS_6464	NA	chr1	+	147176669_147252659_147214552_147252659_147174423_147174585	A3SS	7.8	3	3.5	7.5	10.8	11	0.5,1,0.429,0.556,0.667,0.556,1,0.833,0.273,0.5	0.143,0.217	0.18	0.6314	-0.4514	0.000458632	0.11796	sig	NA	NA	SF3B1_MUT_13del_MUT_vs_SF3b1_MUT_13del_WT
A3SS_6519	MPV17	chr2	-	27312993_27313154_27312993_27313074_27322447_27322522	A3SS	39.2	14.5	50.5	7	53.7	57.5	0.586,0.616,0.479,0.46,0.724,0.412,0.6,0.704,0.78,0.668	0.816,0.781	0.7985	0.6029	0.1956	0.00108556	0.17967	sig	GO:0000002|GO:0006625|GO:0032836|GO:0034614|GO:0042592|GO:0048839|GO:0055085|GO:1901858|GO:2000377	mitochondrial genome maintenance|protein targeting to peroxisome|glomerular basement membrane development|cellular response to reactive oxygen species|homeostatic process|inner ear development|transmembrane transport|regulation of mitochondrial DNA metabolic process|regulation of reactive oxygen species metabolic process	SF3B1_MUT_13del_MUT_vs_SF3b1_MUT_13del_WT
A3SS_6561	SIPA1L3	chr19	+	37929694_37907974_37931071_37907974_37907244_37907358	A3SS	1.3	2.9	4.5	0	4.2	4.5	0.037,0.429,NA,NA,0,1,0.333,0.25,0.286,0	1,1	1	0.291875	0.708125	0.000499759	0.124776	sig	GO:0001654|GO:0002244|GO:0003382|GO:0007010|GO:0043547|GO:0051056|GO:0090162	eye development|hematopoietic progenitor cell differentiation|epithelial cell morphogenesis|cytoskeleton organization|positive regulation of GTPase activity|regulation of small GTPase mediated signal transduction|establishment of epithelial cell polarity	SF3B1_MUT_13del_MUT_vs_SF3b1_MUT_13del_WT
A3SS_6573	NA	chr7	+	99039942_99048087_99045541_99048087_99032926_99040122	A3SS	9.2	0.9	9	0	10.1	9	0.818,1,0.667,0.6,0.733,0.867,1,1,0.857,0.714	1,1	1	0.8256	0.1744	0.00431619	0.316229	sig	NA	NA	SF3B1_MUT_13del_MUT_vs_SF3b1_MUT_13del_WT
A3SS_6632	S100PBP	chr1	+	32822137_32825429_32825312_32825429_32820546_32820599	A3SS	8.4	1.3	7.5	0	9.7	7.5	0.867,1,0.692,0.81,0.667,0.6,1,0.538,0.846,0.778	1,1	1	0.7798	0.2202	0.00161737	0.212437	sig			SF3B1_MUT_13del_MUT_vs_SF3b1_MUT_13del_WT
A3SS_6642	STX2	chr12	-	130801414_130804540_130801414_130801488_130806981_130807090	A3SS	13.7	16.2	4.5	22	29.9	26.5	0.494,0.778,0.051,0.6,0.2,0.6,0.077,0.111,0.118,0.429	0.137,0.043	0.09	0.3458	-0.2558	0.0280281	0.618594	sig	GO:0006886|GO:0006887|GO:0006906|GO:0007165|GO:0007340|GO:0007398|GO:0009887|GO:0030154|GO:0031629|GO:0033194|GO:0048278|GO:0051259|GO:1903575	intracellular protein transport|exocytosis|vesicle fusion|signal transduction|acrosome reaction|ectoderm development|animal organ morphogenesis|cell differentiation|synaptic vesicle fusion to presynaptic active zone membrane|response to hydroperoxide|vesicle docking|protein complex oligomerization|cornified envelope assembly	SF3B1_MUT_13del_MUT_vs_SF3b1_MUT_13del_WT
A3SS_6801	SLC30A6	chr2	+	32210896_32224379_32220212_32224379_32206885_32206933	A3SS	3.9	4.1	2	6.5	8	8.5	0.111,0.111,1,1,0.5,0.158,1,0.385,0.2,0.2	0.154,0	0.077	0.4665	-0.3895	0.0298877	0.633511	sig	GO:0071577	zinc ion transmembrane transport	SF3B1_MUT_13del_MUT_vs_SF3b1_MUT_13del_WT
A3SS_6813	MPHOSPH8	chr13	+	19660581_19661838_19661697_19661838_19659200_19660269	A3SS	23.8	2.3	25	0	26.1	25	0.857,1,1,1,0.935,0.561,1,0.689,0.895,0.829	1,1	1	0.8766	0.1234	0.0285488	0.622468	sig	GO:0044030|GO:0045814|GO:0045869|GO:0045892|GO:0090309	regulation of DNA methylation|negative regulation of gene expression, epigenetic|negative regulation of single stranded viral RNA replication via double stranded DNA intermediate|negative regulation of transcription, DNA-templated|positive regulation of methylation-dependent chromatin silencing	SF3B1_MUT_13del_MUT_vs_SF3b1_MUT_13del_WT
A3SS_6826	POLG	chr15	-	89326911_89327079_89326911_89327063_89327166_89327349	A3SS	19.5	63.7	25	44	83.2	69	0.136,0.151,0.148,0.14,0.168,0.303,0.262,0.299,0.158,0.299	0.352,0.303	0.3275	0.2064	0.1211	0.0313308	0.642795	sig	GO:0006259|GO:0006261|GO:0006264|GO:0006287|GO:0007568|GO:0009416|GO:0010332|GO:0055093|GO:0071333|GO:0071897|GO:0090305	DNA metabolic process|DNA-dependent DNA replication|mitochondrial DNA replication|base-excision repair, gap-filling|aging|response to light stimulus|response to gamma radiation|response to hyperoxia|cellular response to glucose stimulus|DNA biosynthetic process|nucleic acid phosphodiester bond hydrolysis	SF3B1_MUT_13del_MUT_vs_SF3b1_MUT_13del_WT
A3SS_6840	ADCY10P1	chr6	+	41108948_41109904_41109712_41109904_41108304_41108509	A3SS	19.1	1.6	9	0	20.7	9	1,0.789,1,0.765,0.742,0.913,1,1,1,0.72	1,1	1	0.8929	0.1071	0.0228734	0.578631	sig			SF3B1_MUT_13del_MUT_vs_SF3b1_MUT_13del_WT
A3SS_6841	ADCY10P1	chr6	+	41118923_41119107_41118953_41119107_41118128_41118184	A3SS	9.9	3.5	10.5	1	13.4	11.5	0.607,0.756,0.73,0,0.795,0.726,0.607,0.77,0.134,0.886	0.903,0.874	0.8885	0.6011	0.2874	0.0132616	0.478545	sig			SF3B1_MUT_13del_MUT_vs_SF3b1_MUT_13del_WT
A3SS_6866	TLK1	chr2	-	171014850_171022997_171014850_171014968_171028338_171028405	A3SS	16.8	2.8	11.5	6.5	19.6	18	0.938,0.765,1,0.818,0.636,0.5,0.867,0.478,1,0.938	0.438,0.529	0.4835	0.794	-0.3105	0.00706558	0.381945	sig	GO:0001672|GO:0006325|GO:0006468|GO:0006886|GO:0006974|GO:0007049|GO:0007059|GO:0018105|GO:0035556	regulation of chromatin assembly or disassembly|chromatin organization|protein phosphorylation|intracellular protein transport|cellular response to DNA damage stimulus|cell cycle|chromosome segregation|peptidyl-serine phosphorylation|intracellular signal transduction	SF3B1_MUT_13del_MUT_vs_SF3b1_MUT_13del_WT
A3SS_6907	ARAF	chrX	+	47562681_47563063_47562908_47563063_47561099_47562762	A3SS	18.4	2.4	19	0	20.8	19	0.917,0.8,0.563,1,0.862,0.778,0.6,1,0.5,1	1,1	1	0.802	0.198	0.00924086	0.420712	sig	GO:0000165|GO:0006464|GO:0032006|GO:0032434|GO:0033138|GO:0043066	MAPK cascade|cellular protein modification process|regulation of TOR signaling|regulation of proteasomal ubiquitin-dependent protein catabolic process|positive regulation of peptidyl-serine phosphorylation|negative regulation of apoptotic process	SF3B1_MUT_13del_MUT_vs_SF3b1_MUT_13del_WT
A3SS_6938	GTF2F2	chr13	+	45183400_45207505_45207423_45207505_45151686_45195515	A3SS	4.3	0.9	3.5	0	5.2	3.5	0.467,NA,0.429,1,0.75,1,1,0.5,0.6,1	1,1	1	0.749556	0.250444	0.0183613	0.544626	sig	GO:0000398|GO:0006366|GO:0006367|GO:0006368|GO:0006370|GO:0008543|GO:0016070|GO:0032508|GO:0032968|GO:0042795|GO:0045944|GO:0050434	mRNA splicing, via spliceosome|transcription by RNA polymerase II|transcription initiation from RNA polymerase II promoter|transcription elongation from RNA polymerase II promoter|7-methylguanosine mRNA capping|fibroblast growth factor receptor signaling pathway|RNA metabolic process|DNA duplex unwinding|positive regulation of transcription elongation from RNA polymerase II promoter|snRNA transcr…	SF3B1_MUT_13del_MUT_vs_SF3b1_MUT_13del_WT
A3SS_6959	AHDC1	chr1	-	27553073_27553290_27553073_27553185_27558304_27558530	A3SS	4.8	8.3	1.5	6.5	13.1	8	0.625,0.2,0.056,0.556,0.143,0.152,0.6,0.179,0.238,0.158	0.143,0.067	0.105	0.2907	-0.1857	0.0432199	0.711228	sig			SF3B1_MUT_13del_MUT_vs_SF3b1_MUT_13del_WT
A3SS_6960	AHDC1	chr1	-	27553073_27553304_27553073_27553185_27558304_27558530	A3SS	4.8	8.3	1.5	6.5	13.1	8	0.625,0.2,0.056,0.556,0.143,0.222,0.5,0.179,0.111,0.238	0.143,0.067	0.105	0.283	-0.178	0.0439337	0.713316	sig			SF3B1_MUT_13del_MUT_vs_SF3b1_MUT_13del_WT
A3SS_6968	EEF1AKMT2	chr10	-	124774674_124787732_124774674_124774782_124789038_124789157	A3SS	4.4	6.9	2	10	11.3	12	0.217,0,0.3,0.636,0.2,0.5,0.238,0.056,0.143,0.333	0.077,0.111	0.094	0.2623	-0.1683	0.0241271	0.58826	sig	GO:0006479|GO:0018022|GO:0018026|GO:0018027	protein methylation|peptidyl-lysine methylation|peptidyl-lysine monomethylation|peptidyl-lysine dimethylation	SF3B1_MUT_13del_MUT_vs_SF3b1_MUT_13del_WT
A3SS_7095	MMAB	chr12	-	109561039_109561329_109561039_109561104_109561419_109561517	A3SS	9.2	16.1	3.5	20.5	25.3	24	0.07,0.235,0.333,0.08,0.024,0.484,0.758,0.093,0.212,0.257	0.088,0.063	0.0755	0.2546	-0.1791	0.0341815	0.663386	sig	GO:0009235|GO:0009236	cobalamin metabolic process|cobalamin biosynthetic process	SF3B1_MUT_13del_MUT_vs_SF3b1_MUT_13del_WT
A3SS_7216	CD27-AS1	chr12	-	6448639_6448757_6448639_6448737_6450340_6451517	A3SS	5.5	1.1	3	0	6.6	3	0.627,1,0.716,1,0.557,1,0.77,0.746,1,1	1,1	1	0.8416	0.1584	0.0198177	0.557562	sig			SF3B1_MUT_13del_MUT_vs_SF3b1_MUT_13del_WT
A3SS_7228	IL27RA	chr19	+	14035967_14039665_14039507_14039665_14032385_14036133	A3SS	8.3	1.2	5	2.5	9.5	7.5	1,0.5,0.5,1,0.143,1,1,1,0.75,0.667	0.429,0.538	0.4835	0.756	-0.2725	0.0374694	0.687493	sig	GO:0002827|GO:0002829|GO:0006955|GO:0007166|GO:0032729|GO:0042531|GO:0048302|GO:0050830|GO:0070106|GO:0070757|GO:1900165|GO:1904468|GO:1905077|GO:2000317|GO:2000408	positive regulation of T-helper 1 type immune response|negative regulation of type 2 immune response|immune response|cell surface receptor signaling pathway|positive regulation of interferon-gamma production|positive regulation of tyrosine phosphorylation of STAT protein|regulation of isotype switching to IgG isotypes|defense response to Gram-positive bacterium|interleukin-27-mediated signaling p…	SF3B1_MUT_13del_MUT_vs_SF3b1_MUT_13del_WT
A3SS_7240	CCDC66	chr3	+	56598189_56613750_56613606_56613750_56593943_56594028	A3SS	16.8	1.2	17	0	18	17	1,0.833,1,1,0.6,0.875,1,1,0.879,0.778	1,1	1	0.8965	0.1035	0.0366187	0.681295	sig	GO:0001578|GO:0001895|GO:0046548|GO:0050908|GO:0060271|GO:1903564	microtubule bundle formation|retina homeostasis|retinal rod cell development|detection of light stimulus involved in visual perception|cilium assembly|regulation of protein localization to cilium	SF3B1_MUT_13del_MUT_vs_SF3b1_MUT_13del_WT
A3SS_7275	TMX1	chr14	+	51247940_51249371_51249325_51249371_51247091_51248021	A3SS	11.6	2.8	13.5	0	14.4	13.5	0.622,0.333,1,0.6,0.462,1,1,0.793,0.517,0.8	1,1	1	0.7127	0.2873	0.00454665	0.321427	sig	GO:0034976|GO:0045454|GO:0055114	response to endoplasmic reticulum stress|cell redox homeostasis|oxidation-reduction process	SF3B1_MUT_13del_MUT_vs_SF3b1_MUT_13del_WT
A3SS_7297	ZNF333	chr19	+	14709123_14715470_14712984_14715470_14706685_14706773	A3SS	5.4	3	4.5	5	8.4	9.5	0.765,NA,0.4,1,0.226,0.636,0.6,0.6,NA,0.263	0.333,0.2	0.2665	0.56125	-0.29475	0.0435353	0.711832	sig	GO:0006355	regulation of transcription, DNA-templated	SF3B1_MUT_13del_MUT_vs_SF3b1_MUT_13del_WT
A3SS_7306	UBXN11	chr1	-	26300925_26301053_26300925_26301024_26301693_26301722	A3SS	1.7	7.3	7.5	10.5	9	18	0.25,0.115,0,0.25,0.1,0.342,0.438,0.08,0.135,0	0.36,0.342	0.351	0.171	0.18	0.00346778	0.291276	sig	GO:0043161	proteasome-mediated ubiquitin-dependent protein catabolic process	SF3B1_MUT_13del_MUT_vs_SF3b1_MUT_13del_WT
A3SS_7348	LINC00494	chr20	+	48363604_48360904_48363931_48360904_48360011_48360150	A3SS	5.8	1.8	3	3	7.6	6	0.667,0.455,0.667,1,0.714,0.273,0.455,1,1,0.692	0.2,0.385	0.2925	0.6923	-0.3998	0.0497901	0.735504	sig			SF3B1_MUT_13del_MUT_vs_SF3b1_MUT_13del_WT
A3SS_7351	ITCH	chr20	+	34430187_34438631_34438473_34438631_34424479_34430337	A3SS	10.4	1.5	10.5	0	11.9	10.5	0.939,1,1,0.8,0.714,0.778,0.714,0.481,0.6,1	1,1	1	0.8026	0.1974	0.00738578	0.388201	sig	GO:0000209|GO:0001558|GO:0006511|GO:0006915|GO:0006954|GO:0007219|GO:0016567|GO:0032088|GO:0032480|GO:0035519|GO:0043066|GO:0043161|GO:0045087|GO:0045732|GO:0046329|GO:0046718|GO:0050687|GO:0051607|GO:0051865|GO:0070423|GO:0070534|GO:0070936|GO:0090085|GO:1902036|GO:2000646	protein polyubiquitination|regulation of cell growth|ubiquitin-dependent protein catabolic process|apoptotic process|inflammatory response|Notch signaling pathway|protein ubiquitination|negative regulation of NF-kappaB transcription factor activity|negative regulation of type I interferon production|protein K29-linked ubiquitination|negative regulation of apoptotic process|proteasome-mediated ubi…	SF3B1_MUT_13del_MUT_vs_SF3b1_MUT_13del_WT
A3SS_7432	TPCN1	chr12	+	113268177_113268872_113268741_113268872_113267842_113268446	A3SS	14.8	1.6	4.5	0	16.4	4.5	0.875,0.375,0.826,0.714,0.667,0.826,1,1,1,0.931	1,1	1	0.8214	0.1786	0.0180738	0.541134	sig	GO:0010508|GO:0034220|GO:0034765|GO:0035725|GO:0051209	positive regulation of autophagy|ion transmembrane transport|regulation of ion transmembrane transport|sodium ion transmembrane transport|release of sequestered calcium ion into cytosol	SF3B1_MUT_13del_MUT_vs_SF3b1_MUT_13del_WT
A3SS_7471	ZNF718	chr4	+	132354_163989_160911_163989_131409_151715	A3SS	13.7	1.7	9	0	15.4	9	NA,0.429,0.385,0.818,1,0.789,0.917,1,1,0.75	1,1	1	0.787556	0.212444	0.0269918	0.610309	sig	GO:0006355	regulation of transcription, DNA-templated	SF3B1_MUT_13del_MUT_vs_SF3b1_MUT_13del_WT
A3SS_7487	CTD-2516F10.2	chr11	-	7457795_7457959_7457795_7457943_7461238_7461336	A3SS	3.6	1.4	4	0	5	4	0.924,1,1,0.224,0.813,0.178,1,0.367,0,1	1,1	1	0.6506	0.3494	0.0240839	0.587626	sig	NA	NA	SF3B1_MUT_13del_MUT_vs_SF3b1_MUT_13del_WT
A3SS_7521	COP1	chr1	-	176136487_176144100_176136487_176136547_176162868_176162988	A3SS	9.5	3.5	4.5	5.5	13	10	0.484,1,1,0.68,0.385,0.529,0.5,0.222,0.75,1	0.222,0.385	0.3035	0.655	-0.3515	0.0418276	0.706	sig	GO:0010212|GO:0016567|GO:0032436|GO:0043161|GO:0043687	response to ionizing radiation|protein ubiquitination|positive regulation of proteasomal ubiquitin-dependent protein catabolic process|proteasome-mediated ubiquitin-dependent protein catabolic process|post-translational protein modification	SF3B1_MUT_13del_MUT_vs_SF3b1_MUT_13del_WT
A3SS_7532	TBL2	chr7	-	73574382_73574804_73574382_73574513_73577972_73578347	A3SS	15.3	0.6	9	2.5	15.9	11.5	0.833,1,0.9,1,1,1,0.9,1,1,0.75	0.692,0.6	0.646	0.9383	-0.2923	0.0373922	0.686928	sig	GO:0030968|GO:0042149|GO:0071456	endoplasmic reticulum unfolded protein response|cellular response to glucose starvation|cellular response to hypoxia	SF3B1_MUT_13del_MUT_vs_SF3b1_MUT_13del_WT
A3SS_7583	IFFO1	chr12	-	6548064_6548160_6548064_6548157_6548424_6548545	A3SS	33.2	10.9	14	11	44.1	25	0.805,0.887,0.759,0.6,0.479,0.638,0.662,0.739,0.894,0.892	0.567,0.547	0.557	0.7355	-0.1785	0.00300104	0.274622	sig			SF3B1_MUT_13del_MUT_vs_SF3b1_MUT_13del_WT
A3SS_7587	IFFO1	chr12	-	6548667_6548849_6548667_6548825_6549755_6549896	A3SS	5.3	10	1	10	15.3	11	0.493,0.245,0.341,0.403,0.079,0.169,0.448,0.327,0.389,0.233	0.075,0.075	0.075	0.3127	-0.2377	0.000264707	0.0911057	sig			SF3B1_MUT_13del_MUT_vs_SF3b1_MUT_13del_WT
A3SS_7632	EPN2	chr17	+	19313104_19313279_19313122_19313279_19312051_19312144	A3SS	6.8	1.6	5.5	0	8.4	5.5	1,1,1,0.885,0.532,1,0.701,0.773,0.587,1	1,1	1	0.8478	0.1522	0.0294745	0.630441	sig	GO:0006897|GO:0030948|GO:0045747|GO:0061024|GO:1903671	endocytosis|negative regulation of vascular endothelial growth factor receptor signaling pathway|positive regulation of Notch signaling pathway|membrane organization|negative regulation of sprouting angiogenesis	SF3B1_MUT_13del_MUT_vs_SF3b1_MUT_13del_WT
A3SS_7673	RFX3	chr9	-	3395471_3485104_3395471_3395596_3525746_3525983	A3SS	6.5	26.4	10	16	32.9	26	0.126,0.175,0.116,0.029,0.172,0,0.026,0.111,0.167,0.088	0.244,0.231	0.2375	0.101	0.1365	7.74477e-05	0.0505168	sig	GO:0006351|GO:0006355|GO:0006357|GO:0031018|GO:0045892|GO:0045893|GO:0045944|GO:0048469|GO:0050796|GO:0060271|GO:0060285|GO:0060287|GO:0072560|GO:2000078	transcription, DNA-templated|regulation of transcription, DNA-templated|regulation of transcription by RNA polymerase II|endocrine pancreas development|negative regulation of transcription, DNA-templated|positive regulation of transcription, DNA-templated|positive regulation of transcription by RNA polymerase II|cell maturation|regulation of insulin secretion|cilium assembly|cilium-dependent cell…	SF3B1_MUT_13del_MUT_vs_SF3b1_MUT_13del_WT
A3SS_7723	C21orf58	chr21	-	46314715_46315049_46314715_46314880_46315473_46315547	A3SS	5.4	1.7	9	0	7.1	9	0.571,1,0.333,0.474,0.765,1,1,0.667,0.429,1	1,1	1	0.7239	0.2761	0.00944072	0.423917	sig			SF3B1_MUT_13del_MUT_vs_SF3b1_MUT_13del_WT
A3SS_7748	SPG7	chr16	+	89548620_89549336_89548694_89549336_89548002_89548113	A3SS	21.4	1.9	10	0	23.3	10	0.844,0.886,0.869,1,0.71,0.775,1,1,0.775,1	1,1	1	0.8859	0.1141	0.00970078	0.427037	sig	GO:0006508|GO:0006851|GO:0007005|GO:0007399|GO:0008089|GO:0046902|GO:1902686	proteolysis|mitochondrial calcium ion transmembrane transport|mitochondrion organization|nervous system development|anterograde axonal transport|regulation of mitochondrial membrane permeability|mitochondrial outer membrane permeabilization involved in programmed cell death	SF3B1_MUT_13del_MUT_vs_SF3b1_MUT_13del_WT
A3SS_7769	OSBPL7	chr17	-	47814520_47814707_47814520_47814614_47815214_47815352	A3SS	23.7	18.3	10	14.5	42	24.5	0.484,0.416,0.121,0.317,0.427,0.459,0.314,0.556,0.396,0.298	0.289,0.237	0.263	0.3788	-0.1158	0.0433191	0.711674	sig	GO:0006699|GO:0006869|GO:0010506|GO:0071397|GO:1901800	bile acid biosynthetic process|lipid transport|regulation of autophagy|cellular response to cholesterol|positive regulation of proteasomal protein catabolic process	SF3B1_MUT_13del_MUT_vs_SF3b1_MUT_13del_WT
A3SS_7776	MAP2K7	chr19	+	7911414_7911578_7911435_7911578_7911249_7911330	A3SS	8.8	38	16.5	24.5	46.8	41	0.026,0.24,0.267,0.109,0.23,0.119,0.222,0.11,0.077,0.222	0.373,0.322	0.3475	0.1622	0.1853	0.00836217	0.405577	sig	GO:0000187|GO:0006915|GO:0006970|GO:0007165|GO:0007254|GO:0007257|GO:0009408|GO:0009411|GO:0018108|GO:0023014|GO:0032147|GO:0032212|GO:0034612|GO:0038095|GO:0045893|GO:0051403|GO:0051973|GO:0070374|GO:1904355	activation of MAPK activity|apoptotic process|response to osmotic stress|signal transduction|JNK cascade|activation of JUN kinase activity|response to heat|response to UV|peptidyl-tyrosine phosphorylation|signal transduction by protein phosphorylation|activation of protein kinase activity|positive regulation of telomere maintenance via telomerase|response to tumor necrosis factor|Fc-epsilon recep…	SF3B1_MUT_13del_MUT_vs_SF3b1_MUT_13del_WT
A3SS_7822	CELF1	chr11	-	47500860_47536730_47500860_47500932_47552991_47553117	A3SS	17.4	8.4	9.5	0.5	25.8	10	0.735,0.692,0.3,0.244,0.478,0.478,0.52,0.412,0.481,0.61	1,0.875	0.9375	0.495	0.4425	0.0178757	0.53819	sig	GO:0000381|GO:0006376|GO:0006397|GO:0007281|GO:0009792|GO:0016246|GO:0017148|GO:0043484	regulation of alternative mRNA splicing, via spliceosome|mRNA splice site selection|mRNA processing|germ cell development|embryo development ending in birth or egg hatching|RNA interference|negative regulation of translation|regulation of RNA splicing	SF3B1_MUT_13del_MUT_vs_SF3b1_MUT_13del_WT
A3SS_7859	NUP214	chr9	+	131146128_131146304_131146161_131146304_131144279_131144754	A3SS	43.1	6.7	24.5	1	49.8	25.5	0.641,0.797,0.936,0.863,0.76,0.809,0.928,0.707,0.883,0.966	0.959,0.932	0.9455	0.829	0.1165	0.00918964	0.419926	sig	GO:0000278|GO:0006110|GO:0006406|GO:0006409|GO:0006606|GO:0006611|GO:0016032|GO:0016925|GO:0019083|GO:0043488|GO:0046822|GO:0051726|GO:0060964|GO:0075733|GO:1900034	mitotic cell cycle|regulation of glycolytic process|mRNA export from nucleus|tRNA export from nucleus|protein import into nucleus|protein export from nucleus|viral process|protein sumoylation|viral transcription|regulation of mRNA stability|regulation of nucleocytoplasmic transport|regulation of cell cycle|regulation of gene silencing by miRNA|intracellular transport of virus|regulation of cellul…	SF3B1_MUT_13del_MUT_vs_SF3b1_MUT_13del_WT
A3SS_7932	RILPL2	chr12	-	123410682_123413538_123410682_123410649_123423043_123423157	A3SS	6.1	3.1	3	2.5	9.2	5.5	1,1,0.158,1,0.167,0.538,0.818,0.5,1,0.355	0.333,0.385	0.359	0.6536	-0.2946	0.0280943	0.619162	sig	GO:0003382|GO:1903445	epithelial cell morphogenesis|protein transport from ciliary membrane to plasma membrane	SF3B1_MUT_13del_MUT_vs_SF3b1_MUT_13del_WT
A3SS_7965	AMZ2	chr17	+	68248639_68248705_68248643_68248705_68248057_68248086	A3SS	6.2	1.5	9	0	7.7	9	1,NA,1,0.538,0.914,0.708,0.872,1,0.593,0.795	1,1	1	0.824444	0.175556	0.0180681	0.541134	sig	GO:0006508	proteolysis	SF3B1_MUT_13del_MUT_vs_SF3b1_MUT_13del_WT
A3SS_8091	NRBF2	chr10	+	63146379_63152190_63152149_63152190_63146208_63150356	A3SS	4	1.4	5.5	0	5.4	5.5	0.455,NA,0.556,0.5,1,1,0.556,0.429,0.6,0.636	1,1	1	0.636889	0.363111	0.000997123	0.172181	sig	GO:0006367|GO:0006914|GO:0034976|GO:0043550	transcription initiation from RNA polymerase II promoter|autophagy|response to endoplasmic reticulum stress|regulation of lipid kinase activity	SF3B1_MUT_13del_MUT_vs_SF3b1_MUT_13del_WT
A3SS_8197	PON2	chr7	-	95411652_95411779_95411652_95411743_95412311_95412477	A3SS	17.6	2.5	24.5	0	20.1	24.5	0.838,NA,0.624,1,1,0.825,1,0.867,0.747,0.851	1,1	1	0.861333	0.138667	0.0112737	0.449927	sig	GO:0006979|GO:0009636|GO:0019372|GO:0019439	response to oxidative stress|response to toxic substance|lipoxygenase pathway|aromatic compound catabolic process	SF3B1_MUT_13del_MUT_vs_SF3b1_MUT_13del_WT
A3SS_8224	ZNF419	chr19	+	57490130_57490185_57490146_57490185_57487717_57487983	A3SS	2	18.8	3	4.5	20.8	7.5	0.126,0.178,0.08,0.071,0.153,0.053,0,0.367,0,0	0.343,0.394	0.3685	0.1028	0.2657	0.000845996	0.159776	sig	GO:0006355	regulation of transcription, DNA-templated	SF3B1_MUT_13del_MUT_vs_SF3b1_MUT_13del_WT
A3SS_8286	AXIN1	chr16	-	304303_308625_304303_304456_309972_310069	A3SS	14.4	1.8	12	0	16.2	12	1,0.826,0.935,1,0.241,0.75,0.714,0.75,1,0.875	1,1	1	0.8091	0.1909	0.0266643	0.606449	sig	GO:0001934|GO:0006915|GO:0007275|GO:0010800|GO:0016055|GO:0030111|GO:0031398|GO:0032147|GO:0033138|GO:0033146|GO:0034622|GO:0045732|GO:0045893|GO:0046330|GO:0051443|GO:0090090|GO:0090263|GO:1904885|GO:1904886|GO:2000060	positive regulation of protein phosphorylation|apoptotic process|multicellular organism development|positive regulation of peptidyl-threonine phosphorylation|Wnt signaling pathway|regulation of Wnt signaling pathway|positive regulation of protein ubiquitination|activation of protein kinase activity|positive regulation of peptidyl-serine phosphorylation|regulation of intracellular estrogen recepto…	SF3B1_MUT_13del_MUT_vs_SF3b1_MUT_13del_WT
A3SS_8334	ZBTB49	chr4	+	4301988_4303091_4302310_4303091_4299926_4300097	A3SS	32.6	0.2	28	2	32.8	30	1,1,0.941,1,1,1,0.935,1,1,1	0.875,0.875	0.875	0.9876	-0.1126	2.63198e-07	0.00118065	sig	GO:0007050|GO:0008285|GO:0045944	cell cycle arrest|negative regulation of cell proliferation|positive regulation of transcription by RNA polymerase II	SF3B1_MUT_13del_MUT_vs_SF3b1_MUT_13del_WT
A3SS_8349	LTN1	chr21	-	28971270_28972258_28971270_28971444_28982315_28982368	A3SS	7.5	1.1	3.5	3.5	8.6	7	0.565,1,1,0.692,0.333,1,NA,0.333,1,0.75	0.333,0.333	0.333	0.741444	-0.408444	0.00244452	0.251449	sig	GO:0043161|GO:0051865|GO:0072344|GO:1990116	proteasome-mediated ubiquitin-dependent protein catabolic process|protein autoubiquitination|rescue of stalled ribosome|ribosome-associated ubiquitin-dependent protein catabolic process	SF3B1_MUT_13del_MUT_vs_SF3b1_MUT_13del_WT
A3SS_8384	SNX9	chr6	+	157876168_157896998_157884734_157896998_157875050_157875176	A3SS	25.3	0.6	15	3	25.9	18	1,0.917,1,1,0.895,1,1,1,0.882,0.892	0.692,0.75	0.721	0.9586	-0.2376	0.0258417	0.600474	sig	GO:0000281|GO:0006886|GO:0006897|GO:0006898|GO:0016197|GO:0030838|GO:0032461|GO:0036089|GO:0043547|GO:0045860|GO:0051044|GO:0060988|GO:0061024|GO:0097320	mitotic cytokinesis|intracellular protein transport|endocytosis|receptor-mediated endocytosis|endosomal transport|positive regulation of actin filament polymerization|positive regulation of protein oligomerization|cleavage furrow formation|positive regulation of GTPase activity|positive regulation of protein kinase activity|positive regulation of membrane protein ectodomain proteolysis|lipid tube…	SF3B1_MUT_13del_MUT_vs_SF3b1_MUT_13del_WT
A3SS_8398	NA	chr3	-	121719645_121719768_121719645_121719753_121722261_121722378	A3SS	24.6	5.4	34.5	3	30	37.5	0.854,0.913,0.769,0.652,0.875,0.652,0.594,1,0.793,0.903	0.906,0.913	0.9095	0.8005	0.109	0.0292476	0.628619	sig	NA	NA	SF3B1_MUT_13del_MUT_vs_SF3b1_MUT_13del_WT
A3SS_8480	LINC01480	chr19	+	41536542_41536904_41536597_41536904_41535727_41535783	A3SS	233	262.7	106	240.5	495.7	346.5	0.477,0.407,0.345,0.411,0.387,0.465,0.361,0.264,0.204,0.481	0.25,0.192	0.221	0.3802	-0.1592	0.0219401	0.572916	sig			SF3B1_MUT_13del_MUT_vs_SF3b1_MUT_13del_WT
A3SS_8481	LINC01480	chr19	+	41536542_41536904_41536600_41536904_41535727_41535783	A3SS	250.7	99	120.5	113.5	349.7	234	0.589,0.62,0.628,0.665,0.733,0.755,0.595,0.486,0.385,0.736	0.414,0.388	0.401	0.6192	-0.2182	0.000228057	0.0871781	sig			SF3B1_MUT_13del_MUT_vs_SF3b1_MUT_13del_WT
A3SS_8484	LINC01480	chr19	+	41536597_41536904_41537096_41536904_41535727_41535783	A3SS	262.7	109.1	240.5	55.5	371.8	296	0.608,0.576,0.555,0.574,0.597,0.383,0.503,0.631,0.775,0.389	0.66,0.71	0.685	0.5591	0.1259	0.0267256	0.607392	sig			SF3B1_MUT_13del_MUT_vs_SF3b1_MUT_13del_WT
A3SS_8485	LINC01480	chr19	+	41536600_41536904_41537096_41536904_41535727_41535783	A3SS	99	109.1	113.5	55.5	208.1	169	0.506,0.372,0.291,0.336,0.266,0.153,0.281,0.413,0.621,0.179	0.498,0.515	0.5065	0.3418	0.1647	0.00549538	0.347146	sig			SF3B1_MUT_13del_MUT_vs_SF3b1_MUT_13del_WT
A3SS_8572	TPM3P9	chr19	+	53433579_53444670_53441795_53444670_53431992_53432028	A3SS	9.8	1.7	17	0	11.5	17	0.474,1,0.571,0.8,0.81,1,0.857,0.778,1,0.778	1,1	1	0.8068	0.1932	0.00729801	0.386058	sig			SF3B1_MUT_13del_MUT_vs_SF3b1_MUT_13del_WT
A3SS_8573	TPM3P9	chr19	+	53439827_53444670_53441795_53444670_53431992_53432028	A3SS	8.5	1.7	16.5	0	10.2	16.5	0.444,1,0.5,0.75,0.765,1,0.857,0.846,1,0.5	1,1	1	0.7662	0.2338	0.00781508	0.396229	sig			SF3B1_MUT_13del_MUT_vs_SF3b1_MUT_13del_WT
A3SS_8580	CBLB	chr3	-	105776395_105824241_105776395_105805882_105853413_105853664	A3SS	13.1	2.7	6.5	0	15.8	6.5	0.45,0.333,0.667,1,1,0.92,0.882,0.8,0.733,0.444	1,1	1	0.7229	0.2771	0.00568662	0.352548	sig	GO:0006607|GO:0007165|GO:0007166|GO:0007175|GO:0016567|GO:2000583	NLS-bearing protein import into nucleus|signal transduction|cell surface receptor signaling pathway|negative regulation of epidermal growth factor-activated receptor activity|protein ubiquitination|regulation of platelet-derived growth factor receptor-alpha signaling pathway	SF3B1_MUT_13del_MUT_vs_SF3b1_MUT_13del_WT
A3SS_8581	CBLB	chr3	-	105776395_105828895_105776395_105805882_105853413_105853664	A3SS	11.4	2.7	6.5	0	14.1	6.5	0.421,0.143,0.667,1,1,0.905,0.846,0.778,0.692,0.333	1,1	1	0.6785	0.3215	0.00695304	0.379338	sig	GO:0006607|GO:0007165|GO:0007166|GO:0007175|GO:0016567|GO:2000583	NLS-bearing protein import into nucleus|signal transduction|cell surface receptor signaling pathway|negative regulation of epidermal growth factor-activated receptor activity|protein ubiquitination|regulation of platelet-derived growth factor receptor-alpha signaling pathway	SF3B1_MUT_13del_MUT_vs_SF3b1_MUT_13del_WT
A3SS_8582	CBLB	chr3	-	105776395_105828895_105776395_105824241_105853413_105853664	A3SS	38	2.2	20.5	0	40.2	20.5	0.953,0.818,1,NA,0.942,0.767,0.857,0.917,0.902,0.76	1,1	1	0.879556	0.120444	0.00268032	0.260227	sig	GO:0006607|GO:0007165|GO:0007166|GO:0007175|GO:0016567|GO:2000583	NLS-bearing protein import into nucleus|signal transduction|cell surface receptor signaling pathway|negative regulation of epidermal growth factor-activated receptor activity|protein ubiquitination|regulation of platelet-derived growth factor receptor-alpha signaling pathway	SF3B1_MUT_13del_MUT_vs_SF3b1_MUT_13del_WT
A3SS_8612	DNAJC10	chr2	+	182739544_182740388_182740298_182740388_182732498_182732542	A3SS	33.6	17.7	45	15	51.3	60	0.493,0.474,0.565,0.565,0.327,0.577,0.522,0.615,0.583,0.302	0.588,0.623	0.6055	0.5023	0.1032	0.0251137	0.595135	sig	GO:0001933|GO:0030433|GO:0032781|GO:0034975|GO:0034976|GO:0045454|GO:0055114|GO:0070059	negative regulation of protein phosphorylation|ubiquitin-dependent ERAD pathway|positive regulation of ATPase activity|protein folding in endoplasmic reticulum|response to endoplasmic reticulum stress|cell redox homeostasis|oxidation-reduction process|intrinsic apoptotic signaling pathway in response to endoplasmic reticulum stress	SF3B1_MUT_13del_MUT_vs_SF3b1_MUT_13del_WT
A3SS_8720	CCDC134	chr22	+	41800998_41808993_41808874_41808993_41800678_41801080	A3SS	3.5	1.3	3.5	0	4.8	3.5	0.538,0.111,1,NA,1,1,0.5,0.333,1,1	1,1	1	0.720222	0.279778	0.0444804	0.714395	sig			SF3B1_MUT_13del_MUT_vs_SF3b1_MUT_13del_WT
A3SS_8796	NIPA2	chr15	+	22846948_22851870_22851638_22851870_22845145_22851233	A3SS	20.7	3.9	18	6.5	24.6	24.5	0.634,1,0.882,0.935,0.833,0.75,0.889,0.591,0.81,0.375	0.613,0.548	0.5805	0.7699	-0.1894	0.022353	0.575606	sig	GO:0015693|GO:1903830	magnesium ion transport|magnesium ion transmembrane transport	SF3B1_MUT_13del_MUT_vs_SF3b1_MUT_13del_WT
A3SS_8822	UTP6	chr17	-	31894969_31899292_31894969_31899288_31899645_31899730	A3SS	3.5	0.8	2	3.5	4.3	5.5	0.493,1,0.773,0.493,1,1,1,0.795,1,0.829	0.393,0.327	0.36	0.8383	-0.4783	0.000106725	0.059562	sig	GO:0000462|GO:0006364	maturation of SSU-rRNA from tricistronic rRNA transcript (SSU-rRNA, 5.8S rRNA, LSU-rRNA)|rRNA processing	SF3B1_MUT_13del_MUT_vs_SF3b1_MUT_13del_WT
A3SS_8883	EML2	chr19	-	45641640_45641748_45641640_45641745_45641917_45642041	A3SS	13.8	3.8	4.5	4.5	17.6	9	0.797,0.873,1,0.927,1,0.715,0.595,0.774,0.774,0.67	0.424,0.54	0.482	0.8125	-0.3305	0.0331518	0.655997	sig	GO:0000226|GO:0007601|GO:0007605|GO:0010968|GO:0031115	microtubule cytoskeleton organization|visual perception|sensory perception of sound|regulation of microtubule nucleation|negative regulation of microtubule polymerization	SF3B1_MUT_13del_MUT_vs_SF3b1_MUT_13del_WT
A3SS_8936	FMR1	chrX	+	147944904_147945051_147944943_147945051_147940575_147940662	A3SS	23.3	2.9	19.5	4.5	26.2	24	0.93,0.867,1,0.932,0.819,0.674,1,0.704,0.943,0.818	0.752,0.765	0.7585	0.8687	-0.1102	0.0141559	0.490563	sig	GO:0000381|GO:0001934|GO:0002092|GO:0006397|GO:0006974|GO:0007215|GO:0008380|GO:0016032|GO:0017148|GO:0031047|GO:0033129|GO:0034644|GO:0043488|GO:0044830|GO:0045727|GO:0045947|GO:0046928|GO:0051028|GO:0051489|GO:0051491|GO:0060964|GO:0060998|GO:0060999|GO:0072711|GO:0098586|GO:0098908|GO:1900453|GO:1901254|GO:1901386|GO:1901800|GO:1902373|GO:1902416|GO:2000301|GO:2000637|GO:2000766|GO:2001022	regulation of alternative mRNA splicing, via spliceosome|positive regulation of protein phosphorylation|positive regulation of receptor internalization|mRNA processing|cellular response to DNA damage stimulus|glutamate receptor signaling pathway|RNA splicing|viral process|negative regulation of translation|gene silencing by RNA|positive regulation of histone phosphorylation|cellular response to U…	SF3B1_MUT_13del_MUT_vs_SF3b1_MUT_13del_WT
A3SS_8971	MGA	chr15	+	41730554_41734594_41734521_41734594_41729163_41733570	A3SS	8	2.3	3.5	0	10.3	3.5	0.778,1,1,0.667,0.2,0.429,0.778,1,0.647,0.733	1,1	1	0.7232	0.2768	0.00818573	0.402479	sig	GO:0000122|GO:0001708|GO:0045944|GO:0070317	negative regulation of transcription by RNA polymerase II|cell fate specification|positive regulation of transcription by RNA polymerase II|negative regulation of G0 to G1 transition	SF3B1_MUT_13del_MUT_vs_SF3b1_MUT_13del_WT
A3SS_8978	RASSF3	chr12	+	64685429_64688453_64688215_64688453_64684786_64685522	A3SS	10	2.8	12	0	12.8	12	0.758,0.818,0.882,0.429,1,1,0.6,0.091,0.143,0.882	1,1	1	0.6603	0.3397	0.0107799	0.444337	sig	GO:0007165|GO:0042981	signal transduction|regulation of apoptotic process	SF3B1_MUT_13del_MUT_vs_SF3b1_MUT_13del_WT
A3SS_9024	CFAP70	chr10	-	73322962_73323097_73322962_73323027_73331176_73331276	A3SS	12.2	1.8	21.5	0	14	21.5	1,0.565,1,0.866,0.414,0.904,0.876,1,1,0.68	1,1	1	0.8305	0.1695	0.0299898	0.63407	sig	GO:0008150	biological_process	SF3B1_MUT_13del_MUT_vs_SF3b1_MUT_13del_WT
A3SS_9075	MTFP1	chr22	+	30427121_30427403_30427239_30427403_30426716_30426844	A3SS	12.5	3.3	11	0	15.8	11	0.5,1,0.714,0.652,0.789,0.889,0.471,0.333,0.846,0.739	1,1	1	0.6933	0.3067	0.0011437	0.183337	sig	GO:0000266|GO:0006915|GO:0014850	mitochondrial fission|apoptotic process|response to muscle activity	SF3B1_MUT_13del_MUT_vs_SF3b1_MUT_13del_WT
A3SS_9076	MTFP1	chr22	+	30427170_30427403_30427239_30427403_30426716_30426844	A3SS	24.5	3.3	13.5	0	27.8	13.5	0.723,1,0.864,0.738,0.914,0.945,0.58,0.727,0.91,0.87	1,1	1	0.8271	0.1729	0.00224846	0.244417	sig	GO:0000266|GO:0006915|GO:0014850	mitochondrial fission|apoptotic process|response to muscle activity	SF3B1_MUT_13del_MUT_vs_SF3b1_MUT_13del_WT
A3SS_9118	TMEM214	chr2	+	27038031_27038237_27038145_27038237_27037560_27037702	A3SS	7	31.5	0	26.5	38.5	26.5	0.208,0.082,0.086,0.031,0.097,0.187,0.088,0.124,0.087,0.012	0,0	0	0.1002	-0.1002	0.000548846	0.130494	sig	GO:0006915	apoptotic process	SF3B1_MUT_13del_MUT_vs_SF3b1_MUT_13del_WT
A3SS_9131	RHOT2	chr16	+	668352_668411_668357_668411_668104_668154	A3SS	10.6	0.4	7	4	11	11	1,1,1,1,1,0.92,0.906,1,0.771,1	0.627,0.627	0.627	0.9597	-0.3327	2.15917e-07	0.00109988	sig	GO:0007005|GO:0007266|GO:0010821|GO:0019725|GO:0047497|GO:0051056|GO:0097345	mitochondrion organization|Rho protein signal transduction|regulation of mitochondrion organization|cellular homeostasis|mitochondrion transport along microtubule|regulation of small GTPase mediated signal transduction|mitochondrial outer membrane permeabilization	SF3B1_MUT_13del_MUT_vs_SF3b1_MUT_13del_WT
A3SS_9171	SDHAF4	chr6	+	70576819_70579566_70579413_70579566_70566916_70576862	A3SS	4	4.3	3	6.5	8.3	9.5	0.333,0.333,0.75,0.238,0.182,0.4,0.286,0.6,0.333,0.25	0.2,0.182	0.191	0.3705	-0.1795	0.0102821	0.437026	sig	GO:0003407|GO:0034553|GO:0045087|GO:0045333	neural retina development|mitochondrial respiratory chain complex II assembly|innate immune response|cellular respiration	SF3B1_MUT_13del_MUT_vs_SF3b1_MUT_13del_WT
A3SS_9194	PPIL4	chr6	-	149535595_149538726_149535595_149535722_149540941_149541059	A3SS	28	2	20.5	0	30	20.5	1,0.826,0.84,0.73,0.846,0.846,1,1,1,0.689	1,1	1	0.8777	0.1223	0.0091793	0.419848	sig	GO:0000413|GO:1901407	protein peptidyl-prolyl isomerization|regulation of phosphorylation of RNA polymerase II C-terminal domain	SF3B1_MUT_13del_MUT_vs_SF3b1_MUT_13del_WT
A3SS_9240	NUDT13	chr10	+	73126634_73126827_73126672_73126827_73125397_73125509	A3SS	10.5	1.3	9	0	11.8	9	0.621,NA,0.784,0.879,1,1,1,1,0.925,0.522	1,1	1	0.859	0.141	0.0469847	0.725029	sig	GO:0006734|GO:0006742|GO:0015949	NADH metabolic process|NADP catabolic process|nucleobase-containing small molecule interconversion	SF3B1_MUT_13del_MUT_vs_SF3b1_MUT_13del_WT
A3SS_9272	SRSF4	chr1	-	29159373_29165357_29159373_29160795_29165889_29166064	A3SS	25.8	2.5	13.5	0	28.3	13.5	0.92,0.833,0.813,0.789,0.926,0.76,0.793,1,0.81,0.677	1,1	1	0.8321	0.1679	0.000296205	0.09513	sig	GO:0000375|GO:0000381|GO:0000398|GO:0006397|GO:0006405|GO:0006406|GO:0008380|GO:0031124|GO:0032868|GO:0045292|GO:0048025	RNA splicing, via transesterification reactions|regulation of alternative mRNA splicing, via spliceosome|mRNA splicing, via spliceosome|mRNA processing|RNA export from nucleus|mRNA export from nucleus|RNA splicing|mRNA 3'-end processing|response to insulin|mRNA cis splicing, via spliceosome|negative regulation of mRNA splicing, via spliceosome	SF3B1_MUT_13del_MUT_vs_SF3b1_MUT_13del_WT
A3SS_9273	SRSF4	chr1	-	29159373_29165371_29159373_29160795_29165889_29166064	A3SS	27.1	2.5	16	0	29.6	16	0.915,0.838,0.813,0.857,0.929,0.769,0.778,1,0.826,0.706	1,1	1	0.8431	0.1569	0.000277746	0.0927762	sig	GO:0000375|GO:0000381|GO:0000398|GO:0006397|GO:0006405|GO:0006406|GO:0008380|GO:0031124|GO:0032868|GO:0045292|GO:0048025	RNA splicing, via transesterification reactions|regulation of alternative mRNA splicing, via spliceosome|mRNA splicing, via spliceosome|mRNA processing|RNA export from nucleus|mRNA export from nucleus|RNA splicing|mRNA 3'-end processing|response to insulin|mRNA cis splicing, via spliceosome|negative regulation of mRNA splicing, via spliceosome	SF3B1_MUT_13del_MUT_vs_SF3b1_MUT_13del_WT
A3SS_9319	IFNAR1	chr21	+	33344214_33345360_33345245_33345360_33343534_33344322	A3SS	19.7	5.5	19.5	0	25.2	19.5	0.543,0.308,0.933,0.875,0.737,0.581,0.867,0.471,0.538,1	1,1	1	0.6853	0.3147	0.00187693	0.226	sig	GO:0007259|GO:0009615|GO:0019221|GO:0032496|GO:0035457|GO:0060337	JAK-STAT cascade|response to virus|cytokine-mediated signaling pathway|response to lipopolysaccharide|cellular response to interferon-alpha|type I interferon signaling pathway	SF3B1_MUT_13del_MUT_vs_SF3b1_MUT_13del_WT
A3SS_9410	RASA1	chr5	+	87299451_87331500_87331347_87331500_87267887_87299507	A3SS	12.1	2	13.5	0	14.1	13.5	0.333,0.778,1,0.875,0.9,1,0.684,0.273,0.833,1	1,1	1	0.7676	0.2324	0.0219452	0.572916	sig	GO:0000165|GO:0000281|GO:0001570|GO:0001953|GO:0007162|GO:0007165|GO:0008360|GO:0030833|GO:0035556|GO:0043066|GO:0043524|GO:0043547|GO:0046580|GO:0048013|GO:0048514|GO:0051252	MAPK cascade|mitotic cytokinesis|vasculogenesis|negative regulation of cell-matrix adhesion|negative regulation of cell adhesion|signal transduction|regulation of cell shape|regulation of actin filament polymerization|intracellular signal transduction|negative regulation of apoptotic process|negative regulation of neuron apoptotic process|positive regulation of GTPase activity|negative regulation…	SF3B1_MUT_13del_MUT_vs_SF3b1_MUT_13del_WT
A3SS_9447	MYO19	chr17	-	36501851_36501961_36501851_36501901_36503096_36503200	A3SS	11.3	1.9	6.5	3	13.2	9.5	0.556,1,1,0.576,0.535,1,0.834,0.862,1,0.842	0.585,0.556	0.5705	0.8205	-0.25	0.00288836	0.268836	sig	GO:0032465|GO:0034642|GO:0090140	regulation of cytokinesis|mitochondrion migration along actin filament|regulation of mitochondrial fission	SF3B1_MUT_13del_MUT_vs_SF3b1_MUT_13del_WT
A3SS_9462	BANK1	chr4	+	101847055_101855189_101855034_101855189_101829807_101847130	A3SS	5	5.4	6.5	0.5	10.4	7	0.118,0.122,0.636,0.7,0.5,0.333,0.143,0.294,0.429,1	0.833,1	0.9165	0.4275	0.489	0.0155916	0.508946	sig	GO:0009617|GO:0042113|GO:0043410|GO:0045947|GO:0050731|GO:0050869|GO:0051898|GO:1900165	response to bacterium|B cell activation|positive regulation of MAPK cascade|negative regulation of translational initiation|positive regulation of peptidyl-tyrosine phosphorylation|negative regulation of B cell activation|negative regulation of protein kinase B signaling|negative regulation of interleukin-6 secretion	SF3B1_MUT_13del_MUT_vs_SF3b1_MUT_13del_WT
A3SS_9469	AKAP8L	chr19	-	15398629_15399891_15398629_15399676_15400294_15400358	A3SS	35.6	2.8	40.5	0	38.4	40.5	0.805,1,1,1,0.958,0.958,0.895,0.778,0.582,0.917	1,1	1	0.8893	0.1107	0.0279076	0.617755	sig	GO:0006397|GO:0007076|GO:0008380|GO:0010793|GO:0031065|GO:0033127|GO:0044839|GO:0045944|GO:0051081	mRNA processing|mitotic chromosome condensation|RNA splicing|regulation of mRNA export from nucleus|positive regulation of histone deacetylation|regulation of histone phosphorylation|cell cycle G2/M phase transition|positive regulation of transcription by RNA polymerase II|nuclear envelope disassembly	SF3B1_MUT_13del_MUT_vs_SF3b1_MUT_13del_WT
A3SS_9497	DZANK1	chr20	-	18412645_18412853_18412645_18412835_18414347_18414512	A3SS	7.9	1	11	0	8.9	11	1,1,1,1,1,1,0.735,0.532,0.719,0.773	1,1	1	0.8759	0.1241	0.0482558	0.730619	sig			SF3B1_MUT_13del_MUT_vs_SF3b1_MUT_13del_WT
A3SS_9512	FRYL	chr4	-	48684672_48687160_48684672_48684795_48780077_48780299	A3SS	4	12.3	1.5	20.5	16.3	22	0.105,0.143,0.25,0.182,0.116,0.125,0.105,0.056,0.103,0.368	0.019,0.063	0.041	0.1553	-0.1143	0.0219235	0.572916	sig	GO:0000902|GO:0031175	cell morphogenesis|neuron projection development	SF3B1_MUT_13del_MUT_vs_SF3b1_MUT_13del_WT
A3SS_9516	TOR1AIP2	chr1	-	179852631_179856170_179852631_179852811_179865435_179865854	A3SS	16.8	22.1	7	22.5	38.9	29.5	0.22,0.351,0.474,0.172,0.259,0.231,0.6,0.171,0.196,0.276	0.103,0.174	0.1385	0.295	-0.1565	0.0388588	0.69367	sig	GO:0007029|GO:0032781|GO:0090435	endoplasmic reticulum organization|positive regulation of ATPase activity|protein localization to nuclear envelope	SF3B1_MUT_13del_MUT_vs_SF3b1_MUT_13del_WT
A3SS_9585	UCHL3	chr13	+	75595939_75604827_75601411_75604827_75594914_75594990	A3SS	7	1.3	8.5	0	8.3	8.5	0.6,1,1,0.143,0.5,0.789,1,1,0.6,0.667	1,1	1	0.7299	0.2701	0.0149952	0.501149	sig	GO:0006511|GO:0016567|GO:0016579|GO:0030163|GO:0043687	ubiquitin-dependent protein catabolic process|protein ubiquitination|protein deubiquitination|protein catabolic process|post-translational protein modification	SF3B1_MUT_13del_MUT_vs_SF3b1_MUT_13del_WT
A3SS_9678	POLD2	chr7	-	44121833_44122195_44121833_44122109_44123510_44123559	A3SS	27.7	14.6	20	17.5	42.3	37.5	0.497,0.485,0.64,0.457,0.49,0.392,0.536,0.648,0.509,0.463	0.368,0.387	0.3775	0.5117	-0.1342	0.00054944	0.130494	sig	GO:0000723|GO:0006260|GO:0006271|GO:0006283|GO:0006296|GO:0006297|GO:0006298|GO:0019985|GO:0032201|GO:0033683|GO:0042769	telomere maintenance|DNA replication|DNA strand elongation involved in DNA replication|transcription-coupled nucleotide-excision repair|nucleotide-excision repair, DNA incision, 5'-to lesion|nucleotide-excision repair, DNA gap filling|mismatch repair|translesion synthesis|telomere maintenance via semi-conservative replication|nucleotide-excision repair, DNA incision|DNA damage response, detection…	SF3B1_MUT_13del_MUT_vs_SF3b1_MUT_13del_WT
A3SS_9731	CD72	chr9	-	35615942_35616386_35615942_35616278_35616599_35616689	A3SS	97.8	65.8	53.5	53.5	163.6	107	0.57,0.678,0.342,0.514,0.464,0.304,0.37,0.418,0.514,0.351	0.333,0.333	0.333	0.4525	-0.1195	0.0106997	0.443045	sig	GO:0007155	cell adhesion	SF3B1_MUT_13del_MUT_vs_SF3b1_MUT_13del_WT
A3SS_9766	RHOT2	chr16	+	672471_672566_672494_672566_672253_672384	A3SS	15.9	1.8	17	0	17.7	17	1,0.831,0.804,1,0.851,1,0.914,1,0.88,0.719	1,1	1	0.8999	0.1001	0.0113639	0.450392	sig	GO:0007005|GO:0007266|GO:0010821|GO:0019725|GO:0047497|GO:0051056|GO:0097345	mitochondrion organization|Rho protein signal transduction|regulation of mitochondrion organization|cellular homeostasis|mitochondrion transport along microtubule|regulation of small GTPase mediated signal transduction|mitochondrial outer membrane permeabilization	SF3B1_MUT_13del_MUT_vs_SF3b1_MUT_13del_WT
A3SS_9782	NIPSNAP3A	chr9	+	104753583_104754700_104754550_104754700_104752905_104753675	A3SS	12.5	12.4	13.5	3.5	24.9	17	0.083,0.333,0.462,0.588,0.733,0.316,0.366,0.081,0.246,0.467	0.68,0.625	0.6525	0.3675	0.285	0.00255314	0.256541	sig			SF3B1_MUT_13del_MUT_vs_SF3b1_MUT_13del_WT
A3SS_9843	KIAA1109	chr4	+	122161141_122170744_122170614_122170744_122154024_122155138	A3SS	3.3	0.6	1	2	3.9	3	1,NA,0.143,0.5,1,1,1,1,1,0.8	0.333,0.143	0.238	0.827	-0.589	0.0135193	0.482125	sig	GO:0001558|GO:0030856|GO:0048488	regulation of cell growth|regulation of epithelial cell differentiation|synaptic vesicle endocytosis	SF3B1_MUT_13del_MUT_vs_SF3b1_MUT_13del_WT
A3SS_9848	C1RL-AS1	chr12	+	7127587_7121851_7128187_7121851_7120505_7120625	A3SS	3.5	2.7	2	3.5	6.2	5.5	0.273,0.429,0.4,0.333,0.2,0.2,1,0.333,1,0.636	0.2,0.231	0.2155	0.4804	-0.2649	0.0217807	0.572797	sig			SF3B1_MUT_13del_MUT_vs_SF3b1_MUT_13del_WT
A3SS_9899	NIPA2	chr15	+	22855500_22858630_22858539_22858630_22853211_22855580	A3SS	11.2	4.3	8	10	15.5	18	0.429,0.75,0.467,0.429,0.8,0.641,0.826,0.333,0.667,0.385	0.231,0.333	0.282	0.5727	-0.2907	0.016249	0.514922	sig	GO:0015693|GO:1903830	magnesium ion transport|magnesium ion transmembrane transport	SF3B1_MUT_13del_MUT_vs_SF3b1_MUT_13del_WT
A3SS_9902	AFG3L1P	chr16	+	89977604_89977802_89977714_89977802_89972616_89972765	A3SS	76.5	12.2	58.5	2	88.7	60.5	0.832,0.843,0.62,0.869,0.88,0.68,0.658,0.804,0.886,0.683	0.94,0.931	0.9355	0.7755	0.16	0.000822291	0.156469	sig			SF3B1_MUT_13del_MUT_vs_SF3b1_MUT_13del_WT
A3SS_9903	AFG3L1P	chr16	+	89977638_89977802_89977714_89977802_89972616_89972765	A3SS	99.5	12.2	79	2	111.7	81	0.891,0.87,0.708,0.921,0.915,0.747,0.724,0.869,0.917,0.745	0.959,0.955	0.957	0.8307	0.1263	0.0014261	0.199637	sig			SF3B1_MUT_13del_MUT_vs_SF3b1_MUT_13del_WT
A3SS_9913	SMG1P7	chr16	-	70233614_70233702_70233614_70233670_70234173_70234292	A3SS	35.1	4	48.5	0	39.1	48.5	0.663,0.828,0.67,0.901,0.914,0.963,0.908,1,0.932,1	1,1	1	0.8779	0.1221	0.0116057	0.453689	sig			SF3B1_MUT_13del_MUT_vs_SF3b1_MUT_13del_WT
A3SS_9957	NIPA1	chr15	+	22814386_22820473_22820312_22820473_22812162_22814505	A3SS	6.6	0.9	4	0	7.5	4	1,NA,0.68,0.667,NA,0.75,0.75,1,1,1	1,1	1	0.855875	0.144125	0.0354396	0.671828	sig	GO:0015693|GO:0055085|GO:1903830	magnesium ion transport|transmembrane transport|magnesium ion transmembrane transport	SF3B1_MUT_13del_MUT_vs_SF3b1_MUT_13del_WT
A3SS_9982	FBXW8	chr12	+	117004435_117010450_117010322_117010450_116964696_116964854	A3SS	11.5	0.8	10	0	12.3	10	1,0.818,0.75,0.75,1,1,1,0.833,0.556,1	1,1	1	0.8707	0.1293	0.0269339	0.609693	sig	GO:0000209|GO:0007030|GO:0008283|GO:0016567|GO:0043687|GO:0050775|GO:0060712|GO:0060716|GO:1901485	protein polyubiquitination|Golgi organization|cell proliferation|protein ubiquitination|post-translational protein modification|positive regulation of dendrite morphogenesis|spongiotrophoblast layer development|labyrinthine layer blood vessel development|positive regulation of transcription factor catabolic process	SF3B1_MUT_13del_MUT_vs_SF3b1_MUT_13del_WT
A3SS_9989	TMEM91	chr19	+	41383560_41384083_41383862_41384083_41382771_41382921	A3SS	7.3	1.2	8	0	8.5	8	0.5,1,1,0.333,1,0.467,1,0.333,0.889,0.846	1,1	1	0.7368	0.2632	0.0190649	0.551622	sig	GO:0002244|GO:0008150	hematopoietic progenitor cell differentiation|biological_process	SF3B1_MUT_13del_MUT_vs_SF3b1_MUT_13del_WT
A3SS_9992	TMEM91	chr19	+	41383714_41384083_41383862_41384083_41382771_41382921	A3SS	6.1	1.2	7	0	7.3	7	0.5,1,1,0.333,1,0.333,1,0,0.857,0.8	1,1	1	0.6823	0.3177	0.0220449	0.572916	sig	GO:0002244|GO:0008150	hematopoietic progenitor cell differentiation|biological_process	SF3B1_MUT_13del_MUT_vs_SF3b1_MUT_13del_WT
A3SS_10005	NT5C2	chr10	-	103139405_103158068_103139405_103143168_103174857_103174982	A3SS	9.3	4.8	5	6	14.1	11	0.31,1,0.417,1,0.765,0.5,0.333,0.739,1,0.3	0.333,0.25	0.2915	0.6364	-0.3449	0.00787254	0.397429	sig	GO:0006195|GO:0016311|GO:0017144|GO:0046040|GO:0046085	purine nucleotide catabolic process|dephosphorylation|drug metabolic process|IMP metabolic process|adenosine metabolic process	SF3B1_MUT_13del_MUT_vs_SF3b1_MUT_13del_WT
A3SS_10006	NT5C2	chr10	-	103139405_103174581_103139405_103143168_103174857_103174982	A3SS	11.9	4.8	6	6	16.7	12	0.31,1,0.517,1,0.818,0.647,0.455,0.76,1,0.44	0.368,0.294	0.331	0.6947	-0.3637	0.00259441	0.258431	sig	GO:0006195|GO:0016311|GO:0017144|GO:0046040|GO:0046085	purine nucleotide catabolic process|dephosphorylation|drug metabolic process|IMP metabolic process|adenosine metabolic process	SF3B1_MUT_13del_MUT_vs_SF3b1_MUT_13del_WT
A3SS_10018	UBR2	chr6	+	42662512_42663419_42663277_42663419_42662183_42662277	A3SS	54.8	4.4	38	7.5	59.2	45.5	0.849,0.84,0.766,0.926,0.759,0.789,1,0.833,0.949,1	0.736,0.698	0.717	0.8711	-0.1541	0.00307884	0.277437	sig	GO:0000209|GO:0006342|GO:0007131|GO:0007140|GO:0007141|GO:0007283|GO:0010529|GO:0016567|GO:0032007|GO:0033522|GO:0071233|GO:0071596	protein polyubiquitination|chromatin silencing|reciprocal meiotic recombination|male meiotic nuclear division|male meiosis I|spermatogenesis|negative regulation of transposition|protein ubiquitination|negative regulation of TOR signaling|histone H2A ubiquitination|cellular response to leucine|ubiquitin-dependent protein catabolic process via the N-end rule pathway	SF3B1_MUT_13del_MUT_vs_SF3b1_MUT_13del_WT
A3SS_10031	BDP1	chr5	+	71488090_71489682_71489403_71489682_71486483_71488571	A3SS	5.1	7.2	2	8.5	12.3	10.5	0.25,0.2,0.286,0.286,0.214,0.154,0.444,0.28,0.077,0.357	0.083,0.143	0.113	0.2548	-0.1418	0.0315887	0.644798	sig	GO:0070898	RNA polymerase III preinitiation complex assembly	SF3B1_MUT_13del_MUT_vs_SF3b1_MUT_13del_WT
A3SS_10045	MSH3	chr5	+	80872175_80873287_80873115_80873287_80864812_80872238	A3SS	7	1	8	0	8	8	0.714,1,1,0.778,1,1,0.538,0.8,1,0.625	1,1	1	0.8455	0.1545	0.0229001	0.578631	sig	GO:0000710|GO:0000735|GO:0006281|GO:0006298|GO:0006312|GO:0007131|GO:0016447|GO:0043111|GO:0043570|GO:0045910|GO:0051096	meiotic mismatch repair|removal of nonhomologous ends|DNA repair|mismatch repair|mitotic recombination|reciprocal meiotic recombination|somatic recombination of immunoglobulin gene segments|replication fork arrest|maintenance of DNA repeat elements|negative regulation of DNA recombination|positive regulation of helicase activity	SF3B1_MUT_13del_MUT_vs_SF3b1_MUT_13del_WT
A3SS_10075	SORBS3	chr8	+	22554862_22554980_22554907_22554980_22554451_22554608	A3SS	16.7	2.4	8.5	0	19.1	8.5	0.687,1,1,0.767,0.675,0.708,0.874,0.92,0.776,0.941	1,1	1	0.8348	0.1652	0.00267977	0.260227	sig	GO:0000122|GO:0006936|GO:0007015|GO:0007155|GO:0031589|GO:0043410|GO:0051495|GO:0051496	negative regulation of transcription by RNA polymerase II|muscle contraction|actin filament organization|cell adhesion|cell-substrate adhesion|positive regulation of MAPK cascade|positive regulation of cytoskeleton organization|positive regulation of stress fiber assembly	SF3B1_MUT_13del_MUT_vs_SF3b1_MUT_13del_WT
A3SS_10129	PGAP2	chr11	+	3824795_3825128_3825019_3825128_3824269_3824364	A3SS	7.5	5	3.5	7.5	12.5	11	0.44,0.833,0.391,0.143,0.379,0.385,0.412,0.455,0.375,0.6	0.167,0.231	0.199	0.4413	-0.2423	0.00547749	0.346972	sig	GO:0006506	GPI anchor biosynthetic process	SF3B1_MUT_13del_MUT_vs_SF3b1_MUT_13del_WT
A3SS_10157	PQLC1	chr18	-	79949518_79949655_79949518_79949636_79950723_79951025	A3SS	3	0.6	3	0	3.6	3	1,1,0.559,NA,0.748,0.458,1,1,1,0.629	1,1	1	0.821556	0.178444	0.0441495	0.713711	sig			SF3B1_MUT_13del_MUT_vs_SF3b1_MUT_13del_WT
A3SS_10181	ANKRD54	chr22	-	37833683_37833755_37833683_37833750_37833916_37834728	A3SS	4.4	0.7	4.5	0	5.1	4.5	0.771,0.828,1,1,1,0.658,1,1,0.706,1	1,1	1	0.8963	0.1037	0.0445624	0.714395	sig	GO:0006913|GO:0045648|GO:0045859|GO:1902531	nucleocytoplasmic transport|positive regulation of erythrocyte differentiation|regulation of protein kinase activity|regulation of intracellular signal transduction	SF3B1_MUT_13del_MUT_vs_SF3b1_MUT_13del_WT
A3SS_10223	AC243960.1	chr19	+	41564643_41550705_41564862_41550705_41549517_41556085	A3SS	16.7	5.2	13	0	21.9	13	0.154,0.353,0.857,0.793,0.833,0.7,1,0.75,1,0.481	1,1	1	0.6921	0.3079	0.00679923	0.376926	sig			SF3B1_MUT_13del_MUT_vs_SF3b1_MUT_13del_WT
A3SS_10224	AC243960.1	chr19	+	41564643_41550705_41564862_41550705_41549519_41549552	A3SS	16.5	1.6	12.5	0	18.1	12.5	0.778,0.391,1,0.917,0.846,1,0.756,0.8,1,1	1,1	1	0.8488	0.1512	0.032287	0.649579	sig			SF3B1_MUT_13del_MUT_vs_SF3b1_MUT_13del_WT
A3SS_10245	UQCRC2	chr16	+	21978882_21980700_21980546_21980700_21976166_21979251	A3SS	18.4	3.5	8.5	0	21.9	8.5	0.889,0.474,0.9,0.882,0.529,0.857,0.636,0.733,0.59,0.792	1,1	1	0.7282	0.2718	0.000457577	0.11787	sig	GO:0006119|GO:0006122|GO:0006627|GO:0009060|GO:0042493	oxidative phosphorylation|mitochondrial electron transport, ubiquinol to cytochrome c|protein processing involved in protein targeting to mitochondrion|aerobic respiration|response to drug	SF3B1_MUT_13del_MUT_vs_SF3b1_MUT_13del_WT
A3SS_10263	TAF1A	chr1	-	222579758_222579890_222579758_222579872_222584127_222584297	A3SS	12.5	25.2	6.5	29.5	37.7	36	0.287,0.532,0.305,0.254,0.46,0.214,0.437,0.179,0.406,0.125	0.136,0.196	0.166	0.3199	-0.1539	0.0240133	0.587153	sig	GO:0006360|GO:0006361|GO:0006362|GO:0006363|GO:0006366|GO:0045815	transcription by RNA polymerase I|transcription initiation from RNA polymerase I promoter|transcription elongation from RNA polymerase I promoter|termination of RNA polymerase I transcription|transcription by RNA polymerase II|positive regulation of gene expression, epigenetic	SF3B1_MUT_13del_MUT_vs_SF3b1_MUT_13del_WT
A3SS_10290	PXMP4	chr20	-	33710554_33710773_33710554_33710753_33714673_33714736	A3SS	0.8	14.3	2	8	15.1	10	0.144,0,0,0,0,0.029,0.053,0,0.032,0.272	0.193,0.157	0.175	0.053	0.122	0.00790102	0.397509	sig	GO:0008150	biological_process	SF3B1_MUT_13del_MUT_vs_SF3b1_MUT_13del_WT
A3SS_10302	DPH2	chr1	+	43970905_43971189_43970965_43971189_43970595_43970708	A3SS	11.4	20.1	12	12	31.5	24	0.366,0.2,0.184,0.478,0.285,0.253,0.309,0.126,0.371,0.095	0.368,0.408	0.388	0.2667	0.1213	0.0202242	0.561315	sig	GO:0017183	peptidyl-diphthamide biosynthetic process from peptidyl-histidine	SF3B1_MUT_13del_MUT_vs_SF3b1_MUT_13del_WT
A3SS_10346	TMCC1	chr3	-	129832773_129839060_129832773_129832826_129880308_129880466	A3SS	5.2	11.1	0.5	9.5	16.3	10	0.306,0.5,0.263,0.2,0.077,0.158,0.135,0.188,0.04,0.184	0.037,0	0.0185	0.2051	-0.1866	0.00224343	0.244168	sig	GO:0007029|GO:0016197|GO:0051260|GO:0051291|GO:0090148|GO:0097750	endoplasmic reticulum organization|endosomal transport|protein homooligomerization|protein heterooligomerization|membrane fission|endosome membrane tubulation	SF3B1_MUT_13del_MUT_vs_SF3b1_MUT_13del_WT
A3SS_10392	PGS1	chr17	+	78414878_78415027_78414951_78415027_78403567_78404089	A3SS	58.3	25.8	42.5	28	84.1	70.5	0.611,0.698,0.719,0.631,0.467,0.463,0.487,0.588,0.575,0.54	0.465,0.471	0.468	0.5779	-0.1099	0.00391696	0.304884	sig	GO:0006655|GO:0032049|GO:0046339	phosphatidylglycerol biosynthetic process|cardiolipin biosynthetic process|diacylglycerol metabolic process	SF3B1_MUT_13del_MUT_vs_SF3b1_MUT_13del_WT
A3SS_10517	TBC1D23	chr3	+	100294844_100295211_100295086_100295211_100290577_100294962	A3SS	10.8	7.3	4	8	18.1	12	0.676,NA,0.333,0.778,0.357,0.833,0.222,0.313,0.538,0.176	0.182,0.222	0.202	0.469556	-0.267556	0.0114314	0.451698	sig	GO:0007420|GO:0016192|GO:0031175|GO:0032680|GO:0032755|GO:0042147|GO:0050727|GO:0099041|GO:1990403	brain development|vesicle-mediated transport|neuron projection development|regulation of tumor necrosis factor production|positive regulation of interleukin-6 production|retrograde transport, endosome to Golgi|regulation of inflammatory response|vesicle tethering to Golgi|embryonic brain development	SF3B1_MUT_13del_MUT_vs_SF3b1_MUT_13del_WT
A3SS_10532	NEK9	chr14	-	75079352_75086937_75079352_75086921_75087017_75087230	A3SS	3.6	1.8	0.5	5.5	5.4	6	0.465,0.813,0.258,0.874,0.776,0.303,0.465,0.635,1,0.465	0.088,0	0.044	0.6054	-0.5614	0.000226448	0.0871781	sig	GO:0006468|GO:0007077|GO:0051301	protein phosphorylation|mitotic nuclear envelope disassembly|cell division	SF3B1_MUT_13del_MUT_vs_SF3b1_MUT_13del_WT
A3SS_10551	PUM1	chr1	-	31006993_31015139_31006993_31007099_31028795_31028864	A3SS	30.5	10.1	18.5	14.5	40.6	33	0.636,0.52,0.364,0.75,0.667,0.633,0.544,0.759,0.569,0.552	0.385,0.395	0.39	0.5994	-0.2094	0.000292507	0.094695	sig	GO:0007283|GO:0008344|GO:0010608|GO:0016441|GO:0035196|GO:0043488|GO:0048863|GO:0051726|GO:0051983|GO:0060964|GO:0061157|GO:1900246|GO:2000637	spermatogenesis|adult locomotory behavior|posttranscriptional regulation of gene expression|posttranscriptional gene silencing|production of miRNAs involved in gene silencing by miRNA|regulation of mRNA stability|stem cell differentiation|regulation of cell cycle|regulation of chromosome segregation|regulation of gene silencing by miRNA|mRNA destabilization|positive regulation of RIG-I signaling …	SF3B1_MUT_13del_MUT_vs_SF3b1_MUT_13del_WT
A3SS_10552	PUM1	chr1	-	31006993_31019509_31006993_31007099_31028795_31028864	A3SS	32.6	10.1	19	14.5	42.7	33.5	0.656,0.625,0.364,0.75,0.667,0.627,0.581,0.778,0.569,0.552	0.385,0.409	0.397	0.6169	-0.2199	0.000190561	0.0805205	sig	GO:0007283|GO:0008344|GO:0010608|GO:0016441|GO:0035196|GO:0043488|GO:0048863|GO:0051726|GO:0051983|GO:0060964|GO:0061157|GO:1900246|GO:2000637	spermatogenesis|adult locomotory behavior|posttranscriptional regulation of gene expression|posttranscriptional gene silencing|production of miRNAs involved in gene silencing by miRNA|regulation of mRNA stability|stem cell differentiation|regulation of cell cycle|regulation of chromosome segregation|regulation of gene silencing by miRNA|mRNA destabilization|positive regulation of RIG-I signaling …	SF3B1_MUT_13del_MUT_vs_SF3b1_MUT_13del_WT
A3SS_10565	RRN3P2	chr16	+	29086854_29087403_29087333_29087403_29086213_29086631	A3SS	4.7	1.9	5	0	6.6	5	0.5,0.5,0.2,1,0.556,0.667,0.6,0.5,0.6,0.429	1,1	1	0.5552	0.4448	6.47411e-05	0.0454885	sig			SF3B1_MUT_13del_MUT_vs_SF3b1_MUT_13del_WT
A3SS_10574	CNST	chr1	+	246593955_246621634_246618257_246621634_246591511_246591941	A3SS	4.8	1.4	3	4.5	6.2	7.5	0.333,1,0.385,1,1,1,0.556,0.111,0.75,0.714	0.167,0.333	0.25	0.6849	-0.4349	0.0210967	0.567407	sig	GO:0010923|GO:0042998	negative regulation of phosphatase activity|positive regulation of Golgi to plasma membrane protein transport	SF3B1_MUT_13del_MUT_vs_SF3b1_MUT_13del_WT
A3SS_10625	MYSM1	chr1	-	58689037_58689367_58689037_58689116_58690225_58690249	A3SS	62.3	31.5	90.5	27	93.8	117.5	0.574,0.773,0.366,0.413,0.586,0.483,0.635,0.479,0.603,0.338	0.634,0.618	0.626	0.525	0.101	0.0427805	0.709607	sig	GO:0006338|GO:0016579|GO:0030334|GO:0035522|GO:0043473|GO:0045944|GO:0051797|GO:1903706	chromatin remodeling|protein deubiquitination|regulation of cell migration|monoubiquitinated histone H2A deubiquitination|pigmentation|positive regulation of transcription by RNA polymerase II|regulation of hair follicle development|regulation of hemopoiesis	SF3B1_MUT_13del_MUT_vs_SF3b1_MUT_13del_WT
A3SS_10754	SETBP1	chr18	+	44703029_44869283_44869229_44869283_44701174_44856654	A3SS	13.4	4.4	9	0	17.8	9	0.349,1,1,0.529,0.786,1,0.882,0.733,0.429,0.667	1,1	1	0.7375	0.2625	0.00740794	0.388587	sig	GO:0006357	regulation of transcription by RNA polymerase II	SF3B1_MUT_13del_MUT_vs_SF3b1_MUT_13del_WT
A3SS_10771	TTC27	chr2	+	32649096_32650233_32650108_32650233_32640269_32640410	A3SS	3	4	0	4	7	4	0.4,0,0.091,0,0.2,0.238,0,0,0.412,0.444	0,0	0	0.1785	-0.1785	0.0143406	0.493773	sig	GO:0008150	biological_process	SF3B1_MUT_13del_MUT_vs_SF3b1_MUT_13del_WT
A3SS_10837	FBRSL1	chr12	+	132571067_132571524_132571306_132571524_132570334_132571136	A3SS	13	1.3	2.5	3	14.3	5.5	0.938,0.84,NA,1,1,1,0.467,1,0.647,0.556	0.333,0.273	0.303	0.827556	-0.524556	8.80013e-05	0.0543368	sig			SF3B1_MUT_13del_MUT_vs_SF3b1_MUT_13del_WT
A3SS_10840	ILF2	chr1	-	153668452_153668576_153668452_153668557_153670170_153670230	A3SS	13.1	2.1	15	0	15.2	15	0.606,0.871,0.894,0.903,0.664,0.931,0.846,0.917,1,1	1,1	1	0.8632	0.1368	0.00907013	0.418339	sig	GO:0006351|GO:0043312|GO:0045893	transcription, DNA-templated|neutrophil degranulation|positive regulation of transcription, DNA-templated	SF3B1_MUT_13del_MUT_vs_SF3b1_MUT_13del_WT
A3SS_10930	NUBPL	chr14	+	31730652_31787873_31787779_31787873_31673483_31771873	A3SS	2.4	0.6	1	3	3	4	0.846,1,0.5,1,0.714,0,0,NA,0.5,1	0.2,0.111	0.1555	0.617778	-0.462278	0.00960042	0.426042	sig	GO:0016226|GO:0032981|GO:0070584	iron-sulfur cluster assembly|mitochondrial respiratory chain complex I assembly|mitochondrion morphogenesis	SF3B1_MUT_13del_MUT_vs_SF3b1_MUT_13del_WT
A3SS_10953	PDE4DIP	chr1	+	149003610_149003730_149003613_149003730_149002849_149003042	A3SS	13.9	8.4	6.5	2	22.3	8.5	0.801,0.296,0.567,0.495,0.197,0.672,0.688,0.71,0.495,0.282	0.797,0.71	0.7535	0.5203	0.2332	0.0214795	0.569604	sig	GO:0034622|GO:1903358	cellular protein-containing complex assembly|regulation of Golgi organization	SF3B1_MUT_13del_MUT_vs_SF3b1_MUT_13del_WT
A3SS_10980	DDI2	chr1	+	15636312_15638434_15638306_15638434_15633438_15636399	A3SS	7.2	1.1	8	0	8.3	8	0.714,0.5,0.867,NA,0.833,1,1,0.5,1,1	1,1	1	0.823778	0.176222	0.0349723	0.668197	sig	GO:0010498|GO:0016485|GO:0031647|GO:0072711|GO:0097752	proteasomal protein catabolic process|protein processing|regulation of protein stability|cellular response to hydroxyurea|regulation of DNA stability	SF3B1_MUT_13del_MUT_vs_SF3b1_MUT_13del_WT
A3SS_10984	ZEB1	chr10	+	31466426_31495838_31495775_31495838_31461036_31491770	A3SS	14	1.1	14	0	15.1	14	0.7,1,1,1,1,0.938,0.75,1,0.7,0.889	1,1	1	0.8977	0.1023	0.0353972	0.671613	sig	GO:0000122|GO:0006357|GO:0007389|GO:0007417|GO:0008285|GO:0010464|GO:0017015|GO:0019221|GO:0033081|GO:0045602|GO:0045666|GO:0045892|GO:0045944|GO:0048596|GO:0048704|GO:0048752|GO:0051150|GO:0051216|GO:0071230|GO:0090103	negative regulation of transcription by RNA polymerase II|regulation of transcription by RNA polymerase II|pattern specification process|central nervous system development|negative regulation of cell proliferation|regulation of mesenchymal cell proliferation|regulation of transforming growth factor beta receptor signaling pathway|cytokine-mediated signaling pathway|regulation of T cell differenti…	SF3B1_MUT_13del_MUT_vs_SF3b1_MUT_13del_WT
A3SS_10994	COMMD4	chr15	+	75338575_75338685_75338645_75338685_75338354_75338420	A3SS	8.1	59.4	23	62.5	67.5	85.5	0.242,0.032,0.032,0.037,0.091,0.035,0.039,0.03,0.069,0.15	0.16,0.201	0.1805	0.0757	0.1048	0.0248012	0.593253	sig			SF3B1_MUT_13del_MUT_vs_SF3b1_MUT_13del_WT
A3SS_11063	INVS	chr9	+	100251967_100252438_100252282_100252438_100246615_100252093	A3SS	3.6	1.3	3	4	4.9	7	1,0,0.667,1,0.667,1,1,0,1,1	0.286,0.25	0.268	0.7334	-0.4654	0.00581078	0.355794	sig	GO:0007275|GO:0016055|GO:0090090	multicellular organism development|Wnt signaling pathway|negative regulation of canonical Wnt signaling pathway	SF3B1_MUT_13del_MUT_vs_SF3b1_MUT_13del_WT
A3SS_11194	BIRC6	chr2	+	32603388_32607643_32607454_32607643_32603005_32603533	A3SS	7.3	1.8	6	5.5	9.1	11.5	0.833,1,1,0.714,0.231,0.619,0.692,0.6,0.6,1	0.357,0.333	0.345	0.7289	-0.3839	0.000685851	0.144402	sig	GO:0006468|GO:0006511|GO:0006915|GO:0007049|GO:0008284|GO:0010951|GO:0016567|GO:0032465|GO:0042127|GO:0043066|GO:0051301|GO:0060711|GO:0060712|GO:2001237	protein phosphorylation|ubiquitin-dependent protein catabolic process|apoptotic process|cell cycle|positive regulation of cell proliferation|negative regulation of endopeptidase activity|protein ubiquitination|regulation of cytokinesis|regulation of cell proliferation|negative regulation of apoptotic process|cell division|labyrinthine layer development|spongiotrophoblast layer development|negativ…	SF3B1_MUT_13del_MUT_vs_SF3b1_MUT_13del_WT
A3SS_11290	RIF1	chr2	+	151468289_151468551_151468473_151468551_151467999_151468146	A3SS	21.5	47.1	31	32.5	68.6	63.5	0.265,0.094,0.096,0.124,0.27,0.145,0.236,0.105,0.19,0.222	0.314,0.333	0.3235	0.1747	0.1488	0.000123466	0.0638534	sig	GO:0000122|GO:0000723|GO:0006303|GO:0006348|GO:0006974|GO:0007049|GO:0019827|GO:0043247|GO:0045830|GO:0051574|GO:1990830|GO:2000042|GO:2001034	negative regulation of transcription by RNA polymerase II|telomere maintenance|double-strand break repair via nonhomologous end joining|chromatin silencing at telomere|cellular response to DNA damage stimulus|cell cycle|stem cell population maintenance|telomere maintenance in response to DNA damage|positive regulation of isotype switching|positive regulation of histone H3-K9 methylation|cellular …	SF3B1_MUT_13del_MUT_vs_SF3b1_MUT_13del_WT
A3SS_11322	ADAM28	chr8	+	24348251_24349972_24349863_24349972_24343505_24348379	A3SS	66.1	8.9	32	1	75	33	0.657,0.953,0.841,0.92,0.746,1,0.839,0.663,0.652,0.915	0.951,0.926	0.9385	0.8186	0.1199	0.0199119	0.558487	sig	GO:0006508|GO:0007283	proteolysis|spermatogenesis	SF3B1_MUT_13del_MUT_vs_SF3b1_MUT_13del_WT
A3SS_11337	PLCL2	chr3	+	16937554_17012160_17009673_17012160_16884958_16937658	A3SS	9	1	6	0	10	6	0.857,0.778,0.5,0.857,0.778,1,1,1,0.714,0.789	1,1	1	0.8273	0.1727	0.00658952	0.373873	sig	GO:0002322|GO:0002337|GO:0006629|GO:0007214|GO:0032228|GO:0032959|GO:0033135|GO:0048015|GO:0050859|GO:0051209|GO:0120163|GO:1900122	B cell proliferation involved in immune response|B-1a B cell differentiation|lipid metabolic process|gamma-aminobutyric acid signaling pathway|regulation of synaptic transmission, GABAergic|inositol trisphosphate biosynthetic process|regulation of peptidyl-serine phosphorylation|phosphatidylinositol-mediated signaling|negative regulation of B cell receptor signaling pathway|release of sequestered…	SF3B1_MUT_13del_MUT_vs_SF3b1_MUT_13del_WT
A3SS_11386	EFNA4	chr1	+	155068998_155069538_155069018_155069538_155067371_155067440	A3SS	8.3	6.6	3	7	14.9	10	0.808,0.114,0.456,0.495,0.359,0.91,0.643,0.606,0.386,0.418	0.296,0.219	0.2575	0.5195	-0.262	0.011894	0.456551	sig	GO:0007267|GO:0007411|GO:0030316|GO:0046849|GO:0048013	cell-cell signaling|axon guidance|osteoclast differentiation|bone remodeling|ephrin receptor signaling pathway	SF3B1_MUT_13del_MUT_vs_SF3b1_MUT_13del_WT
A3SS_11391	NA	chr1	-	155198408_155198737_155198408_155198602_155199803_155199856	A3SS	3.5	15	10.5	19	18.5	29.5	0.467,0,0.115,0.143,0.035,0,0.111,0.154,0.111,0	0.209,0.222	0.2155	0.1136	0.1019	0.0456604	0.718437	sig	NA	NA	SF3B1_MUT_13del_MUT_vs_SF3b1_MUT_13del_WT
A3SS_11410	RAB3GAP1	chr2	+	135060280_135091130_135090997_135091130_135058010_135060537	A3SS	15.1	1.6	13.5	0	16.7	13.5	1,1,0.714,0.9,0.6,0.75,1,0.889,0.833,0.833	1,1	1	0.8519	0.1481	0.00694515	0.379338	sig	GO:0007420|GO:0010628|GO:0021854|GO:0034389|GO:0043010|GO:0043087|GO:0043547|GO:0048172|GO:0060079|GO:0060325|GO:0061646|GO:0097051|GO:1903061|GO:1903233|GO:1903373|GO:2000786	brain development|positive regulation of gene expression|hypothalamus development|lipid droplet organization|camera-type eye development|regulation of GTPase activity|positive regulation of GTPase activity|regulation of short-term neuronal synaptic plasticity|excitatory postsynaptic potential|face morphogenesis|positive regulation of glutamate neurotransmitter secretion in response to membrane de…	SF3B1_MUT_13del_MUT_vs_SF3b1_MUT_13del_WT
A3SS_11456	SFMBT1	chr3	-	52911002_52911215_52911002_52911195_52912537_52912647	A3SS	8.4	1.2	8	0	9.6	8	0.944,1,1,0.627,0.883,0.808,1,0.654,1,0.654	1,1	1	0.857	0.143	0.0193204	0.5538	sig	GO:0006325|GO:0007283|GO:0030154|GO:0045892|GO:0048635	chromatin organization|spermatogenesis|cell differentiation|negative regulation of transcription, DNA-templated|negative regulation of muscle organ development	SF3B1_MUT_13del_MUT_vs_SF3b1_MUT_13del_WT
A3SS_11475	SNX25	chr4	+	185277392_185288082_185288011_185288082_185266968_185282902	A3SS	6	6.4	2	6.5	12.4	8.5	0.333,0.2,0.412,0.28,0.714,0.091,0.333,0,0.333,0.308	0.13,0.143	0.1365	0.3004	-0.1639	0.0245113	0.5909	sig	GO:0015031|GO:0030512|GO:0032801|GO:0060394	protein transport|negative regulation of transforming growth factor beta receptor signaling pathway|receptor catabolic process|negative regulation of pathway-restricted SMAD protein phosphorylation	SF3B1_MUT_13del_MUT_vs_SF3b1_MUT_13del_WT
A3SS_11492	RPS19	chr19	+	41861099_41861212_41861104_41861212_41860774_41860845	A3SS	9.7	25.3	8	9.5	35	17.5	0.385,0.208,0.461,0.138,0.307,0.358,0.051,0.292,0.138,0.257	0.449,0.445	0.447	0.2595	0.1875	0.00116126	0.184377	sig	GO:0000028|GO:0000184|GO:0000462|GO:0002548|GO:0006364|GO:0006412|GO:0006413|GO:0006614|GO:0007000|GO:0007219|GO:0009991|GO:0019083|GO:0030218|GO:0030490|GO:0031640|GO:0042274|GO:0050829|GO:0051262|GO:0051272|GO:0060265|GO:0060266|GO:0061844	ribosomal small subunit assembly|nuclear-transcribed mRNA catabolic process, nonsense-mediated decay|maturation of SSU-rRNA from tricistronic rRNA transcript (SSU-rRNA, 5.8S rRNA, LSU-rRNA)|monocyte chemotaxis|rRNA processing|translation|translational initiation|SRP-dependent cotranslational protein targeting to membrane|nucleolus organization|Notch signaling pathway|response to extracellular sti…	SF3B1_MUT_13del_MUT_vs_SF3b1_MUT_13del_WT
A3SS_11502	USPL1	chr13	+	30641925_30642757_30642627_30642757_30630834_30631474	A3SS	11.4	1.3	6.5	0	12.7	6.5	0.742,0.455,0.733,1,1,1,1,0.739,1,0.818	1,1	1	0.8487	0.1513	0.029229	0.628619	sig	GO:0008283|GO:0009301|GO:0016926|GO:0030576	cell proliferation|snRNA transcription|protein desumoylation|Cajal body organization	SF3B1_MUT_13del_MUT_vs_SF3b1_MUT_13del_WT
A3SS_11509	PPP6R3	chr11	+	68587797_68588024_68587926_68588024_68575957_68576043	A3SS	27.1	24.4	15.5	29.5	51.5	45	0.5,0.538,0.317,0.091,0.474,0.319,0.347,0.3,0.493,0.321	0.222,0.195	0.2085	0.37	-0.1615	0.00464989	0.323443	sig	GO:0043666|GO:0048208	regulation of phosphoprotein phosphatase activity|COPII vesicle coating	SF3B1_MUT_13del_MUT_vs_SF3b1_MUT_13del_WT
A3SS_11516	PPP6R3	chr11	+	68587797_68588024_68587944_68588024_68583042_68583129	A3SS	38.1	18.9	30.5	8	57	38.5	0.525,0.778,0.638,0.309,0.405,0.452,0.37,0.383,0.493,0.653	0.667,0.644	0.6555	0.5006	0.1549	0.00971751	0.427154	sig	GO:0043666|GO:0048208	regulation of phosphoprotein phosphatase activity|COPII vesicle coating	SF3B1_MUT_13del_MUT_vs_SF3b1_MUT_13del_WT
A3SS_11523	SH3YL1	chr2	-	260084_261130_260084_260702_262630_262786	A3SS	22.5	1.7	11	3.5	24.2	14.5	0.818,1,1,1,0.879,0.556,1,0.778,0.813,0.895	0.667,0.556	0.6115	0.8739	-0.2624	0.0438421	0.712887	sig	GO:0006661|GO:1900027	phosphatidylinositol biosynthetic process|regulation of ruffle assembly	SF3B1_MUT_13del_MUT_vs_SF3b1_MUT_13del_WT
A3SS_11524	SH3YL1	chr2	-	262630_262786_262630_262750_263210_263372	A3SS	11	1.2	11	0	12.2	11	1,1,0.564,1,0.816,0.917,0.596,1,0.895,0.955	1,1	1	0.8743	0.1257	0.040605	0.701489	sig	GO:0006661|GO:1900027	phosphatidylinositol biosynthetic process|regulation of ruffle assembly	SF3B1_MUT_13del_MUT_vs_SF3b1_MUT_13del_WT
A3SS_11538	CASP8	chr2	+	201275522_201276968_201276826_201276968_201272897_201272942	A3SS	23.1	15.3	23.5	10	38.4	33.5	0.63,0.486,0.447,0.463,0.273,0.342,0.371,0.304,0.443,0.467	0.533,0.544	0.5385	0.4226	0.1159	0.00647726	0.371266	sig	GO:0006508|GO:0006915|GO:0006919|GO:0007166|GO:0008625|GO:0009409|GO:0010803|GO:0030101|GO:0030225|GO:0032025|GO:0032355|GO:0032496|GO:0032731|GO:0034138|GO:0034612|GO:0035666|GO:0036462|GO:0039650|GO:0042110|GO:0042113|GO:0043123|GO:0043124|GO:0045471|GO:0045651|GO:0045862|GO:0051603|GO:0060544|GO:0060715|GO:0070423|GO:0071260|GO:0071407|GO:0071550|GO:0097190|GO:0097191|GO:0097194|GO:0097202|GO:…	proteolysis|apoptotic process|activation of cysteine-type endopeptidase activity involved in apoptotic process|cell surface receptor signaling pathway|extrinsic apoptotic signaling pathway via death domain receptors|response to cold|regulation of tumor necrosis factor-mediated signaling pathway|natural killer cell activation|macrophage differentiation|response to cobalt ion|response to estradiol|…	SF3B1_MUT_13del_MUT_vs_SF3b1_MUT_13del_WT
A3SS_11540	CASP8	chr2	+	201275522_201276968_201276826_201276968_201274888_201275636	A3SS	22.9	1.8	23	0	24.7	23	1,1,0.708,1,1,0.722,0.765,1,1,0.636	1,1	1	0.8831	0.1169	0.0399301	0.698583	sig	GO:0006508|GO:0006915|GO:0006919|GO:0007166|GO:0008625|GO:0009409|GO:0010803|GO:0030101|GO:0030225|GO:0032025|GO:0032355|GO:0032496|GO:0032731|GO:0034138|GO:0034612|GO:0035666|GO:0036462|GO:0039650|GO:0042110|GO:0042113|GO:0043123|GO:0043124|GO:0045471|GO:0045651|GO:0045862|GO:0051603|GO:0060544|GO:0060715|GO:0070423|GO:0071260|GO:0071407|GO:0071550|GO:0097190|GO:0097191|GO:0097194|GO:0097202|GO:…	proteolysis|apoptotic process|activation of cysteine-type endopeptidase activity involved in apoptotic process|cell surface receptor signaling pathway|extrinsic apoptotic signaling pathway via death domain receptors|response to cold|regulation of tumor necrosis factor-mediated signaling pathway|natural killer cell activation|macrophage differentiation|response to cobalt ion|response to estradiol|…	SF3B1_MUT_13del_MUT_vs_SF3b1_MUT_13del_WT
A3SS_11557	ZMYM5	chr13	-	19838699_19849422_19838699_19844934_19851354_19851448	A3SS	7.6	2	6	0	9.6	6	0.786,0.294,1,1,0.556,1,0.4,0.385,1,0.789	1,1	1	0.721	0.279	0.0134605	0.481104	sig	GO:0006357|GO:0022604	regulation of transcription by RNA polymerase II|regulation of cell morphogenesis	SF3B1_MUT_13del_MUT_vs_SF3b1_MUT_13del_WT
A3SS_11562	SEC11C	chr18	+	59148064_59149622_59148178_59149622_59139865_59140035	A3SS	23.1	1.1	22.5	0	24.2	22.5	1,0.6,0.852,1,1,0.704,0.846,0.875,0.929,1	1,1	1	0.8806	0.1194	0.0229781	0.579459	sig	GO:0006465	signal peptide processing	SF3B1_MUT_13del_MUT_vs_SF3b1_MUT_13del_WT
A3SS_11574	BABAM1	chr19	+	17273327_17274024_17273903_17274024_17271596_17273451	A3SS	4.9	1.2	6	0	6.1	6	NA,1,0.833,1,0.6,1,1,0.778,0.2,0.2	1,1	1	0.734556	0.265444	0.0433849	0.711687	sig	GO:0006302|GO:0006303|GO:0006325|GO:0007049|GO:0010212|GO:0016579|GO:0045739|GO:0051301|GO:0070536|GO:0072425	double-strand break repair|double-strand break repair via nonhomologous end joining|chromatin organization|cell cycle|response to ionizing radiation|protein deubiquitination|positive regulation of DNA repair|cell division|protein K63-linked deubiquitination|signal transduction involved in G2 DNA damage checkpoint	SF3B1_MUT_13del_MUT_vs_SF3b1_MUT_13del_WT
A3SS_11609	CAPZA1	chr1	+	112661205_112667145_112667073_112667145_112659700_112661252	A3SS	30.7	2.4	14	0	33.1	14	0.88,0.684,1,1,0.593,0.931,1,1,1,0.769	1,1	1	0.8857	0.1143	0.0411519	0.70408	sig	GO:0006888|GO:0007596|GO:0019886|GO:0030036|GO:0034329|GO:0035722|GO:0045087|GO:0051016|GO:0065003	ER to Golgi vesicle-mediated transport|blood coagulation|antigen processing and presentation of exogenous peptide antigen via MHC class II|actin cytoskeleton organization|cell junction assembly|interleukin-12-mediated signaling pathway|innate immune response|barbed-end actin filament capping|protein-containing complex assembly	SF3B1_MUT_13del_MUT_vs_SF3b1_MUT_13del_WT
A3SS_11619	USP25	chr21	+	15780668_15791664_15791501_15791664_15777903_15780746	A3SS	28.6	3.3	21.5	0	31.9	21.5	0.667,1,0.929,0.886,0.73,1,1,0.697,0.701,0.842	1,1	1	0.8452	0.1548	0.00594013	0.358047	sig	GO:0006464|GO:0006508|GO:0006511|GO:0016579|GO:0070536|GO:0071108|GO:1904293	cellular protein modification process|proteolysis|ubiquitin-dependent protein catabolic process|protein deubiquitination|protein K63-linked deubiquitination|protein K48-linked deubiquitination|negative regulation of ERAD pathway	SF3B1_MUT_13del_MUT_vs_SF3b1_MUT_13del_WT
A3SS_11651	AKAP9	chr7	+	91993213_91994776_91994620_91994776_91992884_91993311	A3SS	8.1	1.4	12.5	0	9.5	12.5	1,1,1,1,0.75,0.765,0.333,0.6,0.5,0.619	1,1	1	0.7567	0.2433	0.0111303	0.448878	sig	GO:0000086|GO:0007020|GO:0007165|GO:0007194|GO:0007268|GO:0010389|GO:0031116|GO:0033138|GO:0051602|GO:0051661|GO:0060306|GO:0060307|GO:0061337|GO:0071320|GO:0086091|GO:0097711|GO:0098909|GO:0098962|GO:1901018|GO:1903358	G2/M transition of mitotic cell cycle|microtubule nucleation|signal transduction|negative regulation of adenylate cyclase activity|chemical synaptic transmission|regulation of G2/M transition of mitotic cell cycle|positive regulation of microtubule polymerization|positive regulation of peptidyl-serine phosphorylation|response to electrical stimulus|maintenance of centrosome location|regulation of…	SF3B1_MUT_13del_MUT_vs_SF3b1_MUT_13del_WT
A3SS_11758	CDK13	chr7	+	39998043_39999500_39999360_39999500_39997493_39998134	A3SS	28.9	3.3	32	0	32.2	32	0.684,0.625,0.879,1,0.925,0.655,0.538,0.647,0.949,1	1,1	1	0.7902	0.2098	0.00448776	0.320227	sig	GO:0000380|GO:0006368|GO:0006468|GO:0007088|GO:0007275|GO:0008284|GO:0016032|GO:0030097|GO:0032968|GO:0043312|GO:0045944|GO:0070816|GO:2000737	alternative mRNA splicing, via spliceosome|transcription elongation from RNA polymerase II promoter|protein phosphorylation|regulation of mitotic nuclear division|multicellular organism development|positive regulation of cell proliferation|viral process|hemopoiesis|positive regulation of transcription elongation from RNA polymerase II promoter|neutrophil degranulation|positive regulation of trans…	SF3B1_MUT_13del_MUT_vs_SF3b1_MUT_13del_WT
A3SS_11780	GUSBP2	chr6	-	26925119_26926771_26925119_26925275_26951085_26951159	A3SS	2.5	3.9	7	2.5	6.4	9.5	0.333,1,0.429,0.714,0.167,0.111,0.176,0.143,0,0	0.636,0.538	0.587	0.3073	0.2797	0.0357543	0.673873	sig			SF3B1_MUT_13del_MUT_vs_SF3b1_MUT_13del_WT
A3SS_11805	IKZF1	chr7	+	50324803_50327757_50327637_50327757_50319047_50325590	A3SS	46.3	3	33	0	49.3	33	0.64,1,0.778,0.913,0.954,0.85,1,0.855,0.95,0.937	1,1	1	0.8877	0.1123	0.0112383	0.449689	sig	GO:0006325|GO:0007049|GO:0007498|GO:0030098|GO:0030218|GO:0045892|GO:0045944|GO:0051291	chromatin organization|cell cycle|mesoderm development|lymphocyte differentiation|erythrocyte differentiation|negative regulation of transcription, DNA-templated|positive regulation of transcription by RNA polymerase II|protein heterooligomerization	SF3B1_MUT_13del_MUT_vs_SF3b1_MUT_13del_WT
A3SS_11836	BAZ2A	chr12	-	56617394_56630841_56617394_56617532_56636181_56636366	A3SS	15.4	20.5	25	14.5	35.9	39.5	0.305,0.765,0.243,0.132,0.455,0.229,0.265,0.255,0.163,0.256	0.458,0.467	0.4625	0.3068	0.1557	0.0246537	0.592086	sig	GO:0000183|GO:0001188|GO:0006306|GO:0006338|GO:0006351|GO:0006355|GO:0016575	chromatin silencing at rDNA|RNA polymerase I preinitiation complex assembly|DNA methylation|chromatin remodeling|transcription, DNA-templated|regulation of transcription, DNA-templated|histone deacetylation	SF3B1_MUT_13del_MUT_vs_SF3b1_MUT_13del_WT
A3SS_11843	TGFBR1	chr9	+	99132496_99132739_99132508_99132739_99128854_99129100	A3SS	11.5	18.7	21	7	30.2	28	0.114,0.194,0.238,0.369,0.558,0.247,0.354,0.699,0.167,0.519	0.692,0.752	0.722	0.3459	0.3761	0.000343177	0.100854	sig	GO:0000186|GO:0001501|GO:0001701|GO:0001822|GO:0001824|GO:0001837|GO:0001937|GO:0001938|GO:0002088|GO:0003222|GO:0003223|GO:0003342|GO:0006355|GO:0006468|GO:0006915|GO:0007050|GO:0007165|GO:0007179|GO:0007399|GO:0007507|GO:0008284|GO:0008354|GO:0008584|GO:0009791|GO:0009952|GO:0010628|GO:0010717|GO:0010718|GO:0010862|GO:0016579|GO:0018105|GO:0018107|GO:0030199|GO:0030307|GO:0030335|GO:0030512|GO:…	activation of MAPKK activity|skeletal system development|in utero embryonic development|kidney development|blastocyst development|epithelial to mesenchymal transition|negative regulation of endothelial cell proliferation|positive regulation of endothelial cell proliferation|lens development in camera-type eye|ventricular trabecula myocardium morphogenesis|ventricular compact myocardium morphogene…	SF3B1_MUT_13del_MUT_vs_SF3b1_MUT_13del_WT
A3SS_11854	TSPOAP1-AS1	chr17	+	58351734_58351914_58351743_58351914_58337447_58337679	A3SS	13.6	5.2	10.5	0	18.8	10.5	1,0.41,1,1,0.649,1,0,0.41,0,1	1,1	1	0.6469	0.3531	0.0255714	0.598419	sig			SF3B1_MUT_13del_MUT_vs_SF3b1_MUT_13del_WT
A3SS_11897	TPP2	chr13	+	102616955_102618846_102618721_102618846_102616395_102617051	A3SS	28.2	2.6	31.5	0.5	30.8	32	0.966,0.84,0.92,0.8,0.902,0.696,0.913,0.7,0.862,0.882	1,0.957	0.9785	0.8481	0.1304	0.0118299	0.456206	sig	GO:0000209|GO:0006508	protein polyubiquitination|proteolysis	SF3B1_MUT_13del_MUT_vs_SF3b1_MUT_13del_WT
A3SS_11914	ALKBH6	chr19	-	36010893_36011065_36010893_36011045_36013020_36013089	A3SS	4.6	0.9	5.5	0	5.5	5.5	0.808,0.456,0.77,1,0.716,1,1,0.87,0.716,0.716	1,1	1	0.8052	0.1948	0.00584536	0.35672	sig	GO:0055114	oxidation-reduction process	SF3B1_MUT_13del_MUT_vs_SF3b1_MUT_13del_WT
A3SS_11983	KARS	chr16	-	75644282_75645835_75644282_75644462_75647577_75647665	A3SS	11.7	21.4	6.5	28.5	33.1	35	0.246,0.2,0.183,0.476,0.194,0.259,0.148,0.277,0.077,0.19	0.087,0.111	0.099	0.225	-0.126	0.00519181	0.338866	sig			SF3B1_MUT_13del_MUT_vs_SF3b1_MUT_13del_WT
A3SS_11998	TMEM106B	chr7	+	12223745_12224385_12224225_12224385_12218457_12224101	A3SS	9.4	5.9	4	9	15.3	13	0.517,0.6,0.655,NA,0.31,0.5,0.765,0.3,0.733,0.116	0.154,0.222	0.188	0.499556	-0.311556	0.00410256	0.30999	sig	GO:0007040|GO:0007041|GO:0032418|GO:0048813|GO:1900006	lysosome organization|lysosomal transport|lysosome localization|dendrite morphogenesis|positive regulation of dendrite development	SF3B1_MUT_13del_MUT_vs_SF3b1_MUT_13del_WT
A3SS_12027	AC114490.2	chr1	-	35030546_35030756_35030546_35030713_35031630_35031711	A3SS	23.6	44.5	19	66.5	68.1	85.5	0.367,0.334,0.179,0.295,0.222,0.313,0.326,0.123,0.209,0.39	0.144,0.192	0.168	0.2758	-0.1078	0.0361969	0.677641	sig			SF3B1_MUT_13del_MUT_vs_SF3b1_MUT_13del_WT
A3SS_12078	PPM1K	chr4	-	88268740_88276777_88268740_88271287_88277142_88277243	A3SS	40.1	1.6	21	3	41.7	24	0.955,0.667,0.96,0.857,0.971,0.942,0.947,1,1,0.806	0.81,0.758	0.784	0.9105	-0.1265	0.0277291	0.6162	sig	GO:0006470|GO:0009083	protein dephosphorylation|branched-chain amino acid catabolic process	SF3B1_MUT_13del_MUT_vs_SF3b1_MUT_13del_WT
A3SS_12114	TAF2	chr8	-	119806282_119818058_119806282_119806401_119819345_119819506	A3SS	10.5	28.7	5.5	58.5	39.2	64	0.253,0.193,0.068,0.111,0.191,0.103,0.32,0.018,0.205,0.139	0.067,0.024	0.0455	0.1601	-0.1146	0.0199203	0.558487	sig	GO:0000086|GO:0006366|GO:0006367|GO:0014070|GO:0045944|GO:1901796	G2/M transition of mitotic cell cycle|transcription by RNA polymerase II|transcription initiation from RNA polymerase II promoter|response to organic cyclic compound|positive regulation of transcription by RNA polymerase II|regulation of signal transduction by p53 class mediator	SF3B1_MUT_13del_MUT_vs_SF3b1_MUT_13del_WT
A3SS_12117	RNF111	chr15	+	58990915_59004174_59004001_59004174_58987676_58988068	A3SS	7.8	8	5.5	12.5	15.8	18	0.241,0.25,0.25,0.455,0.667,0.111,0.52,0.368,0.692,0.261	0.167,0.184	0.1755	0.3815	-0.206	0.00884572	0.413287	sig	GO:0000209|GO:0006511|GO:0007389|GO:0016567|GO:0030511|GO:0030579|GO:0031398|GO:0045893|GO:0045944|GO:0070911	protein polyubiquitination|ubiquitin-dependent protein catabolic process|pattern specification process|protein ubiquitination|positive regulation of transforming growth factor beta receptor signaling pathway|ubiquitin-dependent SMAD protein catabolic process|positive regulation of protein ubiquitination|positive regulation of transcription, DNA-templated|positive regulation of transcription by RN…	SF3B1_MUT_13del_MUT_vs_SF3b1_MUT_13del_WT
A3SS_12135	GBGT1	chr9	-	133156014_133156102_133156014_133156065_133161466_133161532	A3SS	3.7	9.7	0.5	12.5	13.4	13	0.208,0,0.14,0.595,0.468,0.239,0.128,0.167,0.268,0.203	0,0.05	0.025	0.2416	-0.2166	0.0051971	0.338927	sig	GO:0005975|GO:0006486|GO:0009247|GO:0030259	carbohydrate metabolic process|protein glycosylation|glycolipid biosynthetic process|lipid glycosylation	SF3B1_MUT_13del_MUT_vs_SF3b1_MUT_13del_WT
A3SS_12141	SPG11	chr15	-	44600466_44601970_44600466_44601824_44606024_44606091	A3SS	24.5	3.8	19.5	8	28.3	27.5	0.964,0.81,0.688,0.697,0.579,0.613,0.913,0.84,0.829,0.63	0.529,0.6	0.5645	0.7563	-0.1918	0.0191706	0.55217	sig	GO:0007268|GO:0008088|GO:0048489|GO:0048675|GO:0090389|GO:0090659	chemical synaptic transmission|axo-dendritic transport|synaptic vesicle transport|axon extension|phagosome-lysosome fusion involved in apoptotic cell clearance|walking behavior	SF3B1_MUT_13del_MUT_vs_SF3b1_MUT_13del_WT
A3SS_12142	SPG11	chr15	-	44600466_44604927_44600466_44601824_44606024_44606091	A3SS	24.5	3.8	24.5	8	28.3	32.5	0.962,0.8,0.688,0.688,0.61,0.6,0.909,0.84,0.838,0.667	0.586,0.652	0.619	0.7602	-0.1412	0.0423678	0.707551	sig	GO:0007268|GO:0008088|GO:0048489|GO:0048675|GO:0090389|GO:0090659	chemical synaptic transmission|axo-dendritic transport|synaptic vesicle transport|axon extension|phagosome-lysosome fusion involved in apoptotic cell clearance|walking behavior	SF3B1_MUT_13del_MUT_vs_SF3b1_MUT_13del_WT
A3SS_12186	CLCC1	chr1	-	108950308_108950448_108950308_108950438_108962308_108962469	A3SS	21.8	2.3	14.5	0	24.1	14.5	0.794,1,0.886,1,0.943,1,0.69,0.805,0.821,1	1,1	1	0.8939	0.1061	0.0148605	0.500776	sig	GO:1902476	chloride transmembrane transport	SF3B1_MUT_13del_MUT_vs_SF3b1_MUT_13del_WT
A3SS_12196	HMG20B	chr19	+	3574340_3574586_3574382_3574586_3573691_3573800	A3SS	10.7	20.4	3.5	21	31.1	24.5	0.34,0.541,0.168,0.183,0.363,0.117,0.313,0.114,0.254,0.414	0.143,0.078	0.1105	0.2807	-0.1702	0.0215498	0.570587	sig	GO:0006325|GO:0007049|GO:0007596|GO:0033234|GO:0035914|GO:0045666	chromatin organization|cell cycle|blood coagulation|negative regulation of protein sumoylation|skeletal muscle cell differentiation|positive regulation of neuron differentiation	SF3B1_MUT_13del_MUT_vs_SF3b1_MUT_13del_WT
A3SS_12197	HMG20B	chr19	+	3574369_3574586_3574382_3574586_3573691_3573800	A3SS	4.8	20.4	0.5	21	25.2	21.5	0.14,0.229,0.113,0.045,0.353,0.1,0.16,0.039,0.084,0.319	0,0.034	0.017	0.1582	-0.1412	0.0050649	0.335435	sig	GO:0006325|GO:0007049|GO:0007596|GO:0033234|GO:0035914|GO:0045666	chromatin organization|cell cycle|blood coagulation|negative regulation of protein sumoylation|skeletal muscle cell differentiation|positive regulation of neuron differentiation	SF3B1_MUT_13del_MUT_vs_SF3b1_MUT_13del_WT
A3SS_12248	NA	chr6	-	53514438_53514532_53514438_53514497_53520777_53520960	A3SS	12.4	1.3	10.5	2	13.7	12.5	0.882,1,0.817,1,0.856,1,0.732,1,0.804,0.891	0.788,0.799	0.7935	0.8982	-0.1047	0.00827706	0.404122	sig	NA	NA	SF3B1_MUT_13del_MUT_vs_SF3b1_MUT_13del_WT
A3SS_12276	ZNF430	chr19	+	21406454_21414643_21637970_21414643_21405760_21405856	A3SS	3	4.5	0	5	7.5	5	0.167,0,0,0,0.125,0.5,0.636,0.4,0.182,0.31	0,0	0	0.232	-0.232	0.00945879	0.424084	sig	GO:0006355|GO:0021762	regulation of transcription, DNA-templated|substantia nigra development	SF3B1_MUT_13del_MUT_vs_SF3b1_MUT_13del_WT
A3SS_12320	MICAL1	chr6	-	109447680_109447734_109447680_109447722_109448202_109448393	A3SS	20.4	12	24	7	32.4	31	0.545,0.422,0.534,0.818,0.474,0.867,0.454,0.794,0.54,0.722	0.73,0.776	0.753	0.617	0.136	0.0401264	0.69895	sig	GO:0001933|GO:0007010|GO:0007165|GO:0007596|GO:0019417|GO:0030042|GO:0043154|GO:0051017|GO:0055114|GO:1903305	negative regulation of protein phosphorylation|cytoskeleton organization|signal transduction|blood coagulation|sulfur oxidation|actin filament depolymerization|negative regulation of cysteine-type endopeptidase activity involved in apoptotic process|actin filament bundle assembly|oxidation-reduction process|regulation of regulated secretory pathway	SF3B1_MUT_13del_MUT_vs_SF3b1_MUT_13del_WT
A3SS_12331	DPEP2	chr16	-	67987851_67988018_67987851_67988002_67989322_67989398	A3SS	13.2	11	16	5	24.2	21	0.693,0.738,0.375,0.414,0.491,0.446,0.758,0.685,0.367,0.591	0.698,0.776	0.737	0.5558	0.1812	0.0324589	0.651497	sig	GO:0006508	proteolysis	SF3B1_MUT_13del_MUT_vs_SF3b1_MUT_13del_WT
A3SS_12332	DPEP2	chr16	-	67987851_67988026_67987851_67988002_67989322_67989398	A3SS	14.8	11	17	5	25.8	22	0.694,0.725,0.272,0.448,0.509,0.465,0.773,0.785,0.351,0.637	0.73,0.74	0.735	0.5659	0.1691	0.0165082	0.517319	sig	GO:0006508	proteolysis	SF3B1_MUT_13del_MUT_vs_SF3b1_MUT_13del_WT
A3SS_12337	MED14	chrX	-	40714536_40726595_40714536_40715220_40726745_40726851	A3SS	13.7	1.4	22.5	0	15.1	22.5	0.72,0.818,1,0.75,1,0.923,1,0.538,1,0.913	1,1	1	0.8662	0.1338	0.0246195	0.59178	sig	GO:0006357|GO:0006367|GO:0019827|GO:0045893|GO:0045944	regulation of transcription by RNA polymerase II|transcription initiation from RNA polymerase II promoter|stem cell population maintenance|positive regulation of transcription, DNA-templated|positive regulation of transcription by RNA polymerase II	SF3B1_MUT_13del_MUT_vs_SF3b1_MUT_13del_WT
A3SS_12353	MYO5A	chr15	-	52346360_52346470_52346360_52346461_52351253_52351481	A3SS	2.4	12.1	1	16	14.5	17	0.222,0.188,0.156,0.217,0.357,0.144,0.27,0,0.11,0.081	0.049,0.062	0.0555	0.1745	-0.119	0.0046787	0.324263	sig	GO:0006887|GO:0006892|GO:0007268|GO:0007601|GO:0016192|GO:0030048|GO:0030050|GO:0030073|GO:0030318|GO:0031585|GO:0031987|GO:0032252|GO:0032402|GO:0032869|GO:0042438|GO:0042476|GO:0042552|GO:0042759|GO:0048820|GO:0050808|GO:0072659|GO:0099089|GO:0099566|GO:1903358	exocytosis|post-Golgi vesicle-mediated transport|chemical synaptic transmission|visual perception|vesicle-mediated transport|actin filament-based movement|vesicle transport along actin filament|insulin secretion|melanocyte differentiation|regulation of inositol 1,4,5-trisphosphate-sensitive calcium-release channel activity|locomotion involved in locomotory behavior|secretory granule localization|…	SF3B1_MUT_13del_MUT_vs_SF3b1_MUT_13del_WT
A3SS_12359	CCDC7	chr10	+	32544733_32565620_32558629_32565620_32544246_32544301	A3SS	6.8	3.8	6	6.5	10.6	12.5	0.667,1,1,0.6,1,0.333,0.571,0.333,0.417,0.067	0.3,0.333	0.3165	0.5988	-0.2823	0.0227244	0.577528	sig			SF3B1_MUT_13del_MUT_vs_SF3b1_MUT_13del_WT
A3SS_12389	FAM208B	chr10	+	5720259_5720668_5720543_5720668_5684837_5685175	A3SS	20.3	2.3	25	0	22.6	25	0.857,0.857,0.692,0.7,1,1,1,1,0.652,0.5	1,1	1	0.8258	0.1742	0.0137722	0.486291	sig			SF3B1_MUT_13del_MUT_vs_SF3b1_MUT_13del_WT
A3SS_12399	KMT2C	chr7	-	152156204_152157854_152156204_152156343_152158862_152159072	A3SS	12.5	0.7	12.5	0	13.2	12.5	0.935,1,0.636,1,1,0.667,0.857,1,1,0.789	1,1	1	0.8884	0.1116	0.0372694	0.685723	sig	GO:0045652|GO:0045944|GO:0051568	regulation of megakaryocyte differentiation|positive regulation of transcription by RNA polymerase II|histone H3-K4 methylation	SF3B1_MUT_13del_MUT_vs_SF3b1_MUT_13del_WT
A3SS_12469	PPP3CB-AS1	chr10	+	73504614_73504717_73504808_73504717_73504183_73504272	A3SS	2.1	2.6	0.5	2.5	4.7	3	0.2,NA,0.333,1,1,0.333,1,0.143,0.2,0.083	0.143,0	0.0715	0.476889	-0.405389	0.0280706	0.618936	sig			SF3B1_MUT_13del_MUT_vs_SF3b1_MUT_13del_WT
A3SS_12496	SRA1	chr5	-	140561586_140561722_140561586_140561701_140561843_140561849	A3SS	26.6	1.2	25.5	4	27.8	29.5	0.901,1,0.811,1,1,1,1,0.905,0.949,1	0.869,0.829	0.849	0.9566	-0.1076	0.0221265	0.57395	sig	GO:0006357|GO:0006915|GO:0008283|GO:0030154|GO:0042981|GO:0045662|GO:0071391|GO:1903508	regulation of transcription by RNA polymerase II|apoptotic process|cell proliferation|cell differentiation|regulation of apoptotic process|negative regulation of myoblast differentiation|cellular response to estrogen stimulus|positive regulation of nucleic acid-templated transcription	SF3B1_MUT_13del_MUT_vs_SF3b1_MUT_13del_WT
A3SS_12579	STAG3L5P-PVRIG2P-PILRB	chr7	+	100354563_100358015_100355142_100358015_100353372_100353483	A3SS	28.3	6.5	19.5	9	34.8	28.5	0.789,0.556,0.509,0.833,0.641,0.773,0.923,0.519,0.739,0.695	0.488,0.563	0.5255	0.6977	-0.1722	0.0336043	0.658964	sig			SF3B1_MUT_13del_MUT_vs_SF3b1_MUT_13del_WT
A3SS_12623	OAS2	chr12	+	112979718_112987308_112987037_112987308_112978401_112979789	A3SS	6.2	2.2	3	4.5	8.4	7.5	1,0.172,0,0.692,0.667,1,0.5,0.846,0,0.714	0.286,0.2	0.243	0.5591	-0.3161	0.0329261	0.655321	sig	GO:0006139|GO:0006401|GO:0009615|GO:0009617|GO:0045071|GO:0051607|GO:0060333|GO:0060337|GO:0060700|GO:1903487	nucleobase-containing compound metabolic process|RNA catabolic process|response to virus|response to bacterium|negative regulation of viral genome replication|defense response to virus|interferon-gamma-mediated signaling pathway|type I interferon signaling pathway|regulation of ribonuclease activity|regulation of lactation	SF3B1_MUT_13del_MUT_vs_SF3b1_MUT_13del_WT
A3SS_12625	TTC3	chr21	+	37132351_37132766_37132681_37132766_37129002_37132590	A3SS	4.2	2.2	2	3.5	6.4	5.5	0.636,0.2,0.25,1,0.2,0.429,0.636,1,0.333,1	0.2,0.25	0.225	0.5684	-0.3434	0.0107036	0.443045	sig	GO:0006511|GO:0070936	ubiquitin-dependent protein catabolic process|protein K48-linked ubiquitination	SF3B1_MUT_13del_MUT_vs_SF3b1_MUT_13del_WT
A3SS_12677	ACAD10	chr12	+	111730772_111734068_111733922_111734068_111729805_111730894	A3SS	3.1	1	3	4	4.1	7	0.25,NA,1,0.8,0.75,1,0.333,0.714,1,0	0.273,0.273	0.273	0.649667	-0.376667	0.0154546	0.507091	sig	GO:0006635	fatty acid beta-oxidation	SF3B1_MUT_13del_MUT_vs_SF3b1_MUT_13del_WT
A3SS_12680	EPN1	chr19	+	55677045_55678855_55678506_55678855_55675225_55675435	A3SS	12.9	1.5	16.5	0	14.4	16.5	0.9,1,0.778,0.833,0.647,0.68,0.75,1,1,0.818	1,1	1	0.8406	0.1594	0.00401494	0.307679	sig	GO:0001701|GO:0006897|GO:0007219|GO:0007565|GO:0042059|GO:0048568|GO:0061024|GO:1903671	in utero embryonic development|endocytosis|Notch signaling pathway|female pregnancy|negative regulation of epidermal growth factor receptor signaling pathway|embryonic organ development|membrane organization|negative regulation of sprouting angiogenesis	SF3B1_MUT_13del_MUT_vs_SF3b1_MUT_13del_WT
A3SS_12682	EPN1	chr19	+	55678506_55678855_55678526_55678855_55675225_55675435	A3SS	7.1	18.8	4.5	21	25.9	25.5	0.15,0.117,0.321,0.402,0.296,0.154,0.456,0.189,0.259,0.314	0.16,0.144	0.152	0.2658	-0.1138	0.0115161	0.453086	sig	GO:0001701|GO:0006897|GO:0007219|GO:0007565|GO:0042059|GO:0048568|GO:0061024|GO:1903671	in utero embryonic development|endocytosis|Notch signaling pathway|female pregnancy|negative regulation of epidermal growth factor receptor signaling pathway|embryonic organ development|membrane organization|negative regulation of sprouting angiogenesis	SF3B1_MUT_13del_MUT_vs_SF3b1_MUT_13del_WT
A3SS_12754	UHRF2	chr9	+	6500017_6500709_6500498_6500709_6499834_6499931	A3SS	17.5	4.2	14	6.5	21.7	20.5	0.886,1,0.385,0.625,0.778,0.714,0.563,0.613,0.565,0.684	0.514,0.529	0.5215	0.6813	-0.1598	0.018352	0.544623	sig	GO:0007049|GO:0010216|GO:0016567|GO:0030154|GO:0051726|GO:0051865|GO:0071158	cell cycle|maintenance of DNA methylation|protein ubiquitination|cell differentiation|regulation of cell cycle|protein autoubiquitination|positive regulation of cell cycle arrest	SF3B1_MUT_13del_MUT_vs_SF3b1_MUT_13del_WT
A3SS_12796	SNX25	chr4	+	185312543_185320864_185318770_185320864_185310634_185310816	A3SS	16.4	1.7	18.5	0	18.1	18.5	0.786,0.8,1,0.75,0.938,0.913,0.76,1,0.641,1	1,1	1	0.8588	0.1412	0.00676609	0.376396	sig	GO:0015031|GO:0030512|GO:0032801|GO:0060394	protein transport|negative regulation of transforming growth factor beta receptor signaling pathway|receptor catabolic process|negative regulation of pathway-restricted SMAD protein phosphorylation	SF3B1_MUT_13del_MUT_vs_SF3b1_MUT_13del_WT
A3SS_12836	PHC3	chr3	-	170136418_170144334_170136418_170136665_170149085_170163121	A3SS	16.1	3.1	9	6	19.2	15	1,0.867,0.724,1,0.75,0.636,0.63,1,0.576,0.7	0.385,0.448	0.4165	0.7883	-0.3718	0.000350002	0.102042	sig	GO:0007275|GO:0070317	multicellular organism development|negative regulation of G0 to G1 transition	SF3B1_MUT_13del_MUT_vs_SF3b1_MUT_13del_WT
A3SS_12912	MAIP1	chr2	+	199961965_199964108_199963732_199964108_199959753_199959880	A3SS	20	4.5	13	1	24.5	14	0.766,0.714,0.652,0.455,0.771,0.5,1,0.846,0.417,0.818	0.882,0.846	0.864	0.6939	0.1701	0.0207664	0.565603	sig	GO:0006851|GO:0007007|GO:0032979|GO:0036444|GO:0051204|GO:0051560	mitochondrial calcium ion transmembrane transport|inner mitochondrial membrane organization|protein insertion into mitochondrial inner membrane from matrix side|calcium import into the mitochondrion|protein insertion into mitochondrial membrane|mitochondrial calcium ion homeostasis	SF3B1_MUT_13del_MUT_vs_SF3b1_MUT_13del_WT
A3SS_12972	TTN	chr2	-	178825312_178825916_178825312_178825495_178830664_178830802	A3SS	51.2	77.6	30.5	104	128.8	134.5	0.236,0.316,0.205,0.135,0.355,0.275,0.182,0.385,0.2,0.209	0.149,0.116	0.1325	0.2498	-0.1173	0.00614671	0.362459	sig	GO:0002576|GO:0003300|GO:0006936|GO:0006941|GO:0007076|GO:0010628|GO:0010737|GO:0018108|GO:0030049|GO:0030240|GO:0030241|GO:0035995|GO:0045214|GO:0045859|GO:0048739|GO:0048769|GO:0050714|GO:0050790|GO:0051592|GO:0055003|GO:0055008|GO:0060048|GO:0071688	platelet degranulation|cardiac muscle hypertrophy|muscle contraction|striated muscle contraction|mitotic chromosome condensation|positive regulation of gene expression|protein kinase A signaling|peptidyl-tyrosine phosphorylation|muscle filament sliding|skeletal muscle thin filament assembly|skeletal muscle myosin thick filament assembly|detection of muscle stretch|sarcomere organization|regulatio…	SF3B1_MUT_13del_MUT_vs_SF3b1_MUT_13del_WT
A3SS_12973	TTN	chr2	-	178825312_178828085_178825312_178825495_178830664_178830802	A3SS	76.9	77.6	50.5	104	154.5	154.5	0.299,0.356,0.211,0.28,0.452,0.486,0.247,0.409,0.29,0.327	0.217,0.183	0.2	0.3357	-0.1357	0.00369831	0.298115	sig	GO:0002576|GO:0003300|GO:0006936|GO:0006941|GO:0007076|GO:0010628|GO:0010737|GO:0018108|GO:0030049|GO:0030240|GO:0030241|GO:0035995|GO:0045214|GO:0045859|GO:0048739|GO:0048769|GO:0050714|GO:0050790|GO:0051592|GO:0055003|GO:0055008|GO:0060048|GO:0071688	platelet degranulation|cardiac muscle hypertrophy|muscle contraction|striated muscle contraction|mitotic chromosome condensation|positive regulation of gene expression|protein kinase A signaling|peptidyl-tyrosine phosphorylation|muscle filament sliding|skeletal muscle thin filament assembly|skeletal muscle myosin thick filament assembly|detection of muscle stretch|sarcomere organization|regulatio…	SF3B1_MUT_13del_MUT_vs_SF3b1_MUT_13del_WT
A3SS_12997	KBTBD2	chr7	-	32868171_32874823_32868171_32870880_32874991_32875157	A3SS	23.7	36.1	15.5	58.5	59.8	74	0.308,0.583,0.213,0.429,0.259,0.138,0.212,0.244,0.304,0.138	0.104,0.146	0.125	0.2828	-0.1578	0.00909284	0.4185	sig	GO:0006006|GO:0010467|GO:0014065|GO:0032868	glucose metabolic process|gene expression|phosphatidylinositol 3-kinase signaling|response to insulin	SF3B1_MUT_13del_MUT_vs_SF3b1_MUT_13del_WT
A3SS_13000	FAM135A	chr6	+	70477158_70477332_70477292_70477332_70475662_70475733	A3SS	35.9	1.9	74	0	37.8	74	0.754,1,1,1,0.838,0.948,0.971,0.579,1,0.902	1,1	1	0.8992	0.1008	0.0483733	0.730865	sig	GO:0044255	cellular lipid metabolic process	SF3B1_MUT_13del_MUT_vs_SF3b1_MUT_13del_WT
A3SS_13006	TMOD3	chr15	+	51902305_51915725_51906429_51915725_51901891_51902036	A3SS	7.7	1.1	5	0	8.8	5	0.455,1,1,1,0.571,0.714,1,0.8,0.846,0.556	1,1	1	0.7942	0.2058	0.0130066	0.474424	sig	GO:0006936|GO:0030239|GO:0048821|GO:0051694|GO:0098609|GO:1901992	muscle contraction|myofibril assembly|erythrocyte development|pointed-end actin filament capping|cell-cell adhesion|positive regulation of mitotic cell cycle phase transition	SF3B1_MUT_13del_MUT_vs_SF3b1_MUT_13del_WT
A3SS_13027	IKZF5	chr10	-	122998492_122998671_122998492_122998658_123007025_123007176	A3SS	18.1	2.2	9.5	0	20.3	9.5	0.655,1,0.926,0.93,0.877,0.763,0.96,0.963,1,0.87	1,1	1	0.8944	0.1056	0.014163	0.4907	sig	GO:0000122|GO:0045944|GO:0051291	negative regulation of transcription by RNA polymerase II|positive regulation of transcription by RNA polymerase II|protein heterooligomerization	SF3B1_MUT_13del_MUT_vs_SF3b1_MUT_13del_WT
A3SS_13044	SECISBP2	chr9	+	89334559_89334730_89334638_89334730_89332916_89332986	A3SS	81.1	11.5	85	6	92.6	91	0.767,0.662,0.635,0.886,0.869,0.852,0.841,0.821,0.708,0.797	0.886,0.891	0.8885	0.7838	0.1047	0.00454247	0.321256	sig	GO:0001514|GO:0021756|GO:0048666|GO:2000623	selenocysteine incorporation|striatum development|neuron development|negative regulation of nuclear-transcribed mRNA catabolic process, nonsense-mediated decay	SF3B1_MUT_13del_MUT_vs_SF3b1_MUT_13del_WT
A3SS_13087	NT5DC1	chr6	+	116241244_116249497_116243908_116249497_116238954_116241310	A3SS	12.7	2.1	4.5	4	14.8	8.5	1,1,1,0.674,1,0.556,1,0.652,1,0.571	0.4,0.333	0.3665	0.8453	-0.4788	0.00011155	0.0611242	sig	GO:0016311	dephosphorylation	SF3B1_MUT_13del_MUT_vs_SF3b1_MUT_13del_WT
A3SS_13159	EIF2B5	chr3	+	184141920_184142070_184141924_184142070_184140417_184140740	A3SS	2.7	3.2	0.5	5.5	5.9	6	NA,1,0.593,0.66,0.244,0.744,0.122,0.593,0.493,0	0,0.122	0.061	0.494333	-0.433333	0.00834842	0.405447	sig	GO:0001541|GO:0006413|GO:0007568|GO:0009408|GO:0009749|GO:0010226|GO:0014002|GO:0014003|GO:0021766|GO:0034976|GO:0042552|GO:0043065|GO:0043434|GO:0045948|GO:0048708|GO:0050852	ovarian follicle development|translational initiation|aging|response to heat|response to glucose|response to lithium ion|astrocyte development|oligodendrocyte development|hippocampus development|response to endoplasmic reticulum stress|myelination|positive regulation of apoptotic process|response to peptide hormone|positive regulation of translational initiation|astrocyte differentiation|T cell r…	SF3B1_MUT_13del_MUT_vs_SF3b1_MUT_13del_WT
A3SS_13186	SPNS1	chr16	+	28986381_28986446_28986384_28986446_28986134_28986216	A3SS	5	1.7	4	0	6.7	4	0.855,1,1,0.746,0.662,0.718,0.662,1,1,0.329	1,1	1	0.7972	0.2028	0.0168823	0.523444	sig	GO:0006869|GO:0055085	lipid transport|transmembrane transport	SF3B1_MUT_13del_MUT_vs_SF3b1_MUT_13del_WT
A3SS_13204	FGD3	chr9	+	93009379_93010384_93010248_93010384_93006023_93006180	A3SS	19.8	1.6	11	0	21.4	11	0.926,0.933,1,0.857,1,0.95,1,0.826,0.6,0.652	1,1	1	0.8744	0.1256	0.0221546	0.57395	sig	GO:0007010|GO:0007186|GO:0008360|GO:0030036|GO:0035023|GO:0043065|GO:0043087|GO:0046847|GO:0051056	cytoskeleton organization|G protein-coupled receptor signaling pathway|regulation of cell shape|actin cytoskeleton organization|regulation of Rho protein signal transduction|positive regulation of apoptotic process|regulation of GTPase activity|filopodium assembly|regulation of small GTPase mediated signal transduction	SF3B1_MUT_13del_MUT_vs_SF3b1_MUT_13del_WT
A3SS_13207	FGD3	chr9	+	93009379_93010384_93010245_93010384_93006023_93009433	A3SS	13.6	1.3	5	0	14.9	5	1,1,0.733,1,1,0.852,0.25,0.8,0.6,0.867	1,1	1	0.8102	0.1898	0.0331137	0.655997	sig	GO:0007010|GO:0007186|GO:0008360|GO:0030036|GO:0035023|GO:0043065|GO:0043087|GO:0046847|GO:0051056	cytoskeleton organization|G protein-coupled receptor signaling pathway|regulation of cell shape|actin cytoskeleton organization|regulation of Rho protein signal transduction|positive regulation of apoptotic process|regulation of GTPase activity|filopodium assembly|regulation of small GTPase mediated signal transduction	SF3B1_MUT_13del_MUT_vs_SF3b1_MUT_13del_WT
A3SS_13233	ST3GAL5	chr2	-	85852859_85853099_85852859_85853091_85861180_85861292	A3SS	8.1	6.5	1.5	3.5	14.6	5	0.318,0.714,0.849,0.62,0.509,0.651,0.428,0.789,0.483,0.406	0.237,0.318	0.2775	0.5767	-0.2992	0.00489206	0.330871	sig	GO:0001574|GO:0005975|GO:0006486|GO:0006688|GO:0097503	ganglioside biosynthetic process|carbohydrate metabolic process|protein glycosylation|glycosphingolipid biosynthetic process|sialylation	SF3B1_MUT_13del_MUT_vs_SF3b1_MUT_13del_WT
A3SS_13278	ZNF189	chr9	+	101399925_101400010_101399928_101400010_101398872_101399466	A3SS	2.4	1	3.5	0	3.4	3.5	0,NA,0.71,1,1,0.746,0.246,0,0.495,0.887	1,1	1	0.564889	0.435111	0.0114925	0.452946	sig	GO:0000122	negative regulation of transcription by RNA polymerase II	SF3B1_MUT_13del_MUT_vs_SF3b1_MUT_13del_WT
A3SS_13459	TRMT13	chr1	+	100140844_100141019_100140966_100141019_100140407_100140514	A3SS	67.7	5	62	0.5	72.7	62.5	0.903,0.741,0.905,0.97,0.934,0.772,0.914,0.836,0.93,0.818	0.979,1	0.9895	0.8723	0.1172	0.0013241	0.195035	sig	GO:0030488	tRNA methylation	SF3B1_MUT_13del_MUT_vs_SF3b1_MUT_13del_WT
A3SS_13460	TRMT13	chr1	+	100140864_100141019_100140966_100141019_100140407_100140514	A3SS	58.5	5	55.5	0.5	63.5	56	0.903,0.736,0.889,0.966,0.927,0.743,0.902,0.796,0.917,0.784	0.976,1	0.988	0.8563	0.1317	0.00121132	0.187141	sig	GO:0030488	tRNA methylation	SF3B1_MUT_13del_MUT_vs_SF3b1_MUT_13del_WT
A3SS_13506	TRIM44	chr11	+	35731106_35735445_35735425_35735445_35725923_35731142	A3SS	10.7	0.8	6.5	0	11.5	6.5	0.75,1,0.714,1,1,0.818,1,0.833,1,0.882	1,1	1	0.8997	0.1003	0.0220176	0.572916	sig	GO:0001961|GO:0002230|GO:0010468|GO:0045893|GO:0050821|GO:0061944|GO:1901224	positive regulation of cytokine-mediated signaling pathway|positive regulation of defense response to virus by host|regulation of gene expression|positive regulation of transcription, DNA-templated|protein stabilization|negative regulation of protein K48-linked ubiquitination|positive regulation of NIK/NF-kappaB signaling	SF3B1_MUT_13del_MUT_vs_SF3b1_MUT_13del_WT
A3SS_13554	UBE2Z	chr17	+	48919662_48921272_48921159_48921272_48916075_48919836	A3SS	9.4	1	6.5	0	10.4	6.5	0.8,1,1,0.5,1,0.857,1,1,0.545,0.857	1,1	1	0.8559	0.1441	0.0413128	0.704647	sig	GO:0006511|GO:0006915|GO:0010951|GO:0016567|GO:0043065|GO:0043066	ubiquitin-dependent protein catabolic process|apoptotic process|negative regulation of endopeptidase activity|protein ubiquitination|positive regulation of apoptotic process|negative regulation of apoptotic process	SF3B1_MUT_13del_MUT_vs_SF3b1_MUT_13del_WT
A3SS_13571	ZNF586	chr19	+	57856103_57856233_57856106_57856233_57839022_57839149	A3SS	4.8	0.9	4.5	0	5.7	4.5	1,1,0.831,1,0.797,0.495,1,1,0.898,0.495	1,1	1	0.8516	0.1484	0.045898	0.719767	sig	GO:0045892	negative regulation of transcription, DNA-templated	SF3B1_MUT_13del_MUT_vs_SF3b1_MUT_13del_WT
A3SS_13601	SENP6	chr6	+	75621926_75622858_75622750_75622858_75621531_75621971	A3SS	16.9	5.8	1.5	5	22.7	6.5	0.745,1,1,0.667,0.389,0.75,0.6,0.226,0.568,0.489	0.077,0.2	0.1385	0.6434	-0.5049	0.00326874	0.283019	sig	GO:0016925|GO:0016926|GO:0070646|GO:0090169|GO:0090234	protein sumoylation|protein desumoylation|protein modification by small protein removal|regulation of spindle assembly|regulation of kinetochore assembly	SF3B1_MUT_13del_MUT_vs_SF3b1_MUT_13del_WT
A3SS_13604	OGG1	chr3	+	9759186_9759286_9759233_9759286_9756766_9756816	A3SS	2	4.1	5	0.5	6.1	5.5	0.254,0,0.773,0.12,0.313,0.215,0.406,0.215,NA,0	0.845,1	0.9225	0.255111	0.667389	0.00509255	0.336538	sig	GO:0002526|GO:0006284|GO:0006285|GO:0006355|GO:0006974|GO:0006979|GO:0007568|GO:0009314|GO:0009416|GO:0032355|GO:0033683|GO:0043066|GO:0045007|GO:0045008|GO:0045471|GO:0051593|GO:0071276|GO:1901291	acute inflammatory response|base-excision repair|base-excision repair, AP site formation|regulation of transcription, DNA-templated|cellular response to DNA damage stimulus|response to oxidative stress|aging|response to radiation|response to light stimulus|response to estradiol|nucleotide-excision repair, DNA incision|negative regulation of apoptotic process|depurination|depyrimidination|response…	SF3B1_MUT_13del_MUT_vs_SF3b1_MUT_13del_WT
A3SS_13626	ZDHHC23	chr3	+	113948388_113948963_113948768_113948963_113948064_113948190	A3SS	25.8	5.9	28	1	31.7	29	0.857,0.692,0.689,0.744,0.875,0.471,0.656,0.508,0.952,0.625	0.907,1	0.9535	0.7069	0.2466	0.0224925	0.576236	sig	GO:0006612|GO:0018230|GO:0018345|GO:0072659	protein targeting to membrane|peptidyl-L-cysteine S-palmitoylation|protein palmitoylation|protein localization to plasma membrane	SF3B1_MUT_13del_MUT_vs_SF3b1_MUT_13del_WT
A3SS_13632	C11orf80	chr11	+	66778111_66788269_66788159_66788269_66762203_66762450	A3SS	42.4	30.8	28	45	73.2	73	0.529,0.252,0.345,0.253,0.415,0.589,0.536,0.391,0.446,0.475	0.252,0.213	0.2325	0.4231	-0.1906	0.00145402	0.201415	sig	GO:0007131|GO:0042138	reciprocal meiotic recombination|meiotic DNA double-strand break formation	SF3B1_MUT_13del_MUT_vs_SF3b1_MUT_13del_WT
A3SS_13655	LRRK2	chr12	+	40316277_40320175_40319987_40320175_40315211_40316403	A3SS	21.3	2.8	18.5	7	24.1	25.5	0.75,1,0.727,0.727,0.882,0.647,0.733,0.943,0.778,NA	0.586,0.556	0.571	0.798556	-0.227556	0.000403418	0.110212	sig	GO:0000165|GO:0000186|GO:0000187|GO:0001933|GO:0001934|GO:0006468|GO:0006606|GO:0006897|GO:0006914|GO:0006979|GO:0007005|GO:0007029|GO:0007030|GO:0007040|GO:0007283|GO:0007528|GO:0008340|GO:0009267|GO:0010506|GO:0010508|GO:0010738|GO:0010955|GO:0010977|GO:0014041|GO:0016242|GO:0016310|GO:0018105|GO:0018107|GO:0019722|GO:0021756|GO:0021772|GO:0022028|GO:0031398|GO:0031647|GO:0032091|GO:0032092|GO:…	MAPK cascade|activation of MAPKK activity|activation of MAPK activity|negative regulation of protein phosphorylation|positive regulation of protein phosphorylation|protein phosphorylation|protein import into nucleus|endocytosis|autophagy|response to oxidative stress|mitochondrion organization|endoplasmic reticulum organization|Golgi organization|lysosome organization|spermatogenesis|neuromuscular…	SF3B1_MUT_13del_MUT_vs_SF3b1_MUT_13del_WT
A3SS_13661	SERPINB9	chr6	-	2896052_2900028_2896052_2898069_2900443_2900621	A3SS	4.9	0.9	2.5	1.5	5.8	4	1,1,1,1,0.333,1,1,0.333,0.857,1	0.5,0.333	0.4165	0.8523	-0.4358	0.0238192	0.585632	sig	GO:0002448|GO:0006915|GO:0006955|GO:0009617|GO:0010628|GO:0010951|GO:0033668|GO:0042270|GO:0043066|GO:0043154|GO:0071391	mast cell mediated immunity|apoptotic process|immune response|response to bacterium|positive regulation of gene expression|negative regulation of endopeptidase activity|negative regulation by symbiont of host apoptotic process|protection from natural killer cell mediated cytotoxicity|negative regulation of apoptotic process|negative regulation of cysteine-type endopeptidase activity involved in a…	SF3B1_MUT_13del_MUT_vs_SF3b1_MUT_13del_WT
A3SS_13683	COL19A1	chr6	+	69923710_69928032_69927908_69928032_69900238_69906312	A3SS	8.5	2	14.5	0	10.5	14.5	0.6,1,0.667,1,0.714,0.636,0.333,1,1,0.273	1,1	1	0.7223	0.2777	0.01123	0.449454	sig	GO:0001501|GO:0001763|GO:0007155|GO:0007160|GO:0007519|GO:0030154|GO:0030198|GO:0030574|GO:0098609	skeletal system development|morphogenesis of a branching structure|cell adhesion|cell-matrix adhesion|skeletal muscle tissue development|cell differentiation|extracellular matrix organization|collagen catabolic process|cell-cell adhesion	SF3B1_MUT_13del_MUT_vs_SF3b1_MUT_13del_WT
A3SS_13699	MYO15B	chr17	+	75590906_75591246_75591171_75591246_75590625_75590689	A3SS	44.9	3.9	26	0	48.8	26	0.778,1,0.754,1,0.911,0.881,0.937,0.902,0.412,0.959	1,1	1	0.8534	0.1466	0.027006	0.610309	sig			SF3B1_MUT_13del_MUT_vs_SF3b1_MUT_13del_WT
A3SS_13700	MYO15B	chr17	+	75591600_75591712_75591615_75591712_75591171_75591246	A3SS	54.1	7.8	27	8.5	61.9	35.5	0.709,0.745,0.921,1,0.929,0.794,1,1,0.854,0.821	0.731,0.742	0.7365	0.8773	-0.1408	0.00264406	0.259224	sig			SF3B1_MUT_13del_MUT_vs_SF3b1_MUT_13del_WT
A3SS_13701	MYO15B	chr17	+	75592427_75592541_75592463_75592541_75592237_75592301	A3SS	5.1	41.3	14.5	5.5	46.4	20	0.068,0,0.425,0,0.009,0.024,0.015,0.08,0.689,0.018	0.747,0.633	0.69	0.1328	0.5572	0.00138054	0.197554	sig			SF3B1_MUT_13del_MUT_vs_SF3b1_MUT_13del_WT
A3SS_13724	JMJD6	chr17	-	76721262_76721356_76721262_76721351_76721797_76721933	A3SS	6.9	1.8	4.5	6	8.7	10.5	1,1,0.828,0.771,0.692,0.726,0.706,0.871,1,0.634	0.355,0.49	0.4225	0.8228	-0.4003	0.0384389	0.691939	sig	GO:0001822|GO:0002040|GO:0006397|GO:0006482|GO:0007166|GO:0007507|GO:0008380|GO:0018395|GO:0030324|GO:0033077|GO:0035513|GO:0042116|GO:0043654|GO:0045893|GO:0045944|GO:0048024|GO:0048821|GO:0051260|GO:0060041|GO:0070078|GO:0070079	kidney development|sprouting angiogenesis|mRNA processing|protein demethylation|cell surface receptor signaling pathway|heart development|RNA splicing|peptidyl-lysine hydroxylation to 5-hydroxy-L-lysine|lung development|T cell differentiation in thymus|oxidative RNA demethylation|macrophage activation|recognition of apoptotic cell|positive regulation of transcription, DNA-templated|positive regul…	SF3B1_MUT_13del_MUT_vs_SF3b1_MUT_13del_WT
A3SS_13754	TMEM175	chr4	+	951645_951717_951681_951717_951206_951258	A3SS	26.2	66.1	14.5	79.5	92.3	94	0.176,0.291,0.29,0.262,0.151,0.263,0.152,0.239,0.221,0.27	0.142,0.101	0.1215	0.2315	-0.11	0.0309267	0.640339	sig	GO:0035751|GO:0071805|GO:0090385	regulation of lysosomal lumen pH|potassium ion transmembrane transport|phagosome-lysosome fusion	SF3B1_MUT_13del_MUT_vs_SF3b1_MUT_13del_WT
A3SS_13809	ZFYVE26	chr14	-	67794170_67796948_67794170_67795520_67797671_67797755	A3SS	7.3	1.9	10	5	9.2	15	0.615,0.818,0.667,1,1,0.6,1,0.556,1,0.28	0.5,0.5	0.5	0.7536	-0.2536	0.0106058	0.442308	sig	GO:0000281|GO:0000724|GO:0032465	mitotic cytokinesis|double-strand break repair via homologous recombination|regulation of cytokinesis	SF3B1_MUT_13del_MUT_vs_SF3b1_MUT_13del_WT
A3SS_13840	R3HCC1L	chr10	+	98222707_98231687_98231511_98231687_98208100_98230227	A3SS	1.8	1.5	0.5	3.5	3.3	4	1,1,0,NA,0.455,0.333,0,0.667,0.455,0	0.077,0	0.0385	0.434444	-0.395944	0.018927	0.550326	sig			SF3B1_MUT_13del_MUT_vs_SF3b1_MUT_13del_WT
A3SS_13954	PHYKPL	chr5	-	178222354_178222545_178222354_178222492_178222851_178222934	A3SS	62.7	11.1	48	16.5	73.8	64.5	0.606,0.972,0.786,0.833,0.593,0.78,0.89,0.821,0.818,0.883	0.638,0.678	0.658	0.7982	-0.1402	0.00995648	0.430925	sig	GO:0006554|GO:0030574	lysine catabolic process|collagen catabolic process	SF3B1_MUT_13del_MUT_vs_SF3b1_MUT_13del_WT
A3SS_13955	PHYKPL	chr5	-	178222354_178222580_178222354_178222492_178222851_178222934	A3SS	172.7	11.1	115.5	16.5	183.8	132	0.816,0.983,0.895,0.927,0.802,0.886,0.939,0.899,0.91,0.939	0.778,0.801	0.7895	0.8996	-0.1101	0.00123699	0.189194	sig	GO:0006554|GO:0030574	lysine catabolic process|collagen catabolic process	SF3B1_MUT_13del_MUT_vs_SF3b1_MUT_13del_WT
A3SS_13965	SPAG9	chr17	-	51031680_51037021_51031680_51031722_51041500_51041651	A3SS	10.2	21.3	4	22.5	31.5	26.5	0.351,0.238,0.167,0.03,0.321,0.143,0.313,0.173,0.068,0.153	0.077,0.091	0.084	0.1957	-0.1117	0.00991703	0.43063	sig	GO:0007257|GO:0016192|GO:0030335|GO:0032418|GO:0042147|GO:0045666|GO:0051146|GO:0051149	activation of JUN kinase activity|vesicle-mediated transport|positive regulation of cell migration|lysosome localization|retrograde transport, endosome to Golgi|positive regulation of neuron differentiation|striated muscle cell differentiation|positive regulation of muscle cell differentiation	SF3B1_MUT_13del_MUT_vs_SF3b1_MUT_13del_WT
A3SS_14069	MAP4	chr3	-	47928227_47940534_47928227_47928350_47998637_47998879	A3SS	6	1.2	4	0	7.2	4	0.778,NA,0.6,1,0.25,0.867,0.857,0.5,1,0.778	1,1	1	0.736667	0.263333	0.012459	0.465617	sig	GO:0000226|GO:0007052|GO:0031175|GO:0051012|GO:0051294|GO:0051301|GO:1902856	microtubule cytoskeleton organization|mitotic spindle organization|neuron projection development|microtubule sliding|establishment of spindle orientation|cell division|negative regulation of non-motile cilium assembly	SF3B1_MUT_13del_MUT_vs_SF3b1_MUT_13del_WT
A3SS_14103	CUL5	chr11	+	108061039_108070189_108067022_108070189_108054874_108054955	A3SS	15.4	0.6	13.5	2	16	15.5	0.939,1,1,1,0.765,1,1,0.5,1,1	0.733,0.8	0.7665	0.9204	-0.1539	0.0417125	0.705795	sig	GO:0000082|GO:0006511|GO:0016032|GO:0016567|GO:0031146|GO:0038128|GO:0043161|GO:0043687|GO:0070588|GO:0097193	G1/S transition of mitotic cell cycle|ubiquitin-dependent protein catabolic process|viral process|protein ubiquitination|SCF-dependent proteasomal ubiquitin-dependent protein catabolic process|ERBB2 signaling pathway|proteasome-mediated ubiquitin-dependent protein catabolic process|post-translational protein modification|calcium ion transmembrane transport|intrinsic apoptotic signaling pathway	SF3B1_MUT_13del_MUT_vs_SF3b1_MUT_13del_WT
A3SS_14137	AC026412.1	chr5	-	1602690_1612072_1602690_1602735_1626785_1626926	A3SS	7.9	22	4.5	35	29.9	39.5	0.016,0.135,0.156,0.375,0.096,0.143,0.2,0.281,0.04,0.276	0.063,0.057	0.06	0.1718	-0.1118	0.0121025	0.460457	sig			SF3B1_MUT_13del_MUT_vs_SF3b1_MUT_13del_WT
A3SS_14149	AKAP13	chr15	+	85487279_85521575_85521427_85521575_85485709_85487369	A3SS	6.3	7.3	2	8	13.6	10	0.704,0.429,0.385,0.176,0.25,0.091,0.333,0.161,0.263,0.077	0.143,0.091	0.117	0.2869	-0.1699	0.0265234	0.605736	sig	GO:0006468|GO:0007186|GO:0007507|GO:0035025|GO:0043065|GO:0043123|GO:0043406|GO:0051056|GO:0051168|GO:0055007|GO:0060297|GO:0060348|GO:0061049|GO:0071875|GO:0086023|GO:1900169	protein phosphorylation|G protein-coupled receptor signaling pathway|heart development|positive regulation of Rho protein signal transduction|positive regulation of apoptotic process|positive regulation of I-kappaB kinase/NF-kappaB signaling|positive regulation of MAP kinase activity|regulation of small GTPase mediated signal transduction|nuclear export|cardiac muscle cell differentiation|regulat…	SF3B1_MUT_13del_MUT_vs_SF3b1_MUT_13del_WT
A3SS_14162	EPS15	chr1	-	51446959_51447266_51446959_51447105_51461090_51461150	A3SS	17.8	4.5	14	0.5	22.3	14.5	0.538,0.92,0.871,0.833,0.524,0.826,0.583,0.533,0.647,0.273	0.882,1	0.941	0.6548	0.2862	0.0289606	0.62577	sig	GO:0001921|GO:0006895|GO:0016050|GO:0019065|GO:0032456|GO:0042059|GO:0042127|GO:0046718|GO:0048268|GO:0061024|GO:0098884	positive regulation of receptor recycling|Golgi to endosome transport|vesicle organization|receptor-mediated endocytosis of virus by host cell|endocytic recycling|negative regulation of epidermal growth factor receptor signaling pathway|regulation of cell proliferation|viral entry into host cell|clathrin coat assembly|membrane organization|postsynaptic neurotransmitter receptor internalization	SF3B1_MUT_13del_MUT_vs_SF3b1_MUT_13del_WT
A3SS_14202	HKR1	chr19	+	37322437_37323570_37323532_37323570_37322184_37322479	A3SS	3.9	0.3	2	4	4.2	6	1,0.333,1,1,NA,1,1,1,1,0.429	0.091,0.333	0.212	0.862444	-0.650444	0.0369255	0.68315	sig			SF3B1_MUT_13del_MUT_vs_SF3b1_MUT_13del_WT
A3SS_14226	MTRF1L	chr6	-	152995135_152995319_152995135_152995294_152998549_152998629	A3SS	20.1	20.1	30.5	20.5	40.2	51	0.446,0.249,0.401,0.578,0.528,0.423,0.339,0.461,0.577,0.446	0.528,0.565	0.5465	0.4448	0.1017	0.0257058	0.599707	sig	GO:0006415|GO:0070126	translational termination|mitochondrial translational termination	SF3B1_MUT_13del_MUT_vs_SF3b1_MUT_13del_WT
A3SS_14228	NA	chr10	-	110298647_110298810_110298647_110298790_110303467_110303587	A3SS	6.7	37.9	2	53	44.6	55	0.205,0.117,0.148,0.019,0.15,0.112,0.19,0.081,0.182,0.107	0.028,0.034	0.031	0.1311	-0.1001	0.00029599	0.09513	sig	NA	NA	SF3B1_MUT_13del_MUT_vs_SF3b1_MUT_13del_WT
A3SS_14261	GVINP1	chr11	-	6713535_6734149_6713535_6707462_6746348_6746439	A3SS	30.7	1.1	25	5	31.8	30	1,1,0.875,1,1,0.937,1,0.765,0.947,0.846	0.758,0.676	0.717	0.937	-0.22	0.0479723	0.728839	sig			SF3B1_MUT_13del_MUT_vs_SF3b1_MUT_13del_WT
A3SS_14341	WDR26	chr1	-	224419517_224422044_224419517_224419615_224431476_224431581	A3SS	11.6	1.2	14	0	12.8	14	0.737,0.333,1,1,0.75,1,0.833,0.895,0.556,1	1,1	1	0.8104	0.1896	0.0255352	0.598419	sig			SF3B1_MUT_13del_MUT_vs_SF3b1_MUT_13del_WT
A3SS_14371	AL592429.2	chr6	+	139429080_139287307_139436336_139287307_139271658_139271858	A3SS	5.6	1	5.5	0	6.6	5.5	NA,NA,NA,NA,0.857,NA,NA,NA,0.73,0.68	1,1	1	0.755667	0.244333	0.0434811	0.711832	sig			SF3B1_MUT_13del_MUT_vs_SF3b1_MUT_13del_WT
A3SS_14429	AL592429.2	chr6	+	139355681_139287307_139359504_139287307_139286844_139286902	A3SS	5.1	16.4	0.5	17.5	21.5	18	0,0.029,0.1,0.167,0.132,0.221,0.333,0.091,0,0.185	0.019,0	0.0095	0.1258	-0.1163	0.00739393	0.388218	sig			SF3B1_MUT_13del_MUT_vs_SF3b1_MUT_13del_WT
A3SS_14438	AL592429.2	chr6	+	139359504_139287307_139367316_139287307_139286844_139286902	A3SS	16.4	2	17.5	0	18.4	17.5	0.75,0.944,0.818,0.926,0.793,0.902,1,0.556,0.6,0.579	1,1	1	0.7868	0.2132	0.00245197	0.251484	sig			SF3B1_MUT_13del_MUT_vs_SF3b1_MUT_13del_WT
A3SS_14453	AL592429.2	chr6	+	139367316_139287307_139436336_139287307_139286844_139286902	A3SS	2	7.2	0	3	9.2	3	0.2,0.2,0.022,0.034,0.158,0.25,0,0.333,0.067,0.5	0,0	0	0.1764	-0.1764	0.00630119	0.366975	sig			SF3B1_MUT_13del_MUT_vs_SF3b1_MUT_13del_WT
A3SS_14488	RBM33	chr7	+	155711172_155711455_155711202_155711455_155700772_155700944	A3SS	8.9	1.6	3.5	3.5	10.5	7	0.607,0.823,1,1,0.607,0.65,0.659,0.844,1,1	0.436,0.436	0.436	0.819	-0.383	6.91505e-05	0.0473175	sig			SF3B1_MUT_13del_MUT_vs_SF3b1_MUT_13del_WT
A3SS_14490	RBM33	chr7	+	155711172_155711455_155711202_155711455_155707293_155707380	A3SS	8.6	1.1	3.5	0	9.7	3.5	0.756,0.903,0.81,0.492,0.607,0.903,1,1,0.795,1	1,1	1	0.8266	0.1734	0.0112614	0.449762	sig			SF3B1_MUT_13del_MUT_vs_SF3b1_MUT_13del_WT
A3SS_14495	CCDC7	chr10	+	32728886_32728997_32728931_32728997_32726733_32726832	A3SS	11.8	1	9.5	3	12.8	12.5	0.847,0.757,0.609,0.847,1,1,1,1,1,0.893	0.656,0.735	0.6955	0.8953	-0.1998	0.0258168	0.600315	sig			SF3B1_MUT_13del_MUT_vs_SF3b1_MUT_13del_WT
A3SS_14538	KLF12	chr13	-	73845826_73939263_73845826_73883501_73943980_73993204	A3SS	10	0.7	12.5	4	10.7	16.5	0.517,1,NA,1,1,1,1,1,1,1	0.586,0.667	0.6265	0.946333	-0.319833	0.00398655	0.306734	sig	GO:0000122|GO:0006357|GO:0045944	negative regulation of transcription by RNA polymerase II|regulation of transcription by RNA polymerase II|positive regulation of transcription by RNA polymerase II	SF3B1_MUT_13del_MUT_vs_SF3b1_MUT_13del_WT
A3SS_14657	SEC31B	chr10	-	100507907_100508051_100507907_100508048_100509006_100509102	A3SS	23.3	24.4	37.5	26	47.7	63.5	0.586,0.459,0.553,0.539,0.362,0.523,0.633,0.329,0.387,0.38	0.6,0.564	0.582	0.4751	0.1069	0.0213593	0.568175	sig	GO:0006886|GO:0006888|GO:0007029|GO:0090110|GO:0090114	intracellular protein transport|ER to Golgi vesicle-mediated transport|endoplasmic reticulum organization|cargo loading into COPII-coated vesicle|COPII-coated vesicle budding	SF3B1_MUT_13del_MUT_vs_SF3b1_MUT_13del_WT
A3SS_14696	EML5	chr14	-	88688270_88688473_88688270_88688359_88694306_88694407	A3SS	12.3	3.1	16.5	0	15.4	16.5	1,1,NA,0.571,0.697,1,0.217,0.579,0.708,1	1,1	1	0.752444	0.247556	0.0265723	0.60574	sig	GO:0008150	biological_process	SF3B1_MUT_13del_MUT_vs_SF3b1_MUT_13del_WT
A3SS_14769	WDR11	chr10	+	120874684_120878459_120875531_120878459_120873838_120873923	A3SS	24.1	3.9	20	0	28	20	0.886,1,0.68,0.818,1,1,0.769,0.586,0.739,0.455	1,1	1	0.7933	0.2067	0.00656392	0.373443	sig	GO:0006886|GO:0007507|GO:0008589|GO:0035264|GO:0060271|GO:0060322|GO:0099041	intracellular protein transport|heart development|regulation of smoothened signaling pathway|multicellular organism growth|cilium assembly|head development|vesicle tethering to Golgi	SF3B1_MUT_13del_MUT_vs_SF3b1_MUT_13del_WT
A3SS_14796	NA	chr19	-	35743154_35743345_35743154_35743208_35743808_35743904	A3SS	29.2	1.8	20.5	0	31	20.5	0.875,0.917,0.805,0.8,0.931,0.829,1,0.966,0.862,0.879	1,1	1	0.8864	0.1136	0.000452572	0.117556	sig	NA	NA	SF3B1_MUT_13del_MUT_vs_SF3b1_MUT_13del_WT
A3SS_14832	PIK3CD	chr1	+	9710104_9710596_9710423_9710596_9651731_9664758	A3SS	16.9	1.9	14	0	18.8	14	0.926,1,0.333,0.579,0.7,1,1,1,0.778,0.838	1,1	1	0.8154	0.1846	0.0285591	0.622468	sig	GO:0001779|GO:0001816|GO:0002250|GO:0002551|GO:0002679|GO:0006468|GO:0006661|GO:0006954|GO:0007165|GO:0007411|GO:0010628|GO:0010629|GO:0010818|GO:0014065|GO:0014068|GO:0016310|GO:0019221|GO:0030101|GO:0030217|GO:0030335|GO:0030593|GO:0033031|GO:0035747|GO:0035754|GO:0036092|GO:0042110|GO:0042113|GO:0043303|GO:0045087|GO:0046854|GO:0048015|GO:0050852|GO:0050853|GO:0051897|GO:0060374|GO:0072672	natural killer cell differentiation|cytokine production|adaptive immune response|mast cell chemotaxis|respiratory burst involved in defense response|protein phosphorylation|phosphatidylinositol biosynthetic process|inflammatory response|signal transduction|axon guidance|positive regulation of gene expression|negative regulation of gene expression|T cell chemotaxis|phosphatidylinositol 3-kinase si…	SF3B1_MUT_13del_MUT_vs_SF3b1_MUT_13del_WT
A3SS_14849	SLC25A44	chr1	+	156195492_156200472_156196012_156200472_156193931_156194247	A3SS	17.5	1.6	13	0	19.1	13	0.786,0.765,0.818,1,1,0.786,0.733,0.938,1,1	1,1	1	0.8826	0.1174	0.00995481	0.430925	sig	GO:0055085	transmembrane transport	SF3B1_MUT_13del_MUT_vs_SF3b1_MUT_13del_WT
A3SS_14897	TSNARE1	chr8	-	142274780_142281947_142274780_142274863_142284412_142284485	A3SS	4.3	4.3	0.5	2.5	8.6	3	0.263,0.333,0.692,0.167,0.636,0,0.2,0.778,0.333,0.25	0.143,0	0.0715	0.3652	-0.2937	0.0478777	0.728757	sig	GO:0006886|GO:0006906|GO:0048278	intracellular protein transport|vesicle fusion|vesicle docking	SF3B1_MUT_13del_MUT_vs_SF3b1_MUT_13del_WT
A3SS_14936	RNPC3	chr1	+	103539592_103541475_103541349_103541475_103537387_103540866	A3SS	14.7	1.8	17	0	16.5	17	0.667,1,0.895,1,0.818,0.778,1,0.875,0.714,0.529	1,1	1	0.8276	0.1724	0.00741885	0.388714	sig	GO:0000398|GO:0008380	mRNA splicing, via spliceosome|RNA splicing	SF3B1_MUT_13del_MUT_vs_SF3b1_MUT_13del_WT
A3SS_14956	PPP6R2	chr22	+	50388985_50389111_50389033_50389111_50372071_50372150	A3SS	31.6	7.1	22	1.5	38.7	23.5	0.816,0.763,0.803,0.844,0.882,0.536,0.803,0.66,0.618,0.848	0.859,0.922	0.8905	0.7573	0.1332	0.0437775	0.712658	sig	GO:0043666	regulation of phosphoprotein phosphatase activity	SF3B1_MUT_13del_MUT_vs_SF3b1_MUT_13del_WT
A3SS_14958	PPP6R2	chr22	+	50393749_50394135_50393892_50394135_50389033_50389111	A3SS	12.6	18.2	5.5	18	30.8	23.5	0.475,0.455,0.333,0.19,0.067,0.224,0.25,0.149,0.218,0.278	0.143,0.127	0.135	0.2639	-0.1289	0.0113353	0.450133	sig	GO:0043666	regulation of phosphoprotein phosphatase activity	SF3B1_MUT_13del_MUT_vs_SF3b1_MUT_13del_WT
A3SS_14960	SAMHD1	chr20	-	36916948_36917215_36916948_36917096_36919363_36919519	A3SS	3.1	3.4	1	5.5	6.5	6.5	0.833,0.2,0.444,0,0.333,1,0.077,0,0.333,0.2	0,0.1	0.05	0.342	-0.292	0.0344441	0.665743	sig	GO:0000724|GO:0006203|GO:0006955|GO:0006974|GO:0009264|GO:0016446|GO:0045088|GO:0046061|GO:0051289|GO:0051607|GO:0060337|GO:0060339|GO:0090501|GO:0110025	double-strand break repair via homologous recombination|dGTP catabolic process|immune response|cellular response to DNA damage stimulus|deoxyribonucleotide catabolic process|somatic hypermutation of immunoglobulin genes|regulation of innate immune response|dATP catabolic process|protein homotetramerization|defense response to virus|type I interferon signaling pathway|negative regulation of type I…	SF3B1_MUT_13del_MUT_vs_SF3b1_MUT_13del_WT
A3SS_15051	KCTD10	chr12	-	109469514_109471377_109469514_109469728_109477259_109477300	A3SS	7.2	16.9	1.5	20	24.1	21.5	0.195,0.2,0.182,0.238,0.217,0.231,0.111,0.08,0.05,0.277	0.02,0.063	0.0415	0.1781	-0.1366	0.0118741	0.456481	sig	GO:0006511|GO:0016567|GO:0035024|GO:0043161|GO:0051260	ubiquitin-dependent protein catabolic process|protein ubiquitination|negative regulation of Rho protein signal transduction|proteasome-mediated ubiquitin-dependent protein catabolic process|protein homooligomerization	SF3B1_MUT_13del_MUT_vs_SF3b1_MUT_13del_WT
A3SS_15110	LETMD1	chr12	+	51052087_51052207_51052091_51052207_51049033_51049185	A3SS	3.7	27.5	0.5	25	31.2	25.5	0.073,0.195,0.294,0.188,0.156,0.079,0.042,0.025,0.167,0.071	0.042,0	0.021	0.129	-0.108	0.0226227	0.577057	sig			SF3B1_MUT_13del_MUT_vs_SF3b1_MUT_13del_WT
A3SS_15111	LETMD1	chr12	+	51053777_51053860_51053811_51053860_51049033_51049185	A3SS	28.9	13.5	41	4	42.4	45	0.679,0.83,0.781,0.52,0.755,0.649,0.709,0.488,0.538,0.529	0.898,0.868	0.883	0.6478	0.2352	0.000217756	0.0858772	sig			SF3B1_MUT_13del_MUT_vs_SF3b1_MUT_13del_WT
A3SS_15121	ZNF717	chr3	-	75741609_75741865_75741609_75741736_75783305_75783364	A3SS	20.4	17.1	9	25.5	37.5	34.5	0.275,0.55,0.387,0.194,0.494,0.509,0.28,0.667,0.224,0.32	0.1,0.2	0.15	0.39	-0.24	0.0323934	0.650792	sig	GO:0006355	regulation of transcription, DNA-templated	SF3B1_MUT_13del_MUT_vs_SF3b1_MUT_13del_WT
A3SS_15130	UTP14A	chrX	+	129912578_129919294_129919174_129919294_129911765_129912710	A3SS	4	3.3	8	0.5	7.3	8.5	0.111,0.333,0.778,0.263,1,0.538,0,1,0.412,0.412	0.8,1	0.9	0.4847	0.4153	0.0465464	0.722398	sig	GO:0006364	rRNA processing	SF3B1_MUT_13del_MUT_vs_SF3b1_MUT_13del_WT
A3SS_15171	SNX10	chr7	+	26352892_26354184_26354056_26354184_26346419_26353034	A3SS	8.9	1.7	4	0	10.6	4	0.474,0,1,0.714,1,1,0.636,0.833,1,0.263	1,1	1	0.692	0.308	0.0217832	0.572797	sig	GO:0001696|GO:0006897|GO:0007032|GO:0015031|GO:0030282|GO:0030316|GO:0044691|GO:0045453|GO:0055074|GO:0060271|GO:0061512|GO:0071539|GO:0097178|GO:1990830	gastric acid secretion|endocytosis|endosome organization|protein transport|bone mineralization|osteoclast differentiation|tooth eruption|bone resorption|calcium ion homeostasis|cilium assembly|protein localization to cilium|protein localization to centrosome|ruffle assembly|cellular response to leukemia inhibitory factor	SF3B1_MUT_13del_MUT_vs_SF3b1_MUT_13del_WT
A3SS_15294	CD200	chr3	+	112347534_112347830_112347557_112347830_112344961_112347423	A3SS	19.3	23.7	22.5	11.5	43	34	0.466,0.478,0.547,0.621,0.3,0.502,0.362,0.322,0.387,0.334	0.611,0.621	0.616	0.4319	0.1841	0.000389808	0.107848	sig	GO:0002695|GO:0008285|GO:0032088|GO:0032793|GO:0034113|GO:0043031|GO:0050776|GO:0071636|GO:0098609|GO:0150072|GO:0150074|GO:0150077|GO:0150079|GO:1900165|GO:1901215|GO:1904465|GO:1905522|GO:2000405	negative regulation of leukocyte activation|negative regulation of cell proliferation|negative regulation of NF-kappaB transcription factor activity|positive regulation of CREB transcription factor activity|heterotypic cell-cell adhesion|negative regulation of macrophage activation|regulation of immune response|positive regulation of transforming growth factor beta production|cell-cell adhesion|p…	SF3B1_MUT_13del_MUT_vs_SF3b1_MUT_13del_WT
A3SS_15315	CLASP2	chr3	-	33696854_33701200_33696854_33700398_33717807_33718356	A3SS	5.1	1.7	3	2	6.8	5	0.576,1,NA,0.6,0.429,0.5,0.778,1,1,0.333	0.5,0.4	0.45	0.690667	-0.240667	0.045364	0.717341	sig	GO:0000226|GO:0006903|GO:0007020|GO:0007026|GO:0007030|GO:0007052|GO:0007163|GO:0010458|GO:0010470|GO:0010634|GO:0010717|GO:0031023|GO:0031110|GO:0032886|GO:0034453|GO:0045921|GO:0051301|GO:0051497|GO:0051895|GO:0072659|GO:0090091|GO:1903690|GO:1904261	microtubule cytoskeleton organization|vesicle targeting|microtubule nucleation|negative regulation of microtubule depolymerization|Golgi organization|mitotic spindle organization|establishment or maintenance of cell polarity|exit from mitosis|regulation of gastrulation|positive regulation of epithelial cell migration|regulation of epithelial to mesenchymal transition|microtubule organizing center…	SF3B1_MUT_13del_MUT_vs_SF3b1_MUT_13del_WT
A3SS_15343	BCLAF3	chrX	-	19953777_19954210_19953777_19953892_19955390_19955566	A3SS	10.4	24	16.5	11	34.4	27.5	0.333,0,0.039,0.069,0.235,0.273,0.275,0.158,0.053,0.148	0.389,0.463	0.426	0.1583	0.2677	0.00927429	0.420712	sig			SF3B1_MUT_13del_MUT_vs_SF3b1_MUT_13del_WT
A3SS_15387	LILRA2	chr19	+	54632988_54633318_54633015_54633318_54632463_54632825	A3SS	4.8	1	4	0	5.8	4	0,0.442,0.826,1,0.704,0.888,0.76,0.704,1,0.442	1,1	1	0.6766	0.3234	0.00889959	0.414539	sig	GO:0002220|GO:0002283|GO:0006952|GO:0007165|GO:0031665|GO:0032604|GO:0032635|GO:0032637|GO:0034144|GO:0045087|GO:0050718|GO:0050867|GO:0051928|GO:0071611|GO:1904469|GO:2000778	innate immune response activating cell surface receptor signaling pathway|neutrophil activation involved in immune response|defense response|signal transduction|negative regulation of lipopolysaccharide-mediated signaling pathway|granulocyte macrophage colony-stimulating factor production|interleukin-6 production|interleukin-8 production|negative regulation of toll-like receptor 4 signaling pathw…	SF3B1_MUT_13del_MUT_vs_SF3b1_MUT_13del_WT
A3SS_15408	ANKRD17	chr4	-	73135116_73135265_73135116_73135262_73141740_73141843	A3SS	35.2	3.7	31	7.5	38.9	38.5	0.907,0.919,0.719,0.936,0.973,0.884,0.955,0.962,0.858,0.963	0.806,0.8	0.803	0.9076	-0.1046	0.00182164	0.222261	sig	GO:0001955|GO:0006275|GO:0016032|GO:0042742|GO:0043123|GO:0045087|GO:0045787|GO:0051151|GO:1900087|GO:1900245|GO:1900246	blood vessel maturation|regulation of DNA replication|viral process|defense response to bacterium|positive regulation of I-kappaB kinase/NF-kappaB signaling|innate immune response|positive regulation of cell cycle|negative regulation of smooth muscle cell differentiation|positive regulation of G1/S transition of mitotic cell cycle|positive regulation of MDA-5 signaling pathway|positive regulation…	SF3B1_MUT_13del_MUT_vs_SF3b1_MUT_13del_WT
A3SS_15462	LLGL2	chr17	+	75574452_75574668_75574609_75574668_75574212_75574260	A3SS	13.9	5.3	9.5	10	19.2	19.5	0.412,0.548,0.667,0.875,0.412,0.545,0.548,0.515,0.66,0.474	0.333,0.314	0.3235	0.5656	-0.2421	0.000347727	0.101865	sig	GO:0006887|GO:0008593|GO:0030866|GO:0032878|GO:0043547|GO:0051294|GO:0051301	exocytosis|regulation of Notch signaling pathway|cortical actin cytoskeleton organization|regulation of establishment or maintenance of cell polarity|positive regulation of GTPase activity|establishment of spindle orientation|cell division	SF3B1_MUT_13del_MUT_vs_SF3b1_MUT_13del_WT
A3SS_15466	RPS6KA4	chr11	+	64361851_64362002_64361906_64362002_64361641_64361745	A3SS	32	7.7	38	2.5	39.7	40.5	0.652,0.775,0.86,0.958,0.678,0.691,0.733,0.717,0.596,0.773	0.907,0.909	0.908	0.7433	0.1647	0.000784007	0.152789	sig	GO:0001818|GO:0006355|GO:0006468|GO:0006954|GO:0016572|GO:0032793|GO:0033129|GO:0035066|GO:0035556|GO:0043987|GO:0043988|GO:0045944|GO:0051092|GO:0070498	negative regulation of cytokine production|regulation of transcription, DNA-templated|protein phosphorylation|inflammatory response|histone phosphorylation|positive regulation of CREB transcription factor activity|positive regulation of histone phosphorylation|positive regulation of histone acetylation|intracellular signal transduction|histone H3-S10 phosphorylation|histone H3-S28 phosphorylation…	SF3B1_MUT_13del_MUT_vs_SF3b1_MUT_13del_WT
A3SS_15476	SIPA1	chr11	+	65642936_65645129_65644710_65645129_65642462_65642639	A3SS	6.8	0.9	4.5	0	7.7	4.5	0.667,0.5,1,1,1,0.692,1,0.556,1,0.714	1,1	1	0.8129	0.1871	0.0187174	0.54759	sig	GO:0007010|GO:0007162|GO:0007165|GO:0030308|GO:0035556|GO:0042631|GO:0043547|GO:0045786|GO:0051056	cytoskeleton organization|negative regulation of cell adhesion|signal transduction|negative regulation of cell growth|intracellular signal transduction|cellular response to water deprivation|positive regulation of GTPase activity|negative regulation of cell cycle|regulation of small GTPase mediated signal transduction	SF3B1_MUT_13del_MUT_vs_SF3b1_MUT_13del_WT
A3SS_15480	SIPA1	chr11	+	65642936_65645129_65644954_65645129_65642462_65644826	A3SS	5.1	2.4	5.5	0	7.5	5.5	0.286,NA,1,1,0.692,0.217,1,1,0.636,0.75	1,1	1	0.731222	0.268778	0.0310493	0.641275	sig	GO:0007010|GO:0007162|GO:0007165|GO:0030308|GO:0035556|GO:0042631|GO:0043547|GO:0045786|GO:0051056	cytoskeleton organization|negative regulation of cell adhesion|signal transduction|negative regulation of cell growth|intracellular signal transduction|cellular response to water deprivation|positive regulation of GTPase activity|negative regulation of cell cycle|regulation of small GTPase mediated signal transduction	SF3B1_MUT_13del_MUT_vs_SF3b1_MUT_13del_WT
A3SS_15509	POLM	chr7	-	44074130_44074233_44074130_44074220_44074397_44074530	A3SS	50.6	11.2	49	1	61.8	50	0.935,0.447,0.866,0.872,0.877,0.849,0.63,0.862,0.895,0.813	0.961,1	0.9805	0.8046	0.1759	0.00664181	0.375116	sig	GO:0006284|GO:0006303|GO:0006310|GO:0016446|GO:0030183|GO:0071897	base-excision repair|double-strand break repair via nonhomologous end joining|DNA recombination|somatic hypermutation of immunoglobulin genes|B cell differentiation|DNA biosynthetic process	SF3B1_MUT_13del_MUT_vs_SF3b1_MUT_13del_WT
A3SS_15616	STK17B	chr2	-	196145910_196155435_196145910_196155043_196156438_196156651	A3SS	89	4.5	72	0.5	93.5	72.5	1,0.846,0.87,0.824,0.862,0.843,0.809,0.654,0.947,1	1,0.981	0.9905	0.8655	0.125	0.00399252	0.306734	sig	GO:0006468|GO:0006915|GO:0035556|GO:0046777|GO:2000271	protein phosphorylation|apoptotic process|intracellular signal transduction|protein autophosphorylation|positive regulation of fibroblast apoptotic process	SF3B1_MUT_13del_MUT_vs_SF3b1_MUT_13del_WT
A3SS_15621	NSD1	chr5	+	177275946_177280834_177280564_177280834_177273671_177276101	A3SS	11.9	1.8	6	0	13.7	6	0.867,1,0.6,0.867,0.636,0.565,1,0.583,1,0.714	1,1	1	0.7832	0.2168	0.00464036	0.323439	sig	GO:0000122|GO:0000414|GO:0006355|GO:0010452|GO:0016571|GO:0033135|GO:0034770|GO:0045893|GO:1903025	negative regulation of transcription by RNA polymerase II|regulation of histone H3-K36 methylation|regulation of transcription, DNA-templated|histone H3-K36 methylation|histone methylation|regulation of peptidyl-serine phosphorylation|histone H4-K20 methylation|positive regulation of transcription, DNA-templated|regulation of RNA polymerase II regulatory region sequence-specific DNA binding	SF3B1_MUT_13del_MUT_vs_SF3b1_MUT_13del_WT
A3SS_15671	EIF4G3	chr1	-	20950002_20950111_20950002_20950108_20969473_20969596	A3SS	32.1	25.1	16.5	31.5	57.2	48	0.698,0.634,0.588,0.495,0.539,0.537,0.668,0.462,0.586,0.438	0.354,0.321	0.3375	0.5645	-0.227	0.000127079	0.0650954	sig	GO:0006413|GO:0006446|GO:0010507	translational initiation|regulation of translational initiation|negative regulation of autophagy	SF3B1_MUT_13del_MUT_vs_SF3b1_MUT_13del_WT
A3SS_15684	FASTKD2	chr2	+	206769849_206770194_206770127_206770194_206766643_206767470	A3SS	38.9	2.8	37	0	41.7	37	1,1,1,0.813,0.943,0.923,0.891,0.843,0.73,0.803	1,1	1	0.8946	0.1054	0.00665026	0.375395	sig	GO:0006468|GO:0070131|GO:1902775	protein phosphorylation|positive regulation of mitochondrial translation|mitochondrial large ribosomal subunit assembly	SF3B1_MUT_13del_MUT_vs_SF3b1_MUT_13del_WT
A3SS_15762	FAM13A-AS1	chr4	+	88722136_88722344_88722150_88722344_88711854_88712017	A3SS	4.7	16.4	12.5	17.5	21.1	30	0.194,0.307,0.128,0.261,0.364,0.044,0.028,0.535,0.261,0.169	0.356,0.411	0.3835	0.2291	0.1544	0.0236436	0.584199	sig			SF3B1_MUT_13del_MUT_vs_SF3b1_MUT_13del_WT
A3SS_15782	ZNF138	chr7	+	64796979_64814147_64799190_64814147_64794427_64794571	A3SS	6.2	1.3	3	0	7.5	3	0.556,0.385,1,0.857,0.778,0.692,1,1,0.8,0.636	1,1	1	0.7704	0.2296	0.00662781	0.374787	sig	GO:0006355	regulation of transcription, DNA-templated	SF3B1_MUT_13del_MUT_vs_SF3b1_MUT_13del_WT
A3SS_15811	PPP3CC	chr8	+	22477646_22498112_22498000_22498112_22475499_22495090	A3SS	17.2	1.2	7.5	0	18.4	7.5	1,1,1,1,1,0.444,0.84,0.889,0.778,0.765	1,1	1	0.8716	0.1284	0.0489651	0.732144	sig	GO:0006470|GO:0007420|GO:0033173|GO:0097720|GO:1900244|GO:1900740	protein dephosphorylation|brain development|calcineurin-NFAT signaling cascade|calcineurin-mediated signaling|positive regulation of synaptic vesicle endocytosis|positive regulation of protein insertion into mitochondrial membrane involved in apoptotic signaling pathway	SF3B1_MUT_13del_MUT_vs_SF3b1_MUT_13del_WT
A3SS_15812	PPP3CC	chr8	+	22498379_22511231_22501639_22511231_22498000_22498112	A3SS	36.7	3.2	31.5	0	39.9	31.5	0.594,1,1,0.846,0.739,1,1,0.8,0.875,1	1,1	1	0.8854	0.1146	0.0309053	0.640339	sig	GO:0006470|GO:0007420|GO:0033173|GO:0097720|GO:1900244|GO:1900740	protein dephosphorylation|brain development|calcineurin-NFAT signaling cascade|calcineurin-mediated signaling|positive regulation of synaptic vesicle endocytosis|positive regulation of protein insertion into mitochondrial membrane involved in apoptotic signaling pathway	SF3B1_MUT_13del_MUT_vs_SF3b1_MUT_13del_WT
A3SS_15877	SIK3	chr11	-	116927218_116949859_116927218_116927380_116950132_116950256	A3SS	13.5	3.8	10	0	17.3	10	0.86,0.875,0.556,0.636,0.333,0.714,0.733,0.636,0.84,0.2	1,1	1	0.6383	0.3617	0.000645005	0.139316	sig	GO:0000226|GO:0006468|GO:0035556|GO:1904263|GO:1904515	microtubule cytoskeleton organization|protein phosphorylation|intracellular signal transduction|positive regulation of TORC1 signaling|positive regulation of TORC2 signaling	SF3B1_MUT_13del_MUT_vs_SF3b1_MUT_13del_WT
A3SS_15946	MAP7D1	chr1	+	36178418_36178596_36178445_36178596_36177872_36178201	A3SS	16	1.7	13	4.5	17.7	17.5	0.748,1,0.922,0.781,1,1,0.655,1,1,0.798	0.725,0.679	0.702	0.8904	-0.1884	0.00387877	0.303839	sig	GO:0000226	microtubule cytoskeleton organization	SF3B1_MUT_13del_MUT_vs_SF3b1_MUT_13del_WT
A3SS_15954	CELF2	chr10	+	11228387_11249201_11249152_11249201_11217424_11228461	A3SS	11.7	1.5	5.5	0	13.2	5.5	0.143,1,0.765,1,0.895,0.778,0.692,0.5,1,0.81	1,1	1	0.7583	0.2417	0.019052	0.551622	sig	GO:0000381|GO:0006376|GO:0006396|GO:0008016	regulation of alternative mRNA splicing, via spliceosome|mRNA splice site selection|RNA processing|regulation of heart contraction	SF3B1_MUT_13del_MUT_vs_SF3b1_MUT_13del_WT
A3SS_15955	WDR91	chr7	-	135204267_135204707_135204267_135204704_135205927_135206058	A3SS	7.7	4.6	0.5	4	12.3	4.5	0.797,1,0.831,1,0.551,1,1,0.702,0.211,0.563	0.14,0	0.07	0.7655	-0.6955	0.00164952	0.214023	sig	GO:0006511|GO:0043551|GO:0045022|GO:1903362	ubiquitin-dependent protein catabolic process|regulation of phosphatidylinositol 3-kinase activity|early endosome to late endosome transport|regulation of cellular protein catabolic process	SF3B1_MUT_13del_MUT_vs_SF3b1_MUT_13del_WT
A3SS_15983	SNX29	chr16	+	12240222_12278036_12262831_12278036_12199600_12199683	A3SS	5.2	0.7	7	0	5.9	7	0.333,1,1,1,1,0.333,0.5,1,1,0.333	1,1	1	0.7499	0.2501	0.0384442	0.691939	sig			SF3B1_MUT_13del_MUT_vs_SF3b1_MUT_13del_WT
A3SS_15991	KDM3B	chr5	+	138380172_138381590_138381350_138381590_138379583_138379708	A3SS	9.4	1.6	6.5	0	11	6.5	0.739,0,1,0.846,0.636,0.75,0.667,0.647,1,0.6	1,1	1	0.6885	0.3115	0.00670065	0.375814	sig	GO:0033169|GO:0055114|GO:0072718|GO:0098869	histone H3-K9 demethylation|oxidation-reduction process|response to cisplatin|cellular oxidant detoxification	SF3B1_MUT_13del_MUT_vs_SF3b1_MUT_13del_WT
A3SS_16003	HSD17B11	chr4	-	87372708_87374414_87372708_87373312_87374698_87374830	A3SS	7.1	2.4	4.5	0	9.5	4.5	0.9,0.333,1,0,1,0.474,0.333,1,0.25,0.364	1,1	1	0.5654	0.4346	0.00506901	0.335587	sig	GO:0006703|GO:0006710|GO:0055114	estrogen biosynthetic process|androgen catabolic process|oxidation-reduction process	SF3B1_MUT_13del_MUT_vs_SF3b1_MUT_13del_WT
A3SS_16034	NAPB	chr20	-	23397071_23397200_23397071_23397188_23402992_23403072	A3SS	0.8	7.9	0	9.5	8.7	9.5	0.205,NA,0.091,0.091,0.205,0,0.375,0,0,0	0,0	0	0.107444	-0.107444	0.039312	0.695376	sig	GO:0006886|GO:0010807|GO:0035249|GO:0035494	intracellular protein transport|regulation of synaptic vesicle priming|synaptic transmission, glutamatergic|SNARE complex disassembly	SF3B1_MUT_13del_MUT_vs_SF3b1_MUT_13del_WT
A3SS_16072	ZNF25	chr10	-	37957419_37970357_37957419_37957546_37971707_37971807	A3SS	4.7	13.3	9.5	7	18	16.5	0.034,0.091,0.128,0.241,0.25,0.029,0.2,0.056,0.25,0.188	0.333,0.421	0.377	0.1467	0.2303	0.0491908	0.732334	sig	GO:0006357	regulation of transcription by RNA polymerase II	SF3B1_MUT_13del_MUT_vs_SF3b1_MUT_13del_WT
A3SS_16098	CLINT1	chr5	-	157785742_157789073_157785742_157787992_157791702_157791995	A3SS	17.2	0.6	11	1.5	17.8	12.5	0.867,1,0.765,0.905,1,1,1,1,1,1	0.818,0.765	0.7915	0.9537	-0.1622	0.0161918	0.514447	sig	GO:0006897|GO:0048268	endocytosis|clathrin coat assembly	SF3B1_MUT_13del_MUT_vs_SF3b1_MUT_13del_WT
A3SS_16115	KIF2A	chr5	+	62354314_62355254_62355158_62355254_62353274_62354369	A3SS	6.9	1.3	5	0	8.2	5	0.75,0.5,1,1,0.429,0.7,1,0.111,1,1	1,1	1	0.749	0.251	0.0324641	0.651498	sig	GO:0000226|GO:0006890|GO:0007018|GO:0007019|GO:0007052|GO:0007399|GO:0019886|GO:0030154|GO:0030334|GO:0051301|GO:0090307	microtubule cytoskeleton organization|retrograde vesicle-mediated transport, Golgi to ER|microtubule-based movement|microtubule depolymerization|mitotic spindle organization|nervous system development|antigen processing and presentation of exogenous peptide antigen via MHC class II|cell differentiation|regulation of cell migration|cell division|mitotic spindle assembly	SF3B1_MUT_13del_MUT_vs_SF3b1_MUT_13del_WT
A3SS_16143	SMPD4	chr2	-	130156584_130156813_130156584_130156675_130164373_130164445	A3SS	10.8	0.7	10	0	11.5	10	1,1,0.8,1,1,0.667,0.879,1,0.556,0.778	1,1	1	0.868	0.132	0.0302646	0.636472	sig	GO:0001701|GO:0006685|GO:0006687|GO:0046475|GO:0046513|GO:0071356	in utero embryonic development|sphingomyelin catabolic process|glycosphingolipid metabolic process|glycerophospholipid catabolic process|ceramide biosynthetic process|cellular response to tumor necrosis factor	SF3B1_MUT_13del_MUT_vs_SF3b1_MUT_13del_WT
A3SS_16148	ZNF75A	chr16	+	3317189_3318852_3322914_3318852_3313048_3313175	A3SS	2.8	1.6	5	0.5	4.4	5.5	0.6,NA,1,0.5,1,0.2,0,0.375,0.5,0.429	1,0.818	0.909	0.511556	0.397444	0.0406597	0.701873	sig	GO:0006355|GO:0008150	regulation of transcription, DNA-templated|biological_process	SF3B1_MUT_13del_MUT_vs_SF3b1_MUT_13del_WT
A3SS_16167	TNKS2	chr10	+	91811369_91813207_91812982_91813207_91798311_91812818	A3SS	11.4	1.5	8.5	3	12.9	11.5	0.76,1,1,1,0.647,0.385,0.909,1,0.455,0.833	0.6,0.571	0.5855	0.7989	-0.2134	0.0182698	0.543924	sig	GO:0000209|GO:0006471|GO:0016055|GO:0032212|GO:0035264|GO:0040014|GO:0070198|GO:0070212|GO:0070213|GO:0090263|GO:1904355|GO:1904357	protein polyubiquitination|protein ADP-ribosylation|Wnt signaling pathway|positive regulation of telomere maintenance via telomerase|multicellular organism growth|regulation of multicellular organism growth|protein localization to chromosome, telomeric region|protein poly-ADP-ribosylation|protein auto-ADP-ribosylation|positive regulation of canonical Wnt signaling pathway|positive regulation of t…	SF3B1_MUT_13del_MUT_vs_SF3b1_MUT_13del_WT
A3SS_16172	TCF3	chr19	-	1612206_1615480_1612206_1612475_1615685_1615821	A3SS	9.1	1.2	9	0	10.3	9	1,1,0.571,1,0.7,0.789,0.6,0.778,1,1	1,1	1	0.8438	0.1562	0.0213551	0.568175	sig	GO:0000122|GO:0002326|GO:0006351|GO:0006355|GO:0030183|GO:0033152|GO:0045666|GO:0045893|GO:0045944|GO:0051091|GO:0051149|GO:1902036	negative regulation of transcription by RNA polymerase II|B cell lineage commitment|transcription, DNA-templated|regulation of transcription, DNA-templated|B cell differentiation|immunoglobulin V(D)J recombination|positive regulation of neuron differentiation|positive regulation of transcription, DNA-templated|positive regulation of transcription by RNA polymerase II|positive regulation of DNA-bi…	SF3B1_MUT_13del_MUT_vs_SF3b1_MUT_13del_WT
A3SS_16233	PLEKHB2	chr2	+	131140166_131140275_131140169_131140275_131132901_131133015	A3SS	16.6	2.7	12	0	19.3	12	0.864,0.688,0.946,0.907,0.495,0.922,0.71,0.756,1,0.946	1,1	1	0.8234	0.1766	0.00625214	0.365374	sig	GO:0045595	regulation of cell differentiation	SF3B1_MUT_13del_MUT_vs_SF3b1_MUT_13del_WT
A3SS_16281	FAM193B	chr5	-	177521973_177523015_177521973_177522071_177523158_177523265	A3SS	23	7.4	14	8.5	30.4	22.5	0.489,0.6,0.951,0.789,0.75,0.6,0.545,0.282,0.438,0.742	0.45,0.455	0.4525	0.6186	-0.1661	0.0244507	0.590288	sig			SF3B1_MUT_13del_MUT_vs_SF3b1_MUT_13del_WT
A3SS_16304	RRAGB	chrX	+	55752226_55753514_55752240_55753514_55751100_55751196	A3SS	6.4	11.3	4	14	17.7	18	0.726,0.371,0.362,0.261,0.407,0.21,0.607,0.529,0.216,0.081	0.164,0.218	0.191	0.377	-0.186	0.0220364	0.572916	sig	GO:0007050|GO:0009267|GO:0010506|GO:0016241|GO:0032006|GO:0032008|GO:0034198|GO:0034613|GO:0071230|GO:1904263|GO:1990253	cell cycle arrest|cellular response to starvation|regulation of autophagy|regulation of macroautophagy|regulation of TOR signaling|positive regulation of TOR signaling|cellular response to amino acid starvation|cellular protein localization|cellular response to amino acid stimulus|positive regulation of TORC1 signaling|cellular response to leucine starvation	SF3B1_MUT_13del_MUT_vs_SF3b1_MUT_13del_WT
A3SS_16328	MALT1	chr18	+	58698248_58700591_58700440_58700591_58696365_58698421	A3SS	8	1	6.5	0	9	6.5	1,0.6,1,1,1,0.545,0.75,0.875,0.75,0.667	1,1	1	0.8187	0.1813	0.0109228	0.446346	sig	GO:0001923|GO:0002223|GO:0002726|GO:0006508|GO:0006952|GO:0007250|GO:0009620|GO:0016567|GO:0031398|GO:0031663|GO:0032731|GO:0032743|GO:0038095|GO:0042098|GO:0042113|GO:0042981|GO:0043066|GO:0043123|GO:0043280|GO:0045087|GO:0050852|GO:0050856|GO:0051092|GO:0051168|GO:0051259|GO:2000321	B-1 B cell differentiation|stimulatory C-type lectin receptor signaling pathway|positive regulation of T cell cytokine production|proteolysis|defense response|activation of NF-kappaB-inducing kinase activity|response to fungus|protein ubiquitination|positive regulation of protein ubiquitination|lipopolysaccharide-mediated signaling pathway|positive regulation of interleukin-1 beta production|posi…	SF3B1_MUT_13del_MUT_vs_SF3b1_MUT_13del_WT
A3SS_16381	NUP93	chr16	+	56841941_56850286_56844498_56850286_56841704_56842343	A3SS	15.8	1.1	6.5	0	16.9	6.5	0.886,1,1,0.636,1,0.862,0.889,0.714,1,1	1,1	1	0.8987	0.1013	0.0378044	0.689365	sig	GO:0006110|GO:0006406|GO:0006409|GO:0006606|GO:0006998|GO:0016032|GO:0016925|GO:0016973|GO:0019083|GO:0051292|GO:0060391|GO:0060395|GO:0060964|GO:0072001|GO:0075733|GO:1900034	regulation of glycolytic process|mRNA export from nucleus|tRNA export from nucleus|protein import into nucleus|nuclear envelope organization|viral process|protein sumoylation|poly(A)+ mRNA export from nucleus|viral transcription|nuclear pore complex assembly|positive regulation of SMAD protein signal transduction|SMAD protein signal transduction|regulation of gene silencing by miRNA|renal system …	SF3B1_MUT_13del_MUT_vs_SF3b1_MUT_13del_WT
A3SS_16387	COQ4	chr9	+	128326311_128332282_128332165_128332282_128325778_128325881	A3SS	34.8	3.2	31.5	0.5	38	32	0.795,1,0.68,0.862,1,0.778,0.929,0.765,0.85,0.857	0.952,1	0.976	0.8516	0.1244	0.0224728	0.576236	sig	GO:0006744	ubiquinone biosynthetic process	SF3B1_MUT_13del_MUT_vs_SF3b1_MUT_13del_WT
A3SS_16406	NFX1	chr9	+	33293652_33295427_33293679_33295427_33290510_33290597	A3SS	9.8	1.2	5	0	11	5	0.946,0.613,0.725,1,0.826,0.704,0.826,0.704,1,1	1,1	1	0.8344	0.1656	0.00569926	0.352912	sig	GO:0000122|GO:0006355|GO:0006366|GO:0006954|GO:0016032|GO:0016567|GO:0045347	negative regulation of transcription by RNA polymerase II|regulation of transcription, DNA-templated|transcription by RNA polymerase II|inflammatory response|viral process|protein ubiquitination|negative regulation of MHC class II biosynthetic process	SF3B1_MUT_13del_MUT_vs_SF3b1_MUT_13del_WT
A3SS_16449	MED23	chr6	-	131610045_131614238_131610045_131610246_131618406_131618519	A3SS	28	4.2	21.5	0	32.2	21.5	0.467,0.81,0.857,1,0.886,0.952,0.615,0.8,1,0.674	1,1	1	0.8061	0.1939	0.00660628	0.374146	sig	GO:0006355|GO:0006357|GO:0006367|GO:0010628|GO:1903508	regulation of transcription, DNA-templated|regulation of transcription by RNA polymerase II|transcription initiation from RNA polymerase II promoter|positive regulation of gene expression|positive regulation of nucleic acid-templated transcription	SF3B1_MUT_13del_MUT_vs_SF3b1_MUT_13del_WT
A3SS_16455	ZNF607	chr19	-	37707913_37708012_37707913_37708009_37709695_37709822	A3SS	9.2	26.7	10	16.5	35.9	26.5	0.495,0,0.29,0.076,0.227,0.14,0.285,0.261,0.24,0.354	0.37,0.375	0.3725	0.2368	0.1357	0.0136864	0.484686	sig	GO:0006355	regulation of transcription, DNA-templated	SF3B1_MUT_13del_MUT_vs_SF3b1_MUT_13del_WT
A3SS_16462	SNHG14	chr15	+	25086330_25089866_25087466_25089866_25085189_25086614	A3SS	11.2	0.9	8	0	12.1	8	NA,0.778,1,1,0.875,0.917,1,0.333,0.667,0.875	1,1	1	0.827222	0.172778	0.0434759	0.711832	sig			SF3B1_MUT_13del_MUT_vs_SF3b1_MUT_13del_WT
A3SS_16464	GABPA	chr21	+	25741560_25741675_25741572_25741675_25734569_25740032	A3SS	5.7	0.6	7.5	4.5	6.3	12	1,1,1,0.643,0.643,1,0.643,1,1,0.844	0.558,0.643	0.6005	0.8773	-0.2768	0.00898646	0.416525	sig	GO:0000122|GO:0001825|GO:0006357|GO:0006366|GO:0007005|GO:0010628|GO:0030154|GO:0045653|GO:0045944|GO:1903351	negative regulation of transcription by RNA polymerase II|blastocyst formation|regulation of transcription by RNA polymerase II|transcription by RNA polymerase II|mitochondrion organization|positive regulation of gene expression|cell differentiation|negative regulation of megakaryocyte differentiation|positive regulation of transcription by RNA polymerase II|cellular response to dopamine	SF3B1_MUT_13del_MUT_vs_SF3b1_MUT_13del_WT
A3SS_16490	SDCCAG8	chr1	+	243307786_243306548_243307966_243306548_243304712_243304777	A3SS	4.7	1	2.5	4	5.7	6.5	1,NA,0.667,0.286,0,1,1,0.2,1,0.882	0.273,0.2	0.2365	0.670556	-0.434056	0.0125929	0.467666	sig	GO:0000086|GO:0001764|GO:0007098|GO:0010389|GO:0030010|GO:0031023|GO:0035148|GO:0097711|GO:1902017	G2/M transition of mitotic cell cycle|neuron migration|centrosome cycle|regulation of G2/M transition of mitotic cell cycle|establishment of cell polarity|microtubule organizing center organization|tube formation|ciliary basal body-plasma membrane docking|regulation of cilium assembly	SF3B1_MUT_13del_MUT_vs_SF3b1_MUT_13del_WT
A3SS_16502	MBD5	chr2	+	148310129_148342336_148342213_148342336_148178699_148178793	A3SS	5.5	1.3	3.5	2.5	6.8	6	1,1,1,0.143,1,0.692,0.6,1,0.333,0.5	0.429,0.4	0.4145	0.7268	-0.3123	0.0137019	0.484892	sig	GO:0007399|GO:0016579|GO:0040014|GO:0042593|GO:0050795|GO:0060399	nervous system development|protein deubiquitination|regulation of multicellular organism growth|glucose homeostasis|regulation of behavior|positive regulation of growth hormone receptor signaling pathway	SF3B1_MUT_13del_MUT_vs_SF3b1_MUT_13del_WT
A3SS_16511	BMP2K	chr4	+	78848110_78851056_78850923_78851056_78847187_78848154	A3SS	15.4	1.6	17	5.5	17	22.5	0.643,0.5,0.882,1,1,0.923,0.889,0.636,1,0.905	0.609,0.6	0.6045	0.8378	-0.2333	0.00256611	0.257149	sig	GO:0006468|GO:0030500|GO:0045747|GO:0050790|GO:2000369	protein phosphorylation|regulation of bone mineralization|positive regulation of Notch signaling pathway|regulation of catalytic activity|regulation of clathrin-dependent endocytosis	SF3B1_MUT_13del_MUT_vs_SF3b1_MUT_13del_WT
A3SS_16552	PRPF38B	chr1	+	108697809_108698827_108698603_108698827_108696276_108696351	A3SS	53	9.9	52.5	2.5	62.9	55	0.718,0.867,0.719,0.743,0.863,0.545,0.647,0.738,0.833,0.726	0.889,0.934	0.9115	0.7399	0.1716	0.00418279	0.313131	sig	GO:0006397|GO:0008380	mRNA processing|RNA splicing	SF3B1_MUT_13del_MUT_vs_SF3b1_MUT_13del_WT
A3SS_16553	PRPF38B	chr1	+	108697946_108698827_108698603_108698827_108696276_108696351	A3SS	55.1	9.9	57.5	2.5	65	60	0.688,0.867,0.733,0.76,0.868,0.556,0.659,0.758,0.833,0.748	0.895,0.941	0.918	0.747	0.171	0.00482449	0.329265	sig	GO:0006397|GO:0008380	mRNA processing|RNA splicing	SF3B1_MUT_13del_MUT_vs_SF3b1_MUT_13del_WT
A3SS_16590	PXK	chr3	+	58412900_58412963_58412903_58412963_58410089_58410159	A3SS	75.8	22	32.5	15.5	97.8	48	0.799,0.755,0.741,0.797,0.797,0.691,0.768,0.847,0.786,0.758	0.655,0.691	0.673	0.7739	-0.1009	0.0349867	0.668233	sig	GO:0006468|GO:0006954|GO:0032780|GO:0042391|GO:0043271|GO:0050804	protein phosphorylation|inflammatory response|negative regulation of ATPase activity|regulation of membrane potential|negative regulation of ion transport|modulation of chemical synaptic transmission	SF3B1_MUT_13del_MUT_vs_SF3b1_MUT_13del_WT
A3SS_16749	TRMT11	chr6	+	126010924_126011417_126011252_126011417_126008656_126008745	A3SS	25.3	7.4	23.5	1.5	32.7	25	0.787,0.222,1,0.692,0.348,0.673,0.667,0.607,0.947,0.385	0.905,0.875	0.89	0.6328	0.2572	0.0107362	0.443272	sig	GO:0030488	tRNA methylation	SF3B1_MUT_13del_MUT_vs_SF3b1_MUT_13del_WT
A3SS_16776	TBC1D10C	chr11	+	67407548_67409133_67408978_67409133_67406826_67407760	A3SS	46.1	2.8	41.5	0	48.9	41.5	0.907,0.857,0.966,1,0.925,0.972,1,0.609,0.813,0.833	1,1	1	0.8882	0.1118	0.0156666	0.509579	sig	GO:0006886|GO:0042147|GO:0043312|GO:0050869|GO:0070373|GO:0070885|GO:0090630|GO:1902017	intracellular protein transport|retrograde transport, endosome to Golgi|neutrophil degranulation|negative regulation of B cell activation|negative regulation of ERK1 and ERK2 cascade|negative regulation of calcineurin-NFAT signaling cascade|activation of GTPase activity|regulation of cilium assembly	SF3B1_MUT_13del_MUT_vs_SF3b1_MUT_13del_WT
A3SS_16845	SKIL	chr3	+	170363970_170381341_170381243_170381341_170359622_170367808	A3SS	4.3	2.1	3.5	0	6.4	3.5	0.6,1,0.429,0.429,0.385,1,0.565,1,0.25,0	1,1	1	0.5658	0.4342	0.0030774	0.277437	sig	GO:0000122|GO:0001825|GO:0002260|GO:0007050|GO:0007179|GO:0007283|GO:0030512|GO:0030514|GO:0034097|GO:0045596|GO:0050772|GO:0070306|GO:1902043|GO:1902231	negative regulation of transcription by RNA polymerase II|blastocyst formation|lymphocyte homeostasis|cell cycle arrest|transforming growth factor beta receptor signaling pathway|spermatogenesis|negative regulation of transforming growth factor beta receptor signaling pathway|negative regulation of BMP signaling pathway|response to cytokine|negative regulation of cell differentiation|positive reg…	SF3B1_MUT_13del_MUT_vs_SF3b1_MUT_13del_WT
A3SS_16877	TTC31	chr2	+	74491943_74492055_74492003_74492055_74491480_74491666	A3SS	9.1	14.2	12	7.5	23.3	19.5	0.164,0.082,0.365,0.082,0.312,0.33,0.303,0.439,0.215,0.436	0.446,0.54	0.493	0.2728	0.2202	0.0396001	0.696463	sig			SF3B1_MUT_13del_MUT_vs_SF3b1_MUT_13del_WT
A3SS_16919	SELENOO	chr22	+	50212467_50215867_50212625_50215867_50210630_50210911	A3SS	11.6	1.1	11	0	12.7	11	1,NA,0.857,0.6,1,0.8,0.882,1,0.583,1	1,1	1	0.858	0.142	0.0352471	0.670654	sig	GO:0018117	protein adenylylation	SF3B1_MUT_13del_MUT_vs_SF3b1_MUT_13del_WT
A3SS_16926	ZNF189	chr9	+	101404017_101410660_101407928_101410660_101399925_101400010	A3SS	24.8	59.6	10.5	79	84.4	89.5	0.383,0.13,0.152,0.132,0.242,0.124,0.255,0.074,0.216,0.141	0.059,0.065	0.062	0.1849	-0.1229	0.00193861	0.228771	sig	GO:0000122	negative regulation of transcription by RNA polymerase II	SF3B1_MUT_13del_MUT_vs_SF3b1_MUT_13del_WT
A3SS_16957	CCDC189	chr16	-	30759341_30759557_30759341_30759458_30759653_30759724	A3SS	9.9	3.8	5.5	0	13.7	5.5	0.656,1,0.463,0.393,0.913,0.501,0.37,1,0.557,0.43	1,1	1	0.6283	0.3717	0.00115517	0.184181	sig			SF3B1_MUT_13del_MUT_vs_SF3b1_MUT_13del_WT
A3SS_16965	CKAP4	chr12	-	106240321_106249414_106240321_106240349_106254077_106254219	A3SS	17.5	15.4	15.5	5	32.9	20.5	0.667,0.556,0.208,0.407,0.422,0.222,0.364,0.417,0.222,0.789	0.63,0.583	0.6065	0.4274	0.1791	0.0218733	0.572916	sig	GO:0043312|GO:0043687|GO:0044267	neutrophil degranulation|post-translational protein modification|cellular protein metabolic process	SF3B1_MUT_13del_MUT_vs_SF3b1_MUT_13del_WT
A3SS_17015	MPHOSPH9	chr12	-	123227462_123227616_123227462_123227572_123230260_123230522	A3SS	53.8	10.4	60.5	4.5	64.2	65	0.748,0.777,0.758,0.716,0.717,0.728,0.895,0.855,0.911,0.783	0.913,0.895	0.904	0.7888	0.1152	0.000912871	0.164675	sig			SF3B1_MUT_13del_MUT_vs_SF3b1_MUT_13del_WT
A3SS_17046	POGLUT1	chr3	+	119488725_119488987_119488928_119488987_119486832_119488834	A3SS	5.1	1.2	2	1.5	6.3	3.5	0.444,1,1,0.333,0.714,0.6,1,0.667,1,0.75	0.333,0.429	0.381	0.7508	-0.3698	0.00432702	0.316508	sig	GO:0001756|GO:0006493|GO:0007369|GO:0010470|GO:0018242|GO:0045747|GO:0048318|GO:0048339|GO:0060537|GO:0072358	somitogenesis|protein O-linked glycosylation|gastrulation|regulation of gastrulation|protein O-linked glycosylation via serine|positive regulation of Notch signaling pathway|axial mesoderm development|paraxial mesoderm development|muscle tissue development|cardiovascular system development	SF3B1_MUT_13del_MUT_vs_SF3b1_MUT_13del_WT
A3SS_17062	PIGG	chr4	+	525170_527230_527038_527230_523458_523651	A3SS	15	3.3	9	3	18.3	12	0.619,1,0.75,1,0.778,0.739,0.481,0.613,0.765,0.75	0.636,0.579	0.6075	0.7495	-0.142	0.0403339	0.70021	sig	GO:0006506|GO:0016254	GPI anchor biosynthetic process|preassembly of GPI anchor in ER membrane	SF3B1_MUT_13del_MUT_vs_SF3b1_MUT_13del_WT
A3SS_17063	PIGG	chr4	+	525170_527230_527038_527230_523458_523913	A3SS	18.2	25.2	11.5	30	43.4	41.5	0.458,0.127,0.118,0.193,0.293,0.273,0.474,0.286,0.324,0.234	0.151,0.171	0.161	0.278	-0.117	0.0142878	0.493207	sig	GO:0006506|GO:0016254	GPI anchor biosynthetic process|preassembly of GPI anchor in ER membrane	SF3B1_MUT_13del_MUT_vs_SF3b1_MUT_13del_WT
A3SS_17096	TRAK1	chr3	+	42089799_42125614_42091445_42125614_42087103_42087400	A3SS	11.7	1.8	3.5	0	13.5	3.5	1,1,1,0.333,1,0.833,0.905,0.667,1,0.429	1,1	1	0.8167	0.1833	0.0487253	0.731278	sig	GO:0006357|GO:0006493|GO:0006605|GO:0008089|GO:0008104|GO:0008333|GO:0022008|GO:0047496|GO:0048311|GO:0048813|GO:0050772|GO:0098957	regulation of transcription by RNA polymerase II|protein O-linked glycosylation|protein targeting|anterograde axonal transport|protein localization|endosome to lysosome transport|neurogenesis|vesicle transport along microtubule|mitochondrion distribution|dendrite morphogenesis|positive regulation of axonogenesis|anterograde axonal transport of mitochondrion	SF3B1_MUT_13del_MUT_vs_SF3b1_MUT_13del_WT
A3SS_17098	TRAK1	chr3	+	42089799_42125614_42103531_42125614_42087103_42087400	A3SS	14.3	1.1	7	0	15.4	7	0.714,1,1,0.667,1,1,0.778,0.913,1,0.857	1,1	1	0.8929	0.1071	0.0297751	0.632508	sig	GO:0006357|GO:0006493|GO:0006605|GO:0008089|GO:0008104|GO:0008333|GO:0022008|GO:0047496|GO:0048311|GO:0048813|GO:0050772|GO:0098957	regulation of transcription by RNA polymerase II|protein O-linked glycosylation|protein targeting|anterograde axonal transport|protein localization|endosome to lysosome transport|neurogenesis|vesicle transport along microtubule|mitochondrion distribution|dendrite morphogenesis|positive regulation of axonogenesis|anterograde axonal transport of mitochondrion	SF3B1_MUT_13del_MUT_vs_SF3b1_MUT_13del_WT
A3SS_17101	TRAK1	chr3	+	42091445_42125614_42103531_42125614_42087103_42087400	A3SS	12	1.1	5	0	13.1	5	0.636,1,1,0.714,1,1,0.667,0.895,1,0.909	1,1	1	0.8821	0.1179	0.0357198	0.673714	sig	GO:0006357|GO:0006493|GO:0006605|GO:0008089|GO:0008104|GO:0008333|GO:0022008|GO:0047496|GO:0048311|GO:0048813|GO:0050772|GO:0098957	regulation of transcription by RNA polymerase II|protein O-linked glycosylation|protein targeting|anterograde axonal transport|protein localization|endosome to lysosome transport|neurogenesis|vesicle transport along microtubule|mitochondrion distribution|dendrite morphogenesis|positive regulation of axonogenesis|anterograde axonal transport of mitochondrion	SF3B1_MUT_13del_MUT_vs_SF3b1_MUT_13del_WT
A3SS_17103	TRAK1	chr3	+	42093269_42125614_42103531_42125614_42087103_42087400	A3SS	10.2	1.1	5	0	11.3	5	0.636,1,1,0.667,1,1,0.636,0.875,1,0.8	1,1	1	0.8614	0.1386	0.0249063	0.593959	sig	GO:0006357|GO:0006493|GO:0006605|GO:0008089|GO:0008104|GO:0008333|GO:0022008|GO:0047496|GO:0048311|GO:0048813|GO:0050772|GO:0098957	regulation of transcription by RNA polymerase II|protein O-linked glycosylation|protein targeting|anterograde axonal transport|protein localization|endosome to lysosome transport|neurogenesis|vesicle transport along microtubule|mitochondrion distribution|dendrite morphogenesis|positive regulation of axonogenesis|anterograde axonal transport of mitochondrion	SF3B1_MUT_13del_MUT_vs_SF3b1_MUT_13del_WT
A3SS_17136	ALOX5	chr10	+	45412188_45412313_45412190_45412313_45382482_45382681	A3SS	2.9	10	5.5	6.5	12.9	12	0.284,0.124,0.331,0.284,0.135,0.186,0.248,0.055,0.355,0.497	0.398,0.471	0.4345	0.2499	0.1846	0.0248065	0.593253	sig	GO:0002540|GO:0006691|GO:0019221|GO:0019370|GO:0019372|GO:0035655|GO:0042759|GO:0043312|GO:0055114|GO:2001301	leukotriene production involved in inflammatory response|leukotriene metabolic process|cytokine-mediated signaling pathway|leukotriene biosynthetic process|lipoxygenase pathway|interleukin-18-mediated signaling pathway|long-chain fatty acid biosynthetic process|neutrophil degranulation|oxidation-reduction process|lipoxin biosynthetic process	SF3B1_MUT_13del_MUT_vs_SF3b1_MUT_13del_WT
A3SS_17171	SUSD3	chr9	+	93064486_93075972_93075571_93075972_93058706_93058830	A3SS	11.2	0.8	11	0	12	11	0.862,0.75,1,1,1,1,0.833,1,0.667,0.333	1,1	1	0.8445	0.1555	0.0495971	0.734619	sig			SF3B1_MUT_13del_MUT_vs_SF3b1_MUT_13del_WT
A3SS_17179	SUSD3	chr9	+	93064486_93075972_93068101_93075972_93058706_93064609	A3SS	8.7	9.7	4	20	18.4	24	0.391,0.158,0.238,0.185,0.643,0.333,0.366,0.333,0.2,0.263	0.102,0.077	0.0895	0.311	-0.2215	0.000772756	0.152007	sig			SF3B1_MUT_13del_MUT_vs_SF3b1_MUT_13del_WT
A3SS_17199	LHPP	chr10	+	124526149_124614141_124613263_124614141_124517179_124546241	A3SS	7.3	3.2	9.5	6	10.5	15.5	1,0.35,1,1,0.355,1,0.28,1,1,1	0.429,0.467	0.448	0.7985	-0.3505	0.00783497	0.396458	sig	GO:0006470|GO:0006796|GO:0009168|GO:0016311	protein dephosphorylation|phosphate-containing compound metabolic process|purine ribonucleoside monophosphate biosynthetic process|dephosphorylation	SF3B1_MUT_13del_MUT_vs_SF3b1_MUT_13del_WT
A3SS_17297	HSPBP1	chr19	-	55265277_55265378_55265277_55265367_55265885_55265982	A3SS	6.1	1.3	5	0	7.4	5	0.784,0.645,0.879,0.377,1,0.845,1,0.718,1,1	1,1	1	0.8248	0.1752	0.0234182	0.581992	sig	GO:0006457|GO:0031398|GO:0032436|GO:0043086	protein folding|positive regulation of protein ubiquitination|positive regulation of proteasomal ubiquitin-dependent protein catabolic process|negative regulation of catalytic activity	SF3B1_MUT_13del_MUT_vs_SF3b1_MUT_13del_WT
A3SS_17307	NADSYN1	chr11	+	71498886_71501541_71501301_71501541_71498351_71499039	A3SS	9.2	1.7	3.5	0	10.9	3.5	0.571,0.875,0.818,1,0.652,1,0,0.778,1,0.565	1,1	1	0.7259	0.2741	0.0195507	0.55585	sig	GO:0009435|GO:0019674	NAD biosynthetic process|NAD metabolic process	SF3B1_MUT_13del_MUT_vs_SF3b1_MUT_13del_WT
A3SS_17329	ISOC2	chr19	-	55455259_55455378_55455259_55455330_55455635_55455845	A3SS	4.9	27.9	9	12	32.8	21	0.145,0.298,0.09,0.139,0.184,0.072,0.213,0.127,0.023,0.027	0.298,0.355	0.3265	0.1318	0.1947	0.0125349	0.466741	sig	GO:0031648	protein destabilization	SF3B1_MUT_13del_MUT_vs_SF3b1_MUT_13del_WT
A3SS_17343	SNX19	chr11	-	130907952_130908445_130907952_130908083_130910269_130910370	A3SS	18.3	1.4	22.5	0	19.7	22.5	0.684,1,1,0.778,1,0.61,0.818,1,1,0.9	1,1	1	0.879	0.121	0.0296952	0.63208	sig	GO:0002062|GO:0006887|GO:0030073|GO:1990502	chondrocyte differentiation|exocytosis|insulin secretion|dense core granule maturation	SF3B1_MUT_13del_MUT_vs_SF3b1_MUT_13del_WT
A3SS_17380	RLF	chr1	+	40223220_40231658_40223295_40231658_40222573_40222710	A3SS	9.8	0.8	6	0	10.6	6	1,0.821,1,1,0.632,1,0.774,0.696,1,0.759	1,1	1	0.8682	0.1318	0.0197496	0.557149	sig	GO:0006355|GO:0015074|GO:0044030|GO:0045893|GO:0045944|GO:0051276|GO:0097692	regulation of transcription, DNA-templated|DNA integration|regulation of DNA methylation|positive regulation of transcription, DNA-templated|positive regulation of transcription by RNA polymerase II|chromosome organization|histone H3-K4 monomethylation	SF3B1_MUT_13del_MUT_vs_SF3b1_MUT_13del_WT
A3SS_17398	PNPLA8	chr7	-	108479183_108485762_108479183_108479379_108487944_108487953	A3SS	15.7	10.2	14	13.5	25.9	27.5	0.588,0.5,0.391,0.394,0.724,0.319,0.556,0.429,0.357,0.333	0.333,0.348	0.3405	0.4591	-0.1186	0.0188742	0.54949	sig	GO:0001516|GO:0006631|GO:0008219|GO:0019369|GO:0034638|GO:0036151|GO:0036152|GO:0043651|GO:0046338|GO:0050482	prostaglandin biosynthetic process|fatty acid metabolic process|cell death|arachidonic acid metabolic process|phosphatidylcholine catabolic process|phosphatidylcholine acyl-chain remodeling|phosphatidylethanolamine acyl-chain remodeling|linoleic acid metabolic process|phosphatidylethanolamine catabolic process|arachidonic acid secretion	SF3B1_MUT_13del_MUT_vs_SF3b1_MUT_13del_WT
A3SS_17407	KHNYN	chr14	+	24434099_24436179_24436071_24436179_24432935_24434196	A3SS	39.3	4.4	37	0	43.7	37	0.552,0.793,0.917,1,0.938,0.797,0.83,0.878,0.705,0.905	1,1	1	0.8315	0.1685	0.00264421	0.259224	sig	GO:0008150	biological_process	SF3B1_MUT_13del_MUT_vs_SF3b1_MUT_13del_WT
A3SS_17514	AL355315.1	chr10	+	97654038_97656416_97656284_97656416_97650940_97654109	A3SS	12.4	2.5	8.5	0	14.9	8.5	0.882,0.5,0.25,0.429,1,0.176,0.6,0.727,1,1	1,1	1	0.6564	0.3436	0.0071125	0.38295	sig			SF3B1_MUT_13del_MUT_vs_SF3b1_MUT_13del_WT
A3SS_17537	KYAT3	chr1	-	88949090_88952954_88949090_88949277_88953062_88953152	A3SS	17.7	34.8	21	17.5	52.5	38.5	0.237,0.226,0.304,0.207,0.224,0.163,0.118,0.237,0.126,0.232	0.379,0.37	0.3745	0.2074	0.1671	4.50088e-06	0.00878075	sig	GO:0006103|GO:0006520|GO:0009058|GO:0070189|GO:0097052	2-oxoglutarate metabolic process|cellular amino acid metabolic process|biosynthetic process|kynurenine metabolic process|L-kynurenine metabolic process	SF3B1_MUT_13del_MUT_vs_SF3b1_MUT_13del_WT
A3SS_17541	KLHDC2	chr14	+	49785579_49786385_49800549_49786385_49782541_49782594	A3SS	3.1	1.2	0	5	4.3	5	1,0.273,1,0.538,0,1,0,1,1,0.333	0,0	0	0.6144	-0.6144	0.0015537	0.209042	sig			SF3B1_MUT_13del_MUT_vs_SF3b1_MUT_13del_WT
A3SS_17623	BET1	chr7	-	93975903_93981792_93975903_93976100_93996264_93996321	A3SS	4.3	12.1	4.5	5	16.4	9.5	0.059,0.111,0.116,0.12,0,0.171,0.2,0,0.097,0.478	0.333,0.273	0.303	0.1352	0.1678	0.0172629	0.528679	sig	GO:0006888|GO:0015031|GO:0048208|GO:0048280	ER to Golgi vesicle-mediated transport|protein transport|COPII vesicle coating|vesicle fusion with Golgi apparatus	SF3B1_MUT_13del_MUT_vs_SF3b1_MUT_13del_WT
A3SS_17633	GTF2I	chr7	+	74715122_74716950_74716893_74716950_74714859_74714916	A3SS	17.6	11.4	6.5	7	29	13.5	0.623,0.778,0.467,0.429,0.5,0.417,0.206,0.579,0.216,0.477	0.294,0.333	0.3135	0.4692	-0.1557	0.0231705	0.580319	sig	GO:0006355|GO:0006366|GO:0006367|GO:0007165|GO:0016525|GO:0051481	regulation of transcription, DNA-templated|transcription by RNA polymerase II|transcription initiation from RNA polymerase II promoter|signal transduction|negative regulation of angiogenesis|negative regulation of cytosolic calcium ion concentration	SF3B1_MUT_13del_MUT_vs_SF3b1_MUT_13del_WT
A3SS_17681	ENTPD1	chr10	+	95861250_95864861_95864723_95864861_95860468_95861361	A3SS	12.2	1.4	6.5	0	13.6	6.5	0.625,1,0.714,1,0.909,0.6,0.6,1,1,0.892	1,1	1	0.834	0.166	0.0164708	0.517048	sig	GO:0007155|GO:0007596|GO:0034656	cell adhesion|blood coagulation|nucleobase-containing small molecule catabolic process	SF3B1_MUT_13del_MUT_vs_SF3b1_MUT_13del_WT
A3SS_17732	RASGRP3	chr2	+	33531051_33534400_33534322_33534400_33527136_33531099	A3SS	18.8	6.1	13.5	7.5	24.9	21	0.75,0.478,0.5,0.571,0.467,0.75,0.63,0.75,1,0.676	0.438,0.52	0.479	0.6572	-0.1782	0.0409254	0.70329	sig	GO:0000165|GO:0007264|GO:0007265|GO:0043547	MAPK cascade|small GTPase mediated signal transduction|Ras protein signal transduction|positive regulation of GTPase activity	SF3B1_MUT_13del_MUT_vs_SF3b1_MUT_13del_WT
A3SS_17753	EED	chr11	+	86249470_86250448_86250295_86250448_86244543_86249560	A3SS	6.3	2	0.5	3.5	8.3	4	1,0.2,0.429,0.778,1,0.778,0.5,0.538,0.538,0	0.2,0	0.1	0.5761	-0.4761	0.0322978	0.64959	sig	GO:0000122|GO:0006342|GO:0006349|GO:0021510|GO:0045814|GO:0045892|GO:0061087|GO:0070317|GO:0070734|GO:1990830|GO:2000011	negative regulation of transcription by RNA polymerase II|chromatin silencing|regulation of gene expression by genetic imprinting|spinal cord development|negative regulation of gene expression, epigenetic|negative regulation of transcription, DNA-templated|positive regulation of histone H3-K27 methylation|negative regulation of G0 to G1 transition|histone H3-K27 methylation|cellular response to l…	SF3B1_MUT_13del_MUT_vs_SF3b1_MUT_13del_WT
A3SS_17767	KHDRBS2	chr6	-	61901243_61968919_61901243_61939528_61978065_62001737	A3SS	7.9	4.4	5.5	9	12.3	14.5	1,0.5,0.444,1,0.647,0.81,1,0.043,0.2,0.625	0.211,0.333	0.272	0.6269	-0.3549	0.0200605	0.56023	sig	GO:0006397|GO:0048024	mRNA processing|regulation of mRNA splicing, via spliceosome	SF3B1_MUT_13del_MUT_vs_SF3b1_MUT_13del_WT
A3SS_17836	GGNBP2	chr17	+	36585021_36585450_36585299_36585450_36581343_36585106	A3SS	12.9	3.4	2	2.5	16.3	4.5	0.628,1,0.733,0.889,0.6,0.481,0.6,0.294,0.8,0.778	0.2,0.333	0.2665	0.6803	-0.4138	0.0155622	0.508435	sig	GO:0007283|GO:0008285|GO:0010629|GO:0030154|GO:0033140|GO:0042532|GO:0060716|GO:0061099	spermatogenesis|negative regulation of cell proliferation|negative regulation of gene expression|cell differentiation|negative regulation of peptidyl-serine phosphorylation of STAT protein|negative regulation of tyrosine phosphorylation of STAT protein|labyrinthine layer blood vessel development|negative regulation of protein tyrosine kinase activity	SF3B1_MUT_13del_MUT_vs_SF3b1_MUT_13del_WT
A3SS_17843	KDM4A	chr1	+	43700534_43703736_43703616_43703736_43697842_43698013	A3SS	19.9	44.5	8.5	45.5	64.4	54	0.313,0.347,0.141,0.146,0.216,0.134,0.278,0.098,0.211,0.117	0.064,0.092	0.078	0.2001	-0.1221	0.00346975	0.291276	sig	GO:0006338|GO:0010507|GO:0010629|GO:0016032|GO:0016577|GO:0033169|GO:0045892|GO:0055114|GO:0070544	chromatin remodeling|negative regulation of autophagy|negative regulation of gene expression|viral process|histone demethylation|histone H3-K9 demethylation|negative regulation of transcription, DNA-templated|oxidation-reduction process|histone H3-K36 demethylation	SF3B1_MUT_13del_MUT_vs_SF3b1_MUT_13del_WT
A3SS_17920	TTC17	chr11	+	43411886_43414776_43414589_43414776_43407352_43411927	A3SS	5	2	4.5	0	7	4.5	0.5,0.714,1,0.231,0.714,0.75,1,0.25,0.667,0.333	1,1	1	0.6159	0.3841	0.00192392	0.227642	sig	GO:0030041|GO:0044782	actin filament polymerization|cilium organization	SF3B1_MUT_13del_MUT_vs_SF3b1_MUT_13del_WT
A3SS_18008	RBM6	chr3	+	50046715_50048319_50048244_50048319_49999439_50046833	A3SS	25.6	2	16.5	0	27.6	16.5	1,1,0.857,0.818,0.806,0.84,0.9,0.822,0.737,0.949	1,1	1	0.8729	0.1271	0.00129109	0.193703	sig	GO:0006396	RNA processing	SF3B1_MUT_13del_MUT_vs_SF3b1_MUT_13del_WT
A3SS_18024	VRK2	chr2	+	58141730_58146474_58146315_58146474_58139665_58141784	A3SS	13.3	1.9	9	0	15.2	9	0.724,1,0.222,1,1,0.8,0.5,0.833,0.933,1	1,1	1	0.8012	0.1988	0.0387704	0.693164	sig	GO:0006468|GO:0016032|GO:0018105|GO:0034599|GO:0043408|GO:0046777|GO:2000659	protein phosphorylation|viral process|peptidyl-serine phosphorylation|cellular response to oxidative stress|regulation of MAPK cascade|protein autophosphorylation|regulation of interleukin-1-mediated signaling pathway	SF3B1_MUT_13del_MUT_vs_SF3b1_MUT_13del_WT
A3SS_18025	CEP192	chr18	+	13012949_13013025_13012998_13013025_13008499_13008631	A3SS	54.2	7.4	41.5	1.5	61.6	43	0.724,0.802,0.851,0.821,0.843,0.821,0.823,0.886,0.899,0.784	0.934,0.965	0.9495	0.8254	0.1241	0.00611834	0.361697	sig	GO:0000086|GO:0009617|GO:0010389|GO:0010923|GO:0051298|GO:0071539|GO:0090222|GO:0090307|GO:0097711	G2/M transition of mitotic cell cycle|response to bacterium|regulation of G2/M transition of mitotic cell cycle|negative regulation of phosphatase activity|centrosome duplication|protein localization to centrosome|centrosome-templated microtubule nucleation|mitotic spindle assembly|ciliary basal body-plasma membrane docking	SF3B1_MUT_13del_MUT_vs_SF3b1_MUT_13del_WT
A3SS_18031	TANK	chr2	+	161204150_161204793_161204674_161204793_161203486_161204243	A3SS	37.7	4	12	4	41.7	16	0.775,0.944,0.956,1,0.76,1,0.818,0.767,0.895,0.547	0.583,0.625	0.604	0.8462	-0.2422	0.000765326	0.151484	sig	GO:0006508|GO:0006974|GO:0007165|GO:0007249|GO:0016032|GO:0035666|GO:0043124|GO:0071347|GO:0071356|GO:0071479|GO:1903003|GO:2000158	proteolysis|cellular response to DNA damage stimulus|signal transduction|I-kappaB kinase/NF-kappaB signaling|viral process|TRIF-dependent toll-like receptor signaling pathway|negative regulation of I-kappaB kinase/NF-kappaB signaling|cellular response to interleukin-1|cellular response to tumor necrosis factor|cellular response to ionizing radiation|positive regulation of protein deubiquitination…	SF3B1_MUT_13del_MUT_vs_SF3b1_MUT_13del_WT
A3SS_18036	HYI	chr1	-	43451934_43452046_43451934_43452031_43452204_43453909	A3SS	8	6.6	5	10	14.6	15	0.467,0.385,0.778,0.28,0.467,0.388,0.467,0.467,0.887,0.814	0.305,0.305	0.305	0.54	-0.235	0.0059466	0.358047	sig	GO:0008150|GO:0046487	biological_process|glyoxylate metabolic process	SF3B1_MUT_13del_MUT_vs_SF3b1_MUT_13del_WT
A3SS_18083	LARP7	chr4	+	112638617_112644871_112644667_112644871_112638617_112644488	A3SS	10.6	4.9	12.5	2	15.5	14.5	0.75,0.429,0.385,0.538,0.778,0.462,0.6,0.257,0.586,0.625	0.733,0.778	0.7555	0.541	0.2145	0.00355943	0.293764	sig	GO:0006396	RNA processing	SF3B1_MUT_13del_MUT_vs_SF3b1_MUT_13del_WT
A3SS_18098	FAAH	chr1	+	46413074_46413220_46413122_46413220_46412142_46412251	A3SS	11.3	0.3	7.5	1	11.6	8.5	1,1,0.891,1,1,0.772,1,1,1,1	0.844,0.826	0.835	0.9663	-0.1313	0.000476101	0.121263	sig	GO:0009062|GO:0019369|GO:0052651	fatty acid catabolic process|arachidonic acid metabolic process|monoacylglycerol catabolic process	SF3B1_MUT_13del_MUT_vs_SF3b1_MUT_13del_WT
A3SS_18121	ZNF736	chr7	+	64336903_64336982_64336907_64336982_64336258_64336385	A3SS	11.4	1	8.5	6.5	12.4	15	1,0.244,1,1,1,1,0.872,0.781,0.853,0.936	0.548,0.576	0.562	0.8686	-0.3066	0.0024116	0.251155	sig	GO:0006355	regulation of transcription, DNA-templated	SF3B1_MUT_13del_MUT_vs_SF3b1_MUT_13del_WT
A3SS_18134	DPAGT1	chr11	-	119100629_119100877_119100629_119100843_119101017_119101138	A3SS	4.8	22.1	2	24	26.9	26	0.474,0.349,0.086,0.018,0.22,0.109,0.093,0.5,0,0.385	0.075,0	0.0375	0.2234	-0.1859	0.0325148	0.65166	sig	GO:0006047|GO:0006487|GO:0006488|GO:0006489|GO:0019348|GO:0051259	UDP-N-acetylglucosamine metabolic process|protein N-linked glycosylation|dolichol-linked oligosaccharide biosynthetic process|dolichyl diphosphate biosynthetic process|dolichol metabolic process|protein complex oligomerization	SF3B1_MUT_13del_MUT_vs_SF3b1_MUT_13del_WT
A3SS_18171	MBD4	chr3	-	129437719_129438906_129437719_129437965_129439729_129440029	A3SS	17.4	3.4	14	11	20.8	25	0.879,1,0.81,1,0.533,0.786,0.308,1,0.771,0.481	0.385,0.4	0.3925	0.7568	-0.3643	0.000989276	0.171591	sig	GO:0006281|GO:0009314|GO:0032355|GO:0045008	DNA repair|response to radiation|response to estradiol|depyrimidination	SF3B1_MUT_13del_MUT_vs_SF3b1_MUT_13del_WT
A3SS_18185	WDFY4	chr10	+	48782278_48786870_48786638_48786870_48779940_48782374	A3SS	29.5	2.8	18.5	3	32.3	21.5	0.968,0.882,0.818,1,0.81,0.833,0.59,0.692,1,1	0.714,0.762	0.738	0.8593	-0.1213	0.0411173	0.70403	sig			SF3B1_MUT_13del_MUT_vs_SF3b1_MUT_13del_WT
A3SS_18193	DRAM2	chr1	-	111137522_111139714_111137522_111137586_111140037_111140216	A3SS	144.8	40.8	148	0	185.6	148	0.581,0.952,1,0.388,0.804,0.597,0.618,0.781,1,0.288	1,1	1	0.7009	0.2991	0.00425882	0.315203	sig	GO:0006914|GO:0006915|GO:0007601|GO:0010506|GO:0045494	autophagy|apoptotic process|visual perception|regulation of autophagy|photoreceptor cell maintenance	SF3B1_MUT_13del_MUT_vs_SF3b1_MUT_13del_WT
A3SS_18208	CAMTA2	chr17	-	4982088_4982175_4982088_4982160_4982756_4982892	A3SS	13.2	12.7	5.5	13	25.9	18.5	0.376,0.2,0.218,0.432,0.715,0.416,0.724,0.778,0.517,0.48	0.285,0.26	0.2725	0.4856	-0.2131	0.00896795	0.416243	sig	GO:0006357|GO:0014898|GO:0045944	regulation of transcription by RNA polymerase II|cardiac muscle hypertrophy in response to stress|positive regulation of transcription by RNA polymerase II	SF3B1_MUT_13del_MUT_vs_SF3b1_MUT_13del_WT
A3SS_18223	LINC02245	chr2	-	64901839_64904620_64901839_64903672_64904990_64905137	A3SS	19.8	1.2	11.5	0	21	11.5	0.684,1,0.939,1,0.84,1,0.652,0.946,1,0.905	1,1	1	0.8966	0.1034	0.0344713	0.66577	sig			SF3B1_MUT_13del_MUT_vs_SF3b1_MUT_13del_WT
A3SS_18226	TTC13	chr1	-	230916192_230916302_230916192_230916299_230920509_230920594	A3SS	35.9	9.3	25.5	13	45.2	38.5	0.788,1,0.71,0.778,0.793,0.815,0.719,0.938,0.791,0.733	0.662,0.648	0.655	0.8065	-0.1515	0.000591925	0.135349	sig			SF3B1_MUT_13del_MUT_vs_SF3b1_MUT_13del_WT
A3SS_18259	ABCA7	chr19	+	1042285_1042397_1042319_1042397_1042063_1042176	A3SS	11.8	8.1	9.5	1.5	19.9	11	0.643,0.692,0.652,0.84,0.545,0.48,0.491,0.385,0.25,0.765	0.771,0.882	0.8265	0.5743	0.2522	0.0370952	0.68437	sig	GO:0006869|GO:0006909|GO:0007613|GO:0010875|GO:0018149|GO:0033344|GO:0033700|GO:0034205|GO:0034380|GO:0034504|GO:0038027|GO:0042985|GO:0044857|GO:0045332|GO:0045806|GO:0050766|GO:0055085|GO:0070374|GO:0150094|GO:1900223|GO:1901076|GO:1902430|GO:1902991|GO:1902995|GO:2000010	lipid transport|phagocytosis|memory|positive regulation of cholesterol efflux|peptide cross-linking|cholesterol efflux|phospholipid efflux|amyloid-beta formation|high-density lipoprotein particle assembly|protein localization to nucleus|apolipoprotein A-I-mediated signaling pathway|negative regulation of amyloid precursor protein biosynthetic process|plasma membrane raft organization|phospholipid…	SF3B1_MUT_13del_MUT_vs_SF3b1_MUT_13del_WT
A3SS_18323	EFCAB13	chr17	+	47389222_47391580_47391436_47391580_47379181_47389427	A3SS	2.9	6.5	1	12	9.4	13	0.091,NA,0.059,0.273,0.143,0.111,0.238,0.222,0.091,0.4	0.053,0.032	0.0425	0.180889	-0.138389	0.0059273	0.358047	sig			SF3B1_MUT_13del_MUT_vs_SF3b1_MUT_13del_WT
A3SS_18330	ASPSCR1	chr17	+	82012083_82012283_82012155_82012283_82011542_82011605	A3SS	1.1	2.1	3	0	3.2	3	1,1,0,1,0,NA,0,0,0,0.077	1,1	1	0.341889	0.658111	0.00397778	0.306459	sig	GO:0006886|GO:0031401|GO:0042593|GO:0046324	intracellular protein transport|positive regulation of protein modification process|glucose homeostasis|regulation of glucose import	SF3B1_MUT_13del_MUT_vs_SF3b1_MUT_13del_WT
A3SS_18339	RIC1	chr9	+	5710415_5714003_5713897_5714003_5689958_5690038	A3SS	24.8	1.8	20.5	0	26.6	20.5	0.973,0.76,0.875,0.5,1,1,1,0.92,0.739,0.826	1,1	1	0.8593	0.1407	0.0214533	0.569349	sig	GO:0006886|GO:0042147|GO:0043547|GO:1903363	intracellular protein transport|retrograde transport, endosome to Golgi|positive regulation of GTPase activity|negative regulation of cellular protein catabolic process	SF3B1_MUT_13del_MUT_vs_SF3b1_MUT_13del_WT
A3SS_18341	RIC1	chr9	+	5712360_5714003_5713897_5714003_5689958_5690038	A3SS	22.5	1.8	16	0	24.3	16	0.971,0.684,0.882,0.5,1,1,1,0.913,0.75,0.789	1,1	1	0.8489	0.1511	0.018726	0.54767	sig	GO:0006886|GO:0042147|GO:0043547|GO:1903363	intracellular protein transport|retrograde transport, endosome to Golgi|positive regulation of GTPase activity|negative regulation of cellular protein catabolic process	SF3B1_MUT_13del_MUT_vs_SF3b1_MUT_13del_WT
A3SS_18347	ITFG2	chr12	+	2827777_2830604_2830216_2830604_2824089_2824252	A3SS	21.8	11.1	15	34.5	32.9	49.5	0.36,0.657,0.551,0.282,0.535,0.659,0.476,0.333,0.733,0.561	0.209,0.143	0.176	0.5147	-0.3387	0.000868676	0.16152	sig	GO:0002314|GO:0034198|GO:0042149|GO:1904262	germinal center B cell differentiation|cellular response to amino acid starvation|cellular response to glucose starvation|negative regulation of TORC1 signaling	SF3B1_MUT_13del_MUT_vs_SF3b1_MUT_13del_WT
A3SS_18366	TBC1D10C	chr11	+	67406602_67406738_67406626_67406738_67405594_67405701	A3SS	30.5	4.7	15	6	35.2	21	0.862,0.942,0.856,0.928,0.728,0.965,0.658,0.841,0.967,0.73	0.709,0.654	0.6815	0.8477	-0.1662	0.0121519	0.461558	sig	GO:0006886|GO:0042147|GO:0043312|GO:0050869|GO:0070373|GO:0070885|GO:0090630|GO:1902017	intracellular protein transport|retrograde transport, endosome to Golgi|neutrophil degranulation|negative regulation of B cell activation|negative regulation of ERK1 and ERK2 cascade|negative regulation of calcineurin-NFAT signaling cascade|activation of GTPase activity|regulation of cilium assembly	SF3B1_MUT_13del_MUT_vs_SF3b1_MUT_13del_WT
A3SS_18419	FRG1CP	chr20	-	28583018_28583946_28583018_28583110_28586298_28586403	A3SS	47.2	49.7	31	58	96.9	89	0.235,0.371,0.29,0.429,0.161,0.373,0.304,0.194,0.355,0.584	0.195,0.23	0.2125	0.3296	-0.1171	0.0217502	0.572751	sig			SF3B1_MUT_13del_MUT_vs_SF3b1_MUT_13del_WT
A3SS_18439	TMEM268	chr9	+	114622302_114624459_114624349_114624459_114617117_114622500	A3SS	44.5	3.3	34.5	7	47.8	41.5	0.913,0.929,0.968,0.95,0.797,0.864,0.867,0.789,0.836,0.831	0.724,0.706	0.715	0.8744	-0.1594	3.48512e-05	0.0326079	sig	GO:0008150	biological_process	SF3B1_MUT_13del_MUT_vs_SF3b1_MUT_13del_WT
A3SS_18441	AC109446.3	chr16	+	17136196_17137614_17137515_17137614_17134503_17136350	A3SS	14.5	1.7	10	3.5	16.2	13.5	0.953,1,0.778,0.786,0.75,1,1,0.467,0.613,0.889	0.625,0.556	0.5905	0.8236	-0.2331	0.00882947	0.413224	sig			SF3B1_MUT_13del_MUT_vs_SF3b1_MUT_13del_WT
A3SS_18484	GAPT	chr5	+	58494246_58497090_58496722_58497090_58493618_58493683	A3SS	38.1	2.4	34	0	40.5	34	0.8,0.714,0.896,0.889,0.844,1,0.867,1,0.976,0.667	1,1	1	0.8653	0.1347	0.00465276	0.323443	sig	GO:0001782|GO:0002322|GO:0002381	B cell homeostasis|B cell proliferation involved in immune response|immunoglobulin production involved in immunoglobulin mediated immune response	SF3B1_MUT_13del_MUT_vs_SF3b1_MUT_13del_WT
A3SS_18497	CCNT2	chr2	+	134945074_134945982_134945786_134945982_134942611_134942674	A3SS	45.4	2.5	38.5	0	47.9	38.5	0.878,0.833,1,0.846,1,0.745,0.95,0.861,1,0.849	1,1	1	0.8962	0.1038	0.00444749	0.319365	sig	GO:0000079|GO:0006357|GO:0006366|GO:0006368|GO:0007049|GO:0007519|GO:0019085|GO:0019086|GO:0032786|GO:0042795|GO:0045737|GO:0045944|GO:0051301	regulation of cyclin-dependent protein serine/threonine kinase activity|regulation of transcription by RNA polymerase II|transcription by RNA polymerase II|transcription elongation from RNA polymerase II promoter|cell cycle|skeletal muscle tissue development|early viral transcription|late viral transcription|positive regulation of DNA-templated transcription, elongation|snRNA transcription by RNA…	SF3B1_MUT_13del_MUT_vs_SF3b1_MUT_13del_WT
A3SS_18506	SELENOO	chr22	+	50201885_50206520_50206320_50206520_50200978_50201590	A3SS	16.6	1.4	12.5	0	18	12.5	0.795,1,0.867,1,0.818,0.789,0.8,0.733,0.875,1	1,1	1	0.8677	0.1323	0.00230168	0.247174	sig	GO:0018117	protein adenylylation	SF3B1_MUT_13del_MUT_vs_SF3b1_MUT_13del_WT
A3SS_18508	SELENOO	chr22	+	50204918_50206520_50206320_50206520_50200978_50201590	A3SS	20.6	1.4	16.5	0	22	16.5	0.795,1,0.897,1,0.857,0.84,0.818,0.789,0.9,1	1,1	1	0.8896	0.1104	0.00257619	0.25747	sig	GO:0018117	protein adenylylation	SF3B1_MUT_13del_MUT_vs_SF3b1_MUT_13del_WT
A3SS_18509	SELENOO	chr22	+	50206316_50206520_50206320_50206520_50200978_50201590	A3SS	13.2	1.4	10.5	0	14.6	10.5	0.853,1,0.773,1,0.795,0.829,0.814,0.914,0.951,1	1,1	1	0.8929	0.1071	0.00467796	0.324263	sig	GO:0018117	protein adenylylation	SF3B1_MUT_13del_MUT_vs_SF3b1_MUT_13del_WT
A3SS_18539	ZNF860	chr3	+	31988659_31988925_31994862_31988925_31981770_31981902	A3SS	83	3.9	76.5	0	86.9	76.5	0.917,0.538,0.966,0.985,0.885,0.963,0.921,0.922,0.837,0.721	1,1	1	0.8655	0.1345	0.0132379	0.478124	sig	GO:0006355	regulation of transcription, DNA-templated	SF3B1_MUT_13del_MUT_vs_SF3b1_MUT_13del_WT
A3SS_18546	ZNF860	chr3	+	31994862_31988925_31996936_31988925_31981770_31981902	A3SS	3.9	5.3	0	6	9.2	6	0.2,0.75,0.5,0.091,0.143,0.429,0.263,1,0.133,1	0,0	0	0.4509	-0.4509	0.00291222	0.269868	sig	GO:0006355	regulation of transcription, DNA-templated	SF3B1_MUT_13del_MUT_vs_SF3b1_MUT_13del_WT
A3SS_18547	ZNF860	chr3	+	31994862_31988925_31998260_31988925_31981770_31981902	A3SS	3.9	7.2	0	12	11.1	12	0.13,0.6,0.067,0.2,0.158,0.176,0.172,0.176,0.667,0.75	0,0	0	0.3096	-0.3096	0.0040009	0.306988	sig	GO:0006355	regulation of transcription, DNA-templated	SF3B1_MUT_13del_MUT_vs_SF3b1_MUT_13del_WT
A3SS_18548	ZNF860	chr3	+	31994862_31988925_32002218_31988925_31981770_31981902	A3SS	3.9	4.9	0	9.5	8.8	9.5	0.12,0.5,0.167,0.143,0.6,0.333,0.333,0.231,0.25,0.333	0,0	0	0.301	-0.301	0.000167757	0.0750342	sig	GO:0006355	regulation of transcription, DNA-templated	SF3B1_MUT_13del_MUT_vs_SF3b1_MUT_13del_WT
A3SS_18550	ZNF860	chr3	+	31996711_31988925_31996936_31988925_31981770_31981902	A3SS	4.4	5.3	1	6	9.7	7	0.368,0,0,0.231,0,0.733,0.462,1,0.071,1	0,0.125	0.0625	0.3865	-0.324	0.0475415	0.727047	sig	GO:0006355	regulation of transcription, DNA-templated	SF3B1_MUT_13del_MUT_vs_SF3b1_MUT_13del_WT
A3SS_18551	ZNF860	chr3	+	31996711_31988925_31998260_31988925_31981770_31981902	A3SS	4.4	7.2	1	12	11.6	13	0.259,0,0,0.429,0,0.44,0.333,0.263,0.5,0.667	0,0.063	0.0315	0.2891	-0.2576	0.00945081	0.424084	sig	GO:0006355	regulation of transcription, DNA-templated	SF3B1_MUT_13del_MUT_vs_SF3b1_MUT_13del_WT
A3SS_18552	ZNF860	chr3	+	31996711_31988925_32002218_31988925_31981770_31981902	A3SS	4.4	4.9	1	9.5	9.3	10.5	0.241,0,0,0.333,0,0.647,0.545,0.333,0.143,0.25	0,0.077	0.0385	0.2492	-0.2107	0.0300475	0.63438	sig	GO:0006355	regulation of transcription, DNA-templated	SF3B1_MUT_13del_MUT_vs_SF3b1_MUT_13del_WT
A3SS_18587	ZNF107	chr7	+	64683945_64690525_64684334_64690525_64679172_64679336	A3SS	6.3	1.4	7.5	0	7.7	7.5	0.333,0.6,0.636,1,0.714,0.8,1,0.429,0.75,1	1,1	1	0.7262	0.2738	0.005071	0.335597	sig	GO:0008150	biological_process	SF3B1_MUT_13del_MUT_vs_SF3b1_MUT_13del_WT
A3SS_18589	ZNF107	chr7	+	64684086_64690525_64684334_64690525_64679172_64679336	A3SS	6.5	1.4	6	0	7.9	6	0.333,0.6,0.636,1,0.667,0.789,1,0.556,0.8,1	1,1	1	0.7381	0.2619	0.00470688	0.325355	sig	GO:0008150	biological_process	SF3B1_MUT_13del_MUT_vs_SF3b1_MUT_13del_WT
A3SS_18639	KMT2E	chr7	+	105068474_105073677_105073618_105073677_105063350_105063580	A3SS	18.1	3.3	16	0	21.4	16	0.512,0.833,1,0.467,1,0.857,1,0.7,1,0.852	1,1	1	0.8221	0.1779	0.0210632	0.567407	sig	GO:0002446|GO:0006306|GO:0007050|GO:0030218|GO:0034968|GO:0042119|GO:0045652|GO:0045893|GO:1900087|GO:1905437	neutrophil mediated immunity|DNA methylation|cell cycle arrest|erythrocyte differentiation|histone lysine methylation|neutrophil activation|regulation of megakaryocyte differentiation|positive regulation of transcription, DNA-templated|positive regulation of G1/S transition of mitotic cell cycle|positive regulation of histone H3-K4 trimethylation	SF3B1_MUT_13del_MUT_vs_SF3b1_MUT_13del_WT
A3SS_18641	KMT2E	chr7	+	105068474_105073677_105073618_105073677_105066726_105068545	A3SS	18.1	7	16	2.5	25.1	18.5	0.917,0.625,0.586,0.467,0.407,0.571,0.463,0.5,0.316,0.622	0.8,0.727	0.7635	0.5474	0.2161	0.0133561	0.47997	sig	GO:0002446|GO:0006306|GO:0007050|GO:0030218|GO:0034968|GO:0042119|GO:0045652|GO:0045893|GO:1900087|GO:1905437	neutrophil mediated immunity|DNA methylation|cell cycle arrest|erythrocyte differentiation|histone lysine methylation|neutrophil activation|regulation of megakaryocyte differentiation|positive regulation of transcription, DNA-templated|positive regulation of G1/S transition of mitotic cell cycle|positive regulation of histone H3-K4 trimethylation	SF3B1_MUT_13del_MUT_vs_SF3b1_MUT_13del_WT
A3SS_18669	TDRD3	chr13	+	60527361_60529217_60528366_60529217_60510629_60527518	A3SS	4.1	2.7	1.5	3	6.8	4.5	0.75,1,0.6,0.467,0.412,0.667,NA,0.714,0.143,0.067	0.25,0.143	0.1965	0.535556	-0.339056	0.0169812	0.525227	sig	GO:0006325|GO:1903508	chromatin organization|positive regulation of nucleic acid-templated transcription	SF3B1_MUT_13del_MUT_vs_SF3b1_MUT_13del_WT
A3SS_18682	MTRF1	chr13	-	41257672_41257797_41257672_41257796_41260492_41260915	A3SS	1.5	11.2	0	5.5	12.7	5.5	0,0,0.08,0.143,0.143,0.056,0.375,0.227,0.111,0	0,0	0	0.1135	-0.1135	0.014192	0.491333	sig	GO:0006415|GO:0006449|GO:0070126	translational termination|regulation of translational termination|mitochondrial translational termination	SF3B1_MUT_13del_MUT_vs_SF3b1_MUT_13del_WT
A3SS_18709	FOXN2	chr2	+	48329015_48346751_48346200_48346751_48328560_48334678	A3SS	8.5	3.2	7	0	11.7	7	0.5,1,0.529,0.231,0.571,0.714,0.818,0.667,0.684,0.5	1,1	1	0.6214	0.3786	0.000274622	0.0922367	sig	GO:0006357|GO:0035914	regulation of transcription by RNA polymerase II|skeletal muscle cell differentiation	SF3B1_MUT_13del_MUT_vs_SF3b1_MUT_13del_WT
A3SS_18729	CIITA	chr16	+	10918814_10922250_10922166_10922250_10918439_10918913	A3SS	39.5	2.8	28	0	42.3	28	1,0.953,0.789,1,0.852,0.778,0.846,0.923,0.721,0.814	1,1	1	0.8676	0.1324	0.00194509	0.229241	sig	GO:0000122|GO:0006954|GO:0006955|GO:0016310|GO:0032966|GO:0034341|GO:0045345|GO:0045348|GO:0045892|GO:0045893|GO:0045944|GO:0046677|GO:0060333	negative regulation of transcription by RNA polymerase II|inflammatory response|immune response|phosphorylation|negative regulation of collagen biosynthetic process|response to interferon-gamma|positive regulation of MHC class I biosynthetic process|positive regulation of MHC class II biosynthetic process|negative regulation of transcription, DNA-templated|positive regulation of transcription, DN…	SF3B1_MUT_13del_MUT_vs_SF3b1_MUT_13del_WT
A3SS_18842	AGTRAP	chr1	+	11745929_11746223_11746126_11746223_11745802_11745837	A3SS	4.7	2	11	1	6.7	12	0,NA,1,0.2,1,0.692,0.4,0.333,0.333,0.778	0.846,0.846	0.846	0.526222	0.319778	0.0272863	0.61232	sig	GO:0001666|GO:0008217|GO:0038166	response to hypoxia|regulation of blood pressure|angiotensin-activated signaling pathway	SF3B1_MUT_13del_MUT_vs_SF3b1_MUT_13del_WT
A3SS_18843	AGTRAP	chr1	+	11745987_11746223_11746126_11746223_11745802_11745837	A3SS	5	2	11	1	7	12	0,1,1,0.2,1,0.692,0.4,0.333,0.368,0.778	0.846,0.846	0.846	0.5771	0.2689	0.0448406	0.715237	sig	GO:0001666|GO:0008217|GO:0038166	response to hypoxia|regulation of blood pressure|angiotensin-activated signaling pathway	SF3B1_MUT_13del_MUT_vs_SF3b1_MUT_13del_WT
A3SS_18857	HUWE1	chrX	-	53680048_53683410_53680048_53680186_53686269_53686368	A3SS	22	19.9	16.5	25.5	41.9	42	0.354,0.455,0.42,0.18,0.333,0.4,0.193,0.3,0.4,0.556	0.241,0.25	0.2455	0.3591	-0.1136	0.0122656	0.463107	sig	GO:0000209|GO:0006284|GO:0006511|GO:0006513|GO:0016567|GO:0016574|GO:0030154|GO:0031398|GO:0032922|GO:0043312|GO:1903955	protein polyubiquitination|base-excision repair|ubiquitin-dependent protein catabolic process|protein monoubiquitination|protein ubiquitination|histone ubiquitination|cell differentiation|positive regulation of protein ubiquitination|circadian regulation of gene expression|neutrophil degranulation|positive regulation of protein targeting to mitochondrion	SF3B1_MUT_13del_MUT_vs_SF3b1_MUT_13del_WT
A3SS_18858	HUWE1	chrX	-	53680048_53684319_53680048_53680186_53686269_53686368	A3SS	22.5	19.9	17	25.5	42.4	42.5	0.361,0.455,0.42,0.18,0.333,0.4,0.246,0.3,0.4,0.556	0.241,0.263	0.252	0.3651	-0.1131	0.00999862	0.431737	sig	GO:0000209|GO:0006284|GO:0006511|GO:0006513|GO:0016567|GO:0016574|GO:0030154|GO:0031398|GO:0032922|GO:0043312|GO:1903955	protein polyubiquitination|base-excision repair|ubiquitin-dependent protein catabolic process|protein monoubiquitination|protein ubiquitination|histone ubiquitination|cell differentiation|positive regulation of protein ubiquitination|circadian regulation of gene expression|neutrophil degranulation|positive regulation of protein targeting to mitochondrion	SF3B1_MUT_13del_MUT_vs_SF3b1_MUT_13del_WT
A3SS_18973	RNF111	chr15	+	59085221_59085785_59085658_59085785_59084128_59084254	A3SS	14.3	32.6	4	43	46.9	47	0.418,0.292,0.19,0.167,0.263,0.138,0.053,0.135,0.108,0.191	0.021,0.07	0.0455	0.1955	-0.15	0.0113793	0.450547	sig	GO:0000209|GO:0006511|GO:0007389|GO:0016567|GO:0030511|GO:0030579|GO:0031398|GO:0045893|GO:0045944|GO:0070911	protein polyubiquitination|ubiquitin-dependent protein catabolic process|pattern specification process|protein ubiquitination|positive regulation of transforming growth factor beta receptor signaling pathway|ubiquitin-dependent SMAD protein catabolic process|positive regulation of protein ubiquitination|positive regulation of transcription, DNA-templated|positive regulation of transcription by RN…	SF3B1_MUT_13del_MUT_vs_SF3b1_MUT_13del_WT
A3SS_19022	STK11	chr19	+	1221662_1222006_1221948_1222006_1221212_1221846	A3SS	3.1	10.3	5.5	5.5	13.4	11	0,0.053,0.333,0.231,0.136,0.2,0.333,0.143,0.273,0.105	0.333,0.333	0.333	0.1807	0.1523	0.00216267	0.240137	sig	GO:0001558|GO:0001894|GO:0001944|GO:0006468|GO:0006470|GO:0006914|GO:0006974|GO:0007050|GO:0007283|GO:0007409|GO:0008285|GO:0010212|GO:0010508|GO:0030010|GO:0030308|GO:0030511|GO:0032147|GO:0042593|GO:0043276|GO:0045059|GO:0046777|GO:0048814|GO:0050772|GO:0050852|GO:0051645|GO:0051896|GO:0060070|GO:0060770|GO:0071493|GO:0072332|GO:0090090|GO:0097484|GO:0120163|GO:1900182|GO:1901796|GO:1904262	regulation of cell growth|tissue homeostasis|vasculature development|protein phosphorylation|protein dephosphorylation|autophagy|cellular response to DNA damage stimulus|cell cycle arrest|spermatogenesis|axonogenesis|negative regulation of cell proliferation|response to ionizing radiation|positive regulation of autophagy|establishment of cell polarity|negative regulation of cell growth|positive r…	SF3B1_MUT_13del_MUT_vs_SF3b1_MUT_13del_WT
A3SS_19061	NMRK1	chr9	-	75078325_75078611_75078325_75078582_75083086_75083150	A3SS	5.4	2.1	4	0	7.5	4	1,0.609,1,1,0.313,1,0,0.609,0.675,1	1,1	1	0.7206	0.2794	0.0325459	0.651796	sig	GO:0009435|GO:0016310|GO:0019674	NAD biosynthetic process|phosphorylation|NAD metabolic process	SF3B1_MUT_13del_MUT_vs_SF3b1_MUT_13del_WT
A3SS_19100	CNNM2	chr10	+	102921026_102927618_102927344_102927618_102918316_102920101	A3SS	5	1.6	3	0	6.6	3	0.571,0,0.5,1,0.5,0.6,0.636,1,1,0.5	1,1	1	0.6307	0.3693	0.00440312	0.318465	sig	GO:0006810|GO:0010960|GO:1903830	transport|magnesium ion homeostasis|magnesium ion transmembrane transport	SF3B1_MUT_13del_MUT_vs_SF3b1_MUT_13del_WT
A3SS_19131	ACSL5	chr10	+	112410257_112410495_112410462_112410495_112409506_112410339	A3SS	22	2.1	12	0	24.1	12	0.917,1,1,0.647,1,0.92,0.692,1,0.871,0.65	1,1	1	0.8697	0.1303	0.022494	0.576236	sig	GO:0001676|GO:0035338	long-chain fatty acid metabolic process|long-chain fatty-acyl-CoA biosynthetic process	SF3B1_MUT_13del_MUT_vs_SF3b1_MUT_13del_WT
A3SS_19139	COL19A1	chr6	+	70164874_70165985_70165940_70165985_70163342_70163388	A3SS	9.8	0.4	6.5	2	10.2	8.5	1,1,0.625,0.6,1,1,1,1,1,1	0.625,0.6	0.6125	0.9225	-0.31	0.000181399	0.0782721	sig	GO:0001501|GO:0001763|GO:0007155|GO:0007160|GO:0007519|GO:0030154|GO:0030198|GO:0030574|GO:0098609	skeletal system development|morphogenesis of a branching structure|cell adhesion|cell-matrix adhesion|skeletal muscle tissue development|cell differentiation|extracellular matrix organization|collagen catabolic process|cell-cell adhesion	SF3B1_MUT_13del_MUT_vs_SF3b1_MUT_13del_WT
A3SS_19145	DNAJC3	chr13	+	95742633_95757796_95757624_95757796_95725177_95725252	A3SS	3.1	5.2	0.5	10	8.3	10.5	1,1,0.263,0.077,0.556,0.6,0.125,0.053,0,0.2	0.029,0	0.0145	0.3874	-0.3729	0.0127718	0.470591	sig	GO:0006469|GO:0034975|GO:0036494|GO:0036498|GO:0043066|GO:0043312|GO:0043687|GO:0044267|GO:0051603|GO:0051607|GO:0070417|GO:1903912	negative regulation of protein kinase activity|protein folding in endoplasmic reticulum|positive regulation of translation initiation in response to endoplasmic reticulum stress|IRE1-mediated unfolded protein response|negative regulation of apoptotic process|neutrophil degranulation|post-translational protein modification|cellular protein metabolic process|proteolysis involved in cellular protein…	SF3B1_MUT_13del_MUT_vs_SF3b1_MUT_13del_WT
A3SS_19168	ZNF254	chr19	+	24036252_24046279_24042442_24046279_24033404_24033621	A3SS	4.2	1.6	2.5	4.5	5.8	7	1,1,0.5,0.429,1,0.231,0.667,0.636,1,0.333	0.111,0.286	0.1985	0.6796	-0.4811	0.0191879	0.552249	sig	GO:0000122	negative regulation of transcription by RNA polymerase II	SF3B1_MUT_13del_MUT_vs_SF3b1_MUT_13del_WT
A3SS_19170	ZNF254	chr19	+	24036745_24046279_24042442_24046279_24033404_24033621	A3SS	4.4	1.6	4	4.5	6	8.5	1,NA,0.5,0.556,1,0.474,0.6,0.733,1,0.231	0.2,0.375	0.2875	0.677111	-0.389611	0.039364	0.695577	sig	GO:0000122	negative regulation of transcription by RNA polymerase II	SF3B1_MUT_13del_MUT_vs_SF3b1_MUT_13del_WT
A3SS_19194	RPP30	chr10	+	90876243_90879134_90879062_90879134_90876023_90876360	A3SS	9.9	4.2	3.5	0	14.1	3.5	0.641,0.286,0.8,1,0.6,0.478,0.625,0.538,0.474,0.167	1,1	1	0.5609	0.4391	0.000244898	0.088255	sig	GO:0001682|GO:0006364|GO:0008033|GO:0090502	tRNA 5'-leader removal|rRNA processing|tRNA processing|RNA phosphodiester bond hydrolysis, endonucleolytic	SF3B1_MUT_13del_MUT_vs_SF3b1_MUT_13del_WT
A3SS_19221	MTIF2	chr2	-	55249394_55251924_55249394_55249534_55254040_55254201	A3SS	18.9	1.3	14.5	0	20.2	14.5	1,0.556,1,1,0.769,0.923,1,0.769,0.947,0.824	1,1	1	0.8788	0.1212	0.029086	0.62693	sig	GO:0006446|GO:0032790|GO:0070124	regulation of translational initiation|ribosome disassembly|mitochondrial translational initiation	SF3B1_MUT_13del_MUT_vs_SF3b1_MUT_13del_WT
A3SS_19247	STIM2	chr4	+	26966094_26995490_26995378_26995490_26957611_26966146	A3SS	8.4	2.3	10.5	0	10.7	10.5	0.75,0.333,1,0.6,0.692,0.474,1,0.889,0.6,0.25	1,1	1	0.6588	0.3412	0.00249967	0.253961	sig	GO:0002115|GO:0006874|GO:0032237|GO:0051928|GO:0070588	store-operated calcium entry|cellular calcium ion homeostasis|activation of store-operated calcium channel activity|positive regulation of calcium ion transport|calcium ion transmembrane transport	SF3B1_MUT_13del_MUT_vs_SF3b1_MUT_13del_WT
A3SS_19248	STIM2	chr4	+	26979947_26995490_26995378_26995490_26957611_26966146	A3SS	8.8	2.3	10.5	0	11.1	10.5	0.75,0.333,1,0.778,0.692,0.474,1,0.889,0.6,0.25	1,1	1	0.6766	0.3234	0.00358991	0.294988	sig	GO:0002115|GO:0006874|GO:0032237|GO:0051928|GO:0070588	store-operated calcium entry|cellular calcium ion homeostasis|activation of store-operated calcium channel activity|positive regulation of calcium ion transport|calcium ion transmembrane transport	SF3B1_MUT_13del_MUT_vs_SF3b1_MUT_13del_WT
A3SS_19265	R3HCC1L	chr10	+	98205517_98209899_98208100_98209899_98163292_98205656	A3SS	3.8	1.2	2	4	5	6	0.4,1,1,0.333,1,1,1,0.2,0.75,0.556	0.143,0.333	0.238	0.7239	-0.4859	0.0247592	0.593079	sig			SF3B1_MUT_13del_MUT_vs_SF3b1_MUT_13del_WT
A3SS_19277	BTN2A2	chr6	+	26392145_26394874_26402324_26394874_26390802_26390829	A3SS	3.6	1.2	3	0	4.8	3	1,1,0.5,NA,1,0.333,1,0.4,0.667,0.647	1,1	1	0.727444	0.272556	0.0189148	0.550068	sig	GO:0014067|GO:0031324|GO:0045591|GO:0046007|GO:0050710|GO:0050776|GO:0050852|GO:0050860|GO:0051898|GO:0070373|GO:2000134	negative regulation of phosphatidylinositol 3-kinase signaling|negative regulation of cellular metabolic process|positive regulation of regulatory T cell differentiation|negative regulation of activated T cell proliferation|negative regulation of cytokine secretion|regulation of immune response|T cell receptor signaling pathway|negative regulation of T cell receptor signaling pathway|negative reg…	SF3B1_MUT_13del_MUT_vs_SF3b1_MUT_13del_WT
A3SS_19284	MARS	chr12	+	57506016_57511868_57511697_57511868_57504224_57506116	A3SS	9.6	4.7	5.5	0	14.3	5.5	0.795,0.5,0.2,1,0.655,0.355,0.556,0.294,0.3,0.294	1,1	1	0.4949	0.5051	0.000161347	0.0732388	sig			SF3B1_MUT_13del_MUT_vs_SF3b1_MUT_13del_WT
A3SS_19302	TRAK1	chr3	+	42033837_42087400_42086498_42087400_42013801_42014117	A3SS	6.9	1.7	6.5	0	8.6	6.5	1,0.8,0.5,0.667,1,0.273,0.4,0.333,1,0.5	1,1	1	0.6473	0.3527	0.00368182	0.297323	sig	GO:0006357|GO:0006493|GO:0006605|GO:0008089|GO:0008104|GO:0008333|GO:0022008|GO:0047496|GO:0048311|GO:0048813|GO:0050772|GO:0098957	regulation of transcription by RNA polymerase II|protein O-linked glycosylation|protein targeting|anterograde axonal transport|protein localization|endosome to lysosome transport|neurogenesis|vesicle transport along microtubule|mitochondrion distribution|dendrite morphogenesis|positive regulation of axonogenesis|anterograde axonal transport of mitochondrion	SF3B1_MUT_13del_MUT_vs_SF3b1_MUT_13del_WT
A3SS_19369	USP34	chr2	-	61295167_61295322_61295167_61295288_61296799_61296925	A3SS	12.6	1.7	15.5	0	14.3	15.5	1,0.724,0.714,0.84,0.574,1,0.882,0.943,1,0.714	1,1	1	0.8391	0.1609	0.00825353	0.403752	sig	GO:0006511|GO:0016055|GO:0016579|GO:0071108|GO:0090263	ubiquitin-dependent protein catabolic process|Wnt signaling pathway|protein deubiquitination|protein K48-linked deubiquitination|positive regulation of canonical Wnt signaling pathway	SF3B1_MUT_13del_MUT_vs_SF3b1_MUT_13del_WT
A3SS_19381	WDR55	chr5	+	140667043_140668334_140668233_140668334_140664675_140665101	A3SS	10.7	2.9	6	0	13.6	6	0.379,1,1,1,0.333,1,1,0.867,0.556,0.438	1,1	1	0.7573	0.2427	0.0278015	0.616649	sig	GO:0006364|GO:0008150	rRNA processing|biological_process	SF3B1_MUT_13del_MUT_vs_SF3b1_MUT_13del_WT
A3SS_19410	E4F1	chr16	+	2233881_2233990_2233884_2233990_2233437_2233647	A3SS	37.6	11.7	31.5	3.5	49.3	35	0.714,0.715,0.76,0.866,0.86,0.696,0.864,0.815,0.62,0.67	0.898,0.898	0.898	0.758	0.14	0.000753857	0.150842	sig	GO:0000122|GO:0006260|GO:0009794|GO:0010564|GO:0016032|GO:0016567|GO:0040008|GO:0051301|GO:0071850|GO:1903508	negative regulation of transcription by RNA polymerase II|DNA replication|regulation of mitotic cell cycle, embryonic|regulation of cell cycle process|viral process|protein ubiquitination|regulation of growth|cell division|mitotic cell cycle arrest|positive regulation of nucleic acid-templated transcription	SF3B1_MUT_13del_MUT_vs_SF3b1_MUT_13del_WT
A3SS_19425	SCAF11	chr12	-	45951649_45960214_45951649_45951727_45964106_45964188	A3SS	22.2	2	21	0	24.2	21	0.73,0.667,1,1,1,1,0.6,0.786,1,1	1,1	1	0.8783	0.1217	0.0433408	0.711674	sig	GO:0000245|GO:0000375|GO:0006397|GO:0008380	spliceosomal complex assembly|RNA splicing, via transesterification reactions|mRNA processing|RNA splicing	SF3B1_MUT_13del_MUT_vs_SF3b1_MUT_13del_WT
A3SS_19438	LIN7C	chr11	-	27501801_27506455_27501801_27501920_27506715_27506773	A3SS	13.3	39.6	3	29.5	52.9	32.5	0.368,0.119,0.087,0.05,0.102,0.154,0.101,0.217,0.222,0.081	0.034,0.061	0.0475	0.1501	-0.1026	0.0117309	0.455249	sig	GO:0002011|GO:0006887|GO:0007269|GO:0015031|GO:0045199|GO:1903361	morphogenesis of an epithelial sheet|exocytosis|neurotransmitter secretion|protein transport|maintenance of epithelial cell apical/basal polarity|protein localization to basolateral plasma membrane	SF3B1_MUT_13del_MUT_vs_SF3b1_MUT_13del_WT
A3SS_19500	RFX3	chr9	-	3488775_3488895_3488775_3488892_3490278_3490345	A3SS	2.7	1.4	5.5	0	4.1	5.5	0.662,1,0.71,0,0.595,0.662,1,1,NA,0.495	1,1	1	0.680444	0.319556	0.0168653	0.523131	sig	GO:0006351|GO:0006355|GO:0006357|GO:0031018|GO:0045892|GO:0045893|GO:0045944|GO:0048469|GO:0050796|GO:0060271|GO:0060285|GO:0060287|GO:0072560|GO:2000078	transcription, DNA-templated|regulation of transcription, DNA-templated|regulation of transcription by RNA polymerase II|endocrine pancreas development|negative regulation of transcription, DNA-templated|positive regulation of transcription, DNA-templated|positive regulation of transcription by RNA polymerase II|cell maturation|regulation of insulin secretion|cilium assembly|cilium-dependent cell…	SF3B1_MUT_13del_MUT_vs_SF3b1_MUT_13del_WT
A3SS_19504	CCDC18-AS1	chr1	-	93309714_93315266_93309714_93309790_93324634_93324729	A3SS	8.6	11.8	2.5	13	20.4	15.5	0.636,0.75,0.333,0.22,0.259,0,0.241,0.116,0.213,0.125	0.103,0.071	0.087	0.2893	-0.2023	0.0236391	0.584199	sig			SF3B1_MUT_13del_MUT_vs_SF3b1_MUT_13del_WT
A3SS_19575	CCDC90B	chr11	-	83274638_83274763_83274638_83274740_83280140_83280260	A3SS	4.8	13.4	6.5	6.5	18.2	13	0.083,0.154,0.313,0.29,0.214,0.247,0.319,0.29,0.38,0.093	0.417,0.495	0.456	0.2383	0.2177	0.0295101	0.630602	sig			SF3B1_MUT_13del_MUT_vs_SF3b1_MUT_13del_WT
A3SS_19617	LINC02422	chr12	-	31877078_31875264_31877078_31873695_31887166_31887203	A3SS	2.8	14.5	0	19	17.3	19	0.263,0,0,0.071,0,0.043,0.286,0.152,0.2,0.077	0,0	0	0.1092	-0.1092	0.0115953	0.453689	sig			SF3B1_MUT_13del_MUT_vs_SF3b1_MUT_13del_WT
A3SS_19629	LIG1	chr19	-	48151231_48151894_48151231_48151734_48153871_48153967	A3SS	5	0.7	1	3	5.7	4	1,1,0.667,1,0.333,0.909,0.333,1,0.667,0.333	0,0.167	0.0835	0.7242	-0.6407	0.00546729	0.346566	sig	GO:0006266|GO:0006273|GO:0006281|GO:0006283|GO:0006284|GO:0006297|GO:0006298|GO:0009653|GO:0033151|GO:0051301|GO:0071897|GO:1903461	DNA ligation|lagging strand elongation|DNA repair|transcription-coupled nucleotide-excision repair|base-excision repair|nucleotide-excision repair, DNA gap filling|mismatch repair|anatomical structure morphogenesis|V(D)J recombination|cell division|DNA biosynthetic process|Okazaki fragment processing involved in mitotic DNA replication	SF3B1_MUT_13del_MUT_vs_SF3b1_MUT_13del_WT
A3SS_19656	INPP4A	chr2	+	98550355_98552969_98552785_98552969_98548954_98550519	A3SS	2.3	3.6	1.5	8.5	5.9	10	0.333,0.333,0.231,NA,0.158,0.143,0.167,0.143,1,0.333	0.053,0.111	0.082	0.315667	-0.233667	0.0355488	0.672358	sig	GO:0006661|GO:0007165|GO:0016311|GO:0036092|GO:0043647	phosphatidylinositol biosynthetic process|signal transduction|dephosphorylation|phosphatidylinositol-3-phosphate biosynthetic process|inositol phosphate metabolic process	SF3B1_MUT_13del_MUT_vs_SF3b1_MUT_13del_WT
A3SS_19695	HVCN1	chr12	-	110661163_110671831_110661163_110666419_110683224_110683264	A3SS	16.5	6.1	11.5	10.5	22.6	22	0.52,0.385,1,0.333,0.667,0.733,0.571,0.833,0.931,0.59	0.333,0.455	0.394	0.6563	-0.2623	0.0415692	0.705151	sig	GO:0009268|GO:0010043|GO:0034765|GO:0035036|GO:0043312|GO:0045454|GO:0071294|GO:0071467|GO:1902600	response to pH|response to zinc ion|regulation of ion transmembrane transport|sperm-egg recognition|neutrophil degranulation|cell redox homeostasis|cellular response to zinc ion|cellular response to pH|proton transmembrane transport	SF3B1_MUT_13del_MUT_vs_SF3b1_MUT_13del_WT
A3SS_19774	SYNE2	chr14	+	64082423_64087856_64087670_64087856_64081442_64082719	A3SS	12.7	13.6	5	20	26.3	25	0.333,0.6,0.221,0.556,0.211,0.29,0.438,0.576,0.111,0.415	0.083,0.121	0.102	0.3751	-0.2731	0.000724891	0.148264	sig	GO:0007097|GO:0021817|GO:0030335|GO:0031022|GO:0051642|GO:0090286|GO:1902017	nuclear migration|nucleokinesis involved in cell motility in cerebral cortex radial glia guided migration|positive regulation of cell migration|nuclear migration along microfilament|centrosome localization|cytoskeletal anchoring at nuclear membrane|regulation of cilium assembly	SF3B1_MUT_13del_MUT_vs_SF3b1_MUT_13del_WT
A3SS_19801	C1RL-AS1	chr12	+	7115385_7118677_7118266_7118677_7115129_7115219	A3SS	33.6	2.2	28	4	35.8	32	0.745,1,1,0.783,1,1,1,0.929,0.892,0.741	0.742,0.805	0.7735	0.909	-0.1355	0.0416303	0.705706	sig			SF3B1_MUT_13del_MUT_vs_SF3b1_MUT_13del_WT
A3SS_19854	SIPA1L1	chr14	+	71503611_71512845_71512742_71512845_71321121_71322994	A3SS	8.3	1.5	7.5	3	9.8	10.5	1,1,0.667,0.273,0.739,0.6,0.733,1,1,0.733	0.529,0.6	0.5645	0.7745	-0.21	0.0310142	0.640918	sig	GO:0008150|GO:0031532|GO:0043087|GO:0048013|GO:0048167|GO:0050770|GO:0051056|GO:0061001|GO:0090630	biological_process|actin cytoskeleton reorganization|regulation of GTPase activity|ephrin receptor signaling pathway|regulation of synaptic plasticity|regulation of axonogenesis|regulation of small GTPase mediated signal transduction|regulation of dendritic spine morphogenesis|activation of GTPase activity	SF3B1_MUT_13del_MUT_vs_SF3b1_MUT_13del_WT
A3SS_19956	ORMDL1	chr2	-	189782421_189783402_189782421_189782602_189784268_189784371	A3SS	204.8	27.8	270	11.5	232.6	281.5	0.81,0.843,0.764,0.86,0.855,0.776,0.784,0.804,0.783,0.596	0.903,0.945	0.924	0.7875	0.1365	0.0101938	0.43541	sig	GO:0006672|GO:0090156|GO:1900060	ceramide metabolic process|cellular sphingolipid homeostasis|negative regulation of ceramide biosynthetic process	SF3B1_MUT_13del_MUT_vs_SF3b1_MUT_13del_WT
A3SS_19966	PPP6R3	chr11	+	68587910_68588024_68587926_68588024_68575957_68576043	A3SS	6.2	24.4	2.5	29.5	30.6	32	0.38,0.303,0.175,0.028,0.188,0.123,0.246,0.11,0.29,0.123	0.085,0.053	0.069	0.1966	-0.1276	0.00745822	0.389442	sig	GO:0043666|GO:0048208	regulation of phosphoprotein phosphatase activity|COPII vesicle coating	SF3B1_MUT_13del_MUT_vs_SF3b1_MUT_13del_WT
A3SS_19977	NA	chr5	-	151032286_151032400_151032286_151032383_151035001_151035067	A3SS	14.6	24.7	6.5	21.5	39.3	28	0.379,0.31,0.352,0.476,0.539,0.282,0.246,0.236,0.156,0.489	0.177,0.223	0.2	0.3465	-0.1465	0.0125476	0.466785	sig	NA	NA	SF3B1_MUT_13del_MUT_vs_SF3b1_MUT_13del_WT
A3SS_19993	TAOK2	chr16	+	29990542_29990966_29990783_29990966_29989592_29989805	A3SS	12.6	20.7	4.5	18.5	33.3	23	0.237,0.2,0.366,0.139,0.164,0.106,0.419,0.236,0.325,0.238	0.077,0.123	0.1	0.243	-0.143	0.0106888	0.443045	sig	GO:0000186|GO:0000187|GO:0001558|GO:0006612|GO:0006915|GO:0006974|GO:0007095|GO:0007409|GO:0008360|GO:0016477|GO:0023014|GO:0030036|GO:0031954|GO:0032147|GO:0032874|GO:0032956|GO:0046330|GO:0046777|GO:0048041|GO:0051403|GO:0150019|GO:0150020	activation of MAPKK activity|activation of MAPK activity|regulation of cell growth|protein targeting to membrane|apoptotic process|cellular response to DNA damage stimulus|mitotic G2 DNA damage checkpoint|axonogenesis|regulation of cell shape|cell migration|signal transduction by protein phosphorylation|actin cytoskeleton organization|positive regulation of protein autophosphorylation|activation …	SF3B1_MUT_13del_MUT_vs_SF3b1_MUT_13del_WT
A3SS_20042	XPO7	chr8	+	21988722_21989083_21989002_21989083_21987783_21988833	A3SS	6	1.8	9	1	7.8	10	0.833,0.667,1,0.6,0.5,0.579,0.714,0.333,0.333,0.75	0.846,0.778	0.812	0.6309	0.1811	0.0386611	0.692792	sig	GO:0006611|GO:0051028	protein export from nucleus|mRNA transport	SF3B1_MUT_13del_MUT_vs_SF3b1_MUT_13del_WT
A3SS_20045	BBS9	chr7	+	33351026_33351323_33351218_33351323_33349067_33351105	A3SS	5.3	2.2	8	0	7.5	8	0.714,0,1,0,0.556,0.474,1,0.667,1,0.5	1,1	1	0.5911	0.4089	0.00696832	0.379415	sig	GO:0007601|GO:0015031|GO:0045444|GO:0050896|GO:0060271|GO:0061512	visual perception|protein transport|fat cell differentiation|response to stimulus|cilium assembly|protein localization to cilium	SF3B1_MUT_13del_MUT_vs_SF3b1_MUT_13del_WT
A3SS_20061	GUK1	chr1	+	228145491_228145624_228145510_228145624_228141248_228141288	A3SS	5.9	24	1.5	17	29.9	18.5	0.189,0.261,0.145,0.069,0.158,0.078,0.273,0.179,0.202,0.329	0.086,0.05	0.068	0.1883	-0.1203	0.0078867	0.397429	sig	GO:0006163|GO:0006185|GO:0006805|GO:0015949|GO:0019673|GO:0034436|GO:0046034|GO:0046037|GO:0046054|GO:0046060|GO:0046711|GO:0046939	purine nucleotide metabolic process|dGDP biosynthetic process|xenobiotic metabolic process|nucleobase-containing small molecule interconversion|GDP-mannose metabolic process|glycoprotein transport|ATP metabolic process|GMP metabolic process|dGMP metabolic process|dATP metabolic process|GDP biosynthetic process|nucleotide phosphorylation	SF3B1_MUT_13del_MUT_vs_SF3b1_MUT_13del_WT
A3SS_20118	TBC1D5	chr3	-	17508473_17543465_17508473_17508605_17622647_17622765	A3SS	15.7	18.3	9	25	34	34	0.375,0.474,0.25,0.333,0.727,0.213,0.183,0.714,0.247,0.2	0.2,0.128	0.164	0.3716	-0.2076	0.0222254	0.574361	sig	GO:0002092|GO:0006886|GO:0006914|GO:0016236|GO:0042147|GO:0042594|GO:0090630|GO:1902017	positive regulation of receptor internalization|intracellular protein transport|autophagy|macroautophagy|retrograde transport, endosome to Golgi|response to starvation|activation of GTPase activity|regulation of cilium assembly	SF3B1_MUT_13del_MUT_vs_SF3b1_MUT_13del_WT
A3SS_20123	TBC1D5	chr3	-	17562018_17729629_17562018_17562142_17742480_17742652	A3SS	17.3	1.7	6	3	19	9	1,1,0.706,0.889,0.9,1,1,0.889,0.905,0.556	0.467,0.556	0.5115	0.8845	-0.373	0.00493015	0.331721	sig	GO:0002092|GO:0006886|GO:0006914|GO:0016236|GO:0042147|GO:0042594|GO:0090630|GO:1902017	positive regulation of receptor internalization|intracellular protein transport|autophagy|macroautophagy|retrograde transport, endosome to Golgi|response to starvation|activation of GTPase activity|regulation of cilium assembly	SF3B1_MUT_13del_MUT_vs_SF3b1_MUT_13del_WT
A3SS_20166	ARHGAP24	chr4	+	85604225_85721972_85653063_85721972_85604152_85604303	A3SS	60	3.2	28.5	0	63.2	28.5	0.917,0.6,0.895,1,1,0.909,0.94,1,0.957,0.623	1,1	1	0.8841	0.1159	0.0360385	0.676389	sig	GO:0001525|GO:0007165|GO:0030154|GO:0043547|GO:0051056	angiogenesis|signal transduction|cell differentiation|positive regulation of GTPase activity|regulation of small GTPase mediated signal transduction	SF3B1_MUT_13del_MUT_vs_SF3b1_MUT_13del_WT
A3SS_20176	ARHGAP24	chr4	+	85653063_85721972_85721884_85721972_85653063_85686667	A3SS	26.4	2.1	10.5	0	28.5	10.5	0.811,0.556,1,1,1,1,0.912,1,0.6,0.647	1,1	1	0.8526	0.1474	0.0327738	0.653993	sig	GO:0001525|GO:0007165|GO:0030154|GO:0043547|GO:0051056	angiogenesis|signal transduction|cell differentiation|positive regulation of GTPase activity|regulation of small GTPase mediated signal transduction	SF3B1_MUT_13del_MUT_vs_SF3b1_MUT_13del_WT
A3SS_20247	ZBTB20	chr3	-	114693527_114695029_114693527_114693575_114713975_114714015	A3SS	9.3	3.7	8.5	0.5	13	9	0.667,0,0.417,0.429,0.706,0.429,0.692,0.8,0.75,0.5	0.833,1	0.9165	0.539	0.3775	0.0424329	0.70799	sig	GO:0000122|GO:0032728|GO:0032755|GO:0032760|GO:0045821|GO:0046889|GO:0055088|GO:0071333	negative regulation of transcription by RNA polymerase II|positive regulation of interferon-beta production|positive regulation of interleukin-6 production|positive regulation of tumor necrosis factor production|positive regulation of glycolytic process|positive regulation of lipid biosynthetic process|lipid homeostasis|cellular response to glucose stimulus	SF3B1_MUT_13del_MUT_vs_SF3b1_MUT_13del_WT
A3SS_20259	ZBTB20	chr3	-	114693527_114717527_114693527_114695029_114801100_114801174	A3SS	11.7	1.6	3	0	13.3	3	0.778,NA,1,1,0.6,1,0,0.636,0.68,0.875	1,1	1	0.729889	0.270111	0.033781	0.660366	sig	GO:0000122|GO:0032728|GO:0032755|GO:0032760|GO:0045821|GO:0046889|GO:0055088|GO:0071333	negative regulation of transcription by RNA polymerase II|positive regulation of interferon-beta production|positive regulation of interleukin-6 production|positive regulation of tumor necrosis factor production|positive regulation of glycolytic process|positive regulation of lipid biosynthetic process|lipid homeostasis|cellular response to glucose stimulus	SF3B1_MUT_13del_MUT_vs_SF3b1_MUT_13del_WT
A3SS_20260	ZBTB20	chr3	-	114693527_114741708_114693527_114695029_114801100_114801174	A3SS	13.9	1.6	5.5	0	15.5	5.5	0.767,1,1,1,0.6,1,0.6,0.765,0.68,0.905	1,1	1	0.8317	0.1683	0.0118274	0.456206	sig	GO:0000122|GO:0032728|GO:0032755|GO:0032760|GO:0045821|GO:0046889|GO:0055088|GO:0071333	negative regulation of transcription by RNA polymerase II|positive regulation of interferon-beta production|positive regulation of interleukin-6 production|positive regulation of tumor necrosis factor production|positive regulation of glycolytic process|positive regulation of lipid biosynthetic process|lipid homeostasis|cellular response to glucose stimulus	SF3B1_MUT_13del_MUT_vs_SF3b1_MUT_13del_WT
A3SS_20299	LRCH3	chr3	+	197831959_197832317_197832196_197832317_197830769_197832056	A3SS	9.7	2.5	10	0	12.2	10	0.707,0.733,0.556,1,0.789,0.833,0.2,0.2,0.818,0.714	1,1	1	0.655	0.345	0.00260138	0.258602	sig	GO:0032185	septin cytoskeleton organization	SF3B1_MUT_13del_MUT_vs_SF3b1_MUT_13del_WT
A3SS_20317	PEF1	chr1	-	31630339_31630750_31630339_31630714_31632494_31632638	A3SS	25.7	7.1	25.5	1	32.8	26.5	0.699,0.639,0.596,0.736,1,0.86,0.689,0.63,0.878,0.704	0.928,1	0.964	0.7431	0.2209	0.0126097	0.467711	sig	GO:0006888|GO:0014029|GO:0014032|GO:0048208|GO:0051592|GO:1902527	ER to Golgi vesicle-mediated transport|neural crest formation|neural crest cell development|COPII vesicle coating|response to calcium ion|positive regulation of protein monoubiquitination	SF3B1_MUT_13del_MUT_vs_SF3b1_MUT_13del_WT
A3SS_20318	PEF1	chr1	-	31630339_31630750_31630339_31630720_31632494_31632638	A3SS	24.5	4.8	25.5	0	29.3	25.5	0.944,0.895,0.666,0.929,0.767,0.637,1,0.899,0.83,0.673	1,1	1	0.824	0.176	0.0020882	0.236686	sig	GO:0006888|GO:0014029|GO:0014032|GO:0048208|GO:0051592|GO:1902527	ER to Golgi vesicle-mediated transport|neural crest formation|neural crest cell development|COPII vesicle coating|response to calcium ion|positive regulation of protein monoubiquitination	SF3B1_MUT_13del_MUT_vs_SF3b1_MUT_13del_WT
A3SS_20341	ABCA7	chr19	+	1057865_1058059_1057914_1058059_1056329_1056499	A3SS	13.8	1.4	17	0	15.2	17	0.876,1,0.787,1,1,0.89,0.745,1,0.669,1	1,1	1	0.8967	0.1033	0.0281595	0.619795	sig	GO:0006869|GO:0006909|GO:0007613|GO:0010875|GO:0018149|GO:0033344|GO:0033700|GO:0034205|GO:0034380|GO:0034504|GO:0038027|GO:0042985|GO:0044857|GO:0045332|GO:0045806|GO:0050766|GO:0055085|GO:0070374|GO:0150094|GO:1900223|GO:1901076|GO:1902430|GO:1902991|GO:1902995|GO:2000010	lipid transport|phagocytosis|memory|positive regulation of cholesterol efflux|peptide cross-linking|cholesterol efflux|phospholipid efflux|amyloid-beta formation|high-density lipoprotein particle assembly|protein localization to nucleus|apolipoprotein A-I-mediated signaling pathway|negative regulation of amyloid precursor protein biosynthetic process|plasma membrane raft organization|phospholipid…	SF3B1_MUT_13del_MUT_vs_SF3b1_MUT_13del_WT
A3SS_20402	EDEM2	chr20	-	35115356_35117853_35115356_35115933_35123889_35124034	A3SS	9	8.3	12	3	17.3	15	0.176,0.25,0.556,0.318,0.75,0.471,0.412,0.091,0.333,0.44	0.667,0.667	0.667	0.3797	0.2873	0.00104018	0.176198	sig	GO:0006986|GO:0036509|GO:0036510|GO:0036511|GO:0036512|GO:0097466|GO:1904154|GO:1904382	response to unfolded protein|trimming of terminal mannose on B branch|trimming of terminal mannose on C branch|trimming of first mannose on A branch|trimming of second mannose on A branch|ubiquitin-dependent glycoprotein ERAD pathway|positive regulation of retrograde protein transport, ER to cytosol|mannose trimming involved in glycoprotein ERAD pathway	SF3B1_MUT_13del_MUT_vs_SF3b1_MUT_13del_WT
A3SS_20412	POLR2J4	chr7	-	43988085_44013332_43988085_43988247_44013592_44013679	A3SS	7.3	24.7	1	21.5	32	22.5	0.22,0.321,0.077,0.211,0.071,0.056,0.2,0.036,0.134,0.096	0.037,0	0.0185	0.1422	-0.1237	0.00851909	0.409092	sig			SF3B1_MUT_13del_MUT_vs_SF3b1_MUT_13del_WT
A3SS_20444	GMCL1	chr2	+	69841483_69843261_69843148_69843261_69840941_69841552	A3SS	7.7	1.5	6	0	9.2	6	0.667,0.429,1,0.714,0.909,1,0.556,1,0.5,0.556	1,1	1	0.7331	0.2669	0.00464222	0.323443	sig	GO:0007275|GO:0007283|GO:0030154	multicellular organism development|spermatogenesis|cell differentiation	SF3B1_MUT_13del_MUT_vs_SF3b1_MUT_13del_WT
A3SS_20445	GMCL1	chr2	+	69843087_69843261_69843148_69843261_69840941_69841552	A3SS	5.8	1.5	6	0	7.3	6	0.714,0.483,1,0.651,0.897,1,0.609,1,0.483,0.583	1,1	1	0.742	0.258	0.00407169	0.309432	sig	GO:0007275|GO:0007283|GO:0030154	multicellular organism development|spermatogenesis|cell differentiation	SF3B1_MUT_13del_MUT_vs_SF3b1_MUT_13del_WT
A3SS_20474	ADCY10P1	chr6	+	41139139_41140069_41139855_41140069_41138608_41139779	A3SS	6.1	12.3	9.5	8	18.4	17.5	0.478,0.385,0,0.25,0.143,0.091,0.228,0.333,0.116,0.111	0.333,0.381	0.357	0.2135	0.1435	0.0242759	0.589081	sig			SF3B1_MUT_13del_MUT_vs_SF3b1_MUT_13del_WT
A3SS_20476	CD72	chr9	-	35618013_35644671_35618013_35618121_35646402_35646810	A3SS	13.2	2.9	8.5	0	16.1	8.5	0.795,1,1,0.625,0.818,0.778,0.667,0.75,0.273,0.833	1,1	1	0.7539	0.2461	0.00460906	0.322606	sig	GO:0007155	cell adhesion	SF3B1_MUT_13del_MUT_vs_SF3b1_MUT_13del_WT
A3SS_20492	PXK	chr3	+	58411624_58412963_58412903_58412963_58410089_58410159	A3SS	22.7	22	4.5	15.5	44.7	20	0.483,0.282,0.271,0.387,0.25,0.167,0.341,0.522,0.4,0.5	0.105,0.152	0.1285	0.3603	-0.2318	0.00104873	0.177091	sig	GO:0006468|GO:0006954|GO:0032780|GO:0042391|GO:0043271|GO:0050804	protein phosphorylation|inflammatory response|negative regulation of ATPase activity|regulation of membrane potential|negative regulation of ion transport|modulation of chemical synaptic transmission	SF3B1_MUT_13del_MUT_vs_SF3b1_MUT_13del_WT
A3SS_20502	VPS36	chr13	-	52434792_52435515_52434792_52435374_52436289_52436404	A3SS	18.1	2.2	8.5	0	20.3	8.5	0.882,0.25,0.765,1,0.953,0.591,1,0.765,1,0.556	1,1	1	0.7762	0.2238	0.0189025	0.549964	sig	GO:0016197|GO:0016236|GO:0036258|GO:0043328	endosomal transport|macroautophagy|multivesicular body assembly|protein transport to vacuole involved in ubiquitin-dependent protein catabolic process via the multivesicular body sorting pathway	SF3B1_MUT_13del_MUT_vs_SF3b1_MUT_13del_WT
A3SS_20511	TIMM23B	chr10	+	49970108_49974850_49973011_49974850_49958369_49970575	A3SS	4.9	1.3	3	0	6.2	3	0.571,1,1,0.273,1,0.556,0.6,0.333,1,0.2	1,1	1	0.6533	0.3467	0.00825769	0.403752	sig	GO:0008150|GO:0030150	biological_process|protein import into mitochondrial matrix	SF3B1_MUT_13del_MUT_vs_SF3b1_MUT_13del_WT
A3SS_20530	SPEN	chr1	+	15867878_15873136_15872815_15873136_15847863_15837475	A3SS	3.1	4.9	4.5	0	8	4.5	0.071,0.294,0.333,0.2,0.241,0,0.2,0.2,0.625,0.5	1,1	1	0.2664	0.7336	5.53983e-07	0.00216152	sig	GO:0000122|GO:0007219|GO:0016032|GO:0045892|GO:0050769	negative regulation of transcription by RNA polymerase II|Notch signaling pathway|viral process|negative regulation of transcription, DNA-templated|positive regulation of neurogenesis	SF3B1_MUT_13del_MUT_vs_SF3b1_MUT_13del_WT
A3SS_20571	SUSD3	chr9	+	93081337_93085138_93084536_93085138_93079470_93081523	A3SS	2.1	2.4	3	0	4.5	3	0,1,0.455,0.385,0,1,0.429,0,0.2,0.5	1,1	1	0.3969	0.6031	0.000637091	0.139316	sig			SF3B1_MUT_13del_MUT_vs_SF3b1_MUT_13del_WT
A3SS_20588	COMMD10	chr5	+	116317516_116382454_116318210_116382454_116303529_116303683	A3SS	25	1.1	12	3.5	26.1	15.5	1,1,0.913,0.913,0.946,0.857,1,1,0.875,0.786	0.636,0.625	0.6305	0.929	-0.2985	2.75553e-07	0.00120314	sig			SF3B1_MUT_13del_MUT_vs_SF3b1_MUT_13del_WT
A3SS_20610	PIGL	chr17	+	16343352_16347674_16347549_16347674_16342572_16342720	A3SS	4	1.4	5	0	5.4	5	1,0.2,0.8,1,1,0.6,0.25,1,0.429,0.667	1,1	1	0.6946	0.3054	0.0139583	0.487511	sig	GO:0006506|GO:0016254	GPI anchor biosynthetic process|preassembly of GPI anchor in ER membrane	SF3B1_MUT_13del_MUT_vs_SF3b1_MUT_13del_WT
A3SS_20613	PIGL	chr17	+	16347544_16347674_16347549_16347674_16342572_16342720	A3SS	5	1.4	5.5	0	6.4	5.5	1,0,0.852,1,1,0.658,0.616,1,0.638,0.742	1,1	1	0.7506	0.2494	0.0312724	0.642557	sig	GO:0006506|GO:0016254	GPI anchor biosynthetic process|preassembly of GPI anchor in ER membrane	SF3B1_MUT_13del_MUT_vs_SF3b1_MUT_13del_WT
A3SS_20631	TESPA1	chr12	-	54948017_54956807_54948017_54950390_54962430_54963242	A3SS	7.2	2.2	4	0	9.4	4	1,1,0.2,1,1,0.565,1,0.529,0,0.6	1,1	1	0.6894	0.3106	0.0269406	0.609709	sig	GO:0010387|GO:0033089|GO:0050862	COP9 signalosome assembly|positive regulation of T cell differentiation in thymus|positive regulation of T cell receptor signaling pathway	SF3B1_MUT_13del_MUT_vs_SF3b1_MUT_13del_WT
A3SS_20679	GLYCTK	chr3	+	52304395_52293476_52315889_52293476_52290959_52291111	A3SS	5.9	0.7	1	2	6.6	3	0.429,0.667,0.6,1,1,NA,1,0.333,1,1	0,0.25	0.125	0.781	-0.656	0.0404378	0.700583	sig	GO:0006468|GO:0061624	protein phosphorylation|fructose catabolic process to hydroxyacetone phosphate and glyceraldehyde-3-phosphate	SF3B1_MUT_13del_MUT_vs_SF3b1_MUT_13del_WT
A3SS_20685	ZNF76	chr6	+	35290846_35291403_35291277_35291403_35290640_35290983	A3SS	3.9	2.7	2	5.5	6.6	7.5	0.579,1,0,0.333,0.2,0.2,1,0.059,1,0.4	0.182,0	0.091	0.4771	-0.3861	0.0470081	0.725092	sig	GO:0006357|GO:0006359|GO:0045944	regulation of transcription by RNA polymerase II|regulation of transcription by RNA polymerase III|positive regulation of transcription by RNA polymerase II	SF3B1_MUT_13del_MUT_vs_SF3b1_MUT_13del_WT
A3SS_20704	COMMD10	chr5	+	116088485_116091189_116091078_116091189_116087496_116088597	A3SS	8.2	1.6	3	0	9.8	3	0.75,0.333,1,0.333,1,1,1,1,0.867,0.333	1,1	1	0.7616	0.2384	0.0362676	0.678042	sig			SF3B1_MUT_13del_MUT_vs_SF3b1_MUT_13del_WT
A3SS_20707	LDLRAD4	chr18	+	13472992_13484119_13484036_13484119_13465014_13473174	A3SS	13.4	2.7	11	5	16.1	16	1,1,0.647,0.571,0.684,0.652,1,1,0.524,0.5	0.474,0.565	0.5195	0.7578	-0.2383	0.0237331	0.585219	sig	GO:0010719|GO:0010991|GO:0030336|GO:0030512|GO:0060394	negative regulation of epithelial to mesenchymal transition|negative regulation of SMAD protein complex assembly|negative regulation of cell migration|negative regulation of transforming growth factor beta receptor signaling pathway|negative regulation of pathway-restricted SMAD protein phosphorylation	SF3B1_MUT_13del_MUT_vs_SF3b1_MUT_13del_WT
A3SS_20734	UBR2	chr6	+	42592860_42594304_42594190_42594304_42592150_42592959	A3SS	6.6	2.4	10	0	9	10	0.2,1,1,0.25,0.4,0.429,1,0.111,0.833,0.692	1,1	1	0.5915	0.4085	0.00539261	0.344495	sig	GO:0000209|GO:0006342|GO:0007131|GO:0007140|GO:0007141|GO:0007283|GO:0010529|GO:0016567|GO:0032007|GO:0033522|GO:0071233|GO:0071596	protein polyubiquitination|chromatin silencing|reciprocal meiotic recombination|male meiotic nuclear division|male meiosis I|spermatogenesis|negative regulation of transposition|protein ubiquitination|negative regulation of TOR signaling|histone H2A ubiquitination|cellular response to leucine|ubiquitin-dependent protein catabolic process via the N-end rule pathway	SF3B1_MUT_13del_MUT_vs_SF3b1_MUT_13del_WT
A3SS_20736	AVL9	chr7	+	32562557_32570154_32570019_32570154_32558928_32562913	A3SS	8.7	0.9	9	0	9.6	9	0.75,1,1,0.8,0.619,1,1,1,0.818,0.667	1,1	1	0.8654	0.1346	0.0212906	0.567893	sig	GO:0016477	cell migration	SF3B1_MUT_13del_MUT_vs_SF3b1_MUT_13del_WT
A3SS_20738	RELB	chr19	+	45022427_45025420_45025328_45025420_45011935_45012276	A3SS	20.1	1.9	8.5	0	22	8.5	0.686,0.579,1,1,1,1,0.625,0.882,0.556,1	1,1	1	0.8328	0.1672	0.0248372	0.593284	sig	GO:0000122|GO:0002223|GO:0006954|GO:0007249|GO:0019882|GO:0030098|GO:0032688|GO:0032922|GO:0034097|GO:0038061|GO:0043011|GO:0045063|GO:0045944|GO:0071470	negative regulation of transcription by RNA polymerase II|stimulatory C-type lectin receptor signaling pathway|inflammatory response|I-kappaB kinase/NF-kappaB signaling|antigen processing and presentation|lymphocyte differentiation|negative regulation of interferon-beta production|circadian regulation of gene expression|response to cytokine|NIK/NF-kappaB signaling|myeloid dendritic cell different…	SF3B1_MUT_13del_MUT_vs_SF3b1_MUT_13del_WT
A3SS_20788	CTBS	chr1	-	84563734_84564304_84563734_84563914_84565840_84566012	A3SS	7	3.7	11	0	10.7	11	0.9,1,0.333,0.5,0.368,0.152,1,0.429,0.882,0.2	1,1	1	0.5764	0.4236	0.00310745	0.278556	sig	GO:0006032|GO:0009313	chitin catabolic process|oligosaccharide catabolic process	SF3B1_MUT_13del_MUT_vs_SF3b1_MUT_13del_WT
A3SS_20790	TNKS2	chr10	+	91834629_91836998_91836795_91836998_91833852_91834024	A3SS	23.4	1.1	17.5	4	24.5	21.5	1,1,0.478,0.889,0.935,1,0.818,1,0.917,1	0.688,0.684	0.686	0.9037	-0.2177	0.00214258	0.238999	sig	GO:0000209|GO:0006471|GO:0016055|GO:0032212|GO:0035264|GO:0040014|GO:0070198|GO:0070212|GO:0070213|GO:0090263|GO:1904355|GO:1904357	protein polyubiquitination|protein ADP-ribosylation|Wnt signaling pathway|positive regulation of telomere maintenance via telomerase|multicellular organism growth|regulation of multicellular organism growth|protein localization to chromosome, telomeric region|protein poly-ADP-ribosylation|protein auto-ADP-ribosylation|positive regulation of canonical Wnt signaling pathway|positive regulation of t…	SF3B1_MUT_13del_MUT_vs_SF3b1_MUT_13del_WT
A3SS_20816	IL4I1	chr19	-	49927693_49927848_49927693_49927815_49929325_49929465	A3SS	13.2	25.1	20.5	19.5	38.3	40	0.616,0.519,0.208,0.296,0.359,0.217,0.221,0.312,0.206,0.207	0.43,0.456	0.443	0.3161	0.1269	0.0235861	0.583593	sig	GO:0006559|GO:0009063|GO:0055114	L-phenylalanine catabolic process|cellular amino acid catabolic process|oxidation-reduction process	SF3B1_MUT_13del_MUT_vs_SF3b1_MUT_13del_WT
A3SS_20823	OSGIN2	chr8	+	89915212_89921171_89921079_89921171_89914554_89915263	A3SS	4.5	0.8	3	0	5.3	3	0.647,1,1,0.667,1,1,0.5,1,0.333,0.429	1,1	1	0.7576	0.2424	0.0203162	0.561996	sig	GO:0007165|GO:0030308|GO:0051321	signal transduction|negative regulation of cell growth|meiotic cell cycle	SF3B1_MUT_13del_MUT_vs_SF3b1_MUT_13del_WT
A3SS_20825	HDAC9	chr7	+	18646630_18647998_18647784_18647998_18644670_18646728	A3SS	28.4	3.9	14	0.5	32.3	14.5	0.718,0.733,0.871,1,0.805,0.739,0.857,0.789,1,0.608	0.931,1	0.9655	0.812	0.1535	0.0374026	0.686928	sig	GO:0000122|GO:0001975|GO:0006954|GO:0007507|GO:0016575|GO:0030182|GO:0030183|GO:0032869|GO:0034983|GO:0042113|GO:0042632|GO:0045892|GO:0048742|GO:0050710|GO:0051005|GO:0051153|GO:0070932|GO:0070933|GO:0090050|GO:1990678	negative regulation of transcription by RNA polymerase II|response to amphetamine|inflammatory response|heart development|histone deacetylation|neuron differentiation|B cell differentiation|cellular response to insulin stimulus|peptidyl-lysine deacetylation|B cell activation|cholesterol homeostasis|negative regulation of transcription, DNA-templated|regulation of skeletal muscle fiber development…	SF3B1_MUT_13del_MUT_vs_SF3b1_MUT_13del_WT
A3SS_20859	ZBTB20	chr3	-	115027455_115110200_115027455_115071414_115144812_115144909	A3SS	40.3	11	28	2.5	51.3	30.5	0.84,0.226,0.9,0.265,0.61,0.6,0.705,0.66,0.632,0.934	0.875,0.824	0.8495	0.6372	0.2123	0.0237478	0.585219	sig	GO:0000122|GO:0032728|GO:0032755|GO:0032760|GO:0045821|GO:0046889|GO:0055088|GO:0071333	negative regulation of transcription by RNA polymerase II|positive regulation of interferon-beta production|positive regulation of interleukin-6 production|positive regulation of tumor necrosis factor production|positive regulation of glycolytic process|positive regulation of lipid biosynthetic process|lipid homeostasis|cellular response to glucose stimulus	SF3B1_MUT_13del_MUT_vs_SF3b1_MUT_13del_WT
A3SS_20906	TBC1D27P	chr17	-	16926868_16927108_16926868_16926963_16927677_16927796	A3SS	32.8	6.4	46.5	1	39.2	47.5	NA,1,1,NA,0.617,1,0.636,0.857,0.623,0.667	1,0.943	0.9715	0.8	0.1715	0.0413756	0.704904	sig			SF3B1_MUT_13del_MUT_vs_SF3b1_MUT_13del_WT
A3SS_20907	TBC1D27P	chr17	-	16926868_16927281_16926868_16926963_16927677_16927796	A3SS	31.9	6.4	47.5	1	38.3	48.5	NA,1,1,NA,0.64,1,0.636,0.846,0.61,0.63	1,0.945	0.9725	0.79525	0.17725	0.0371777	0.684828	sig			SF3B1_MUT_13del_MUT_vs_SF3b1_MUT_13del_WT
A3SS_20937	PPP2R5A	chr1	+	212347976_212348497_212348388_212348497_212347346_212347406	A3SS	20.1	33.3	9.5	31	53.4	40.5	0.443,0.75,0.2,0.349,0.21,0.068,0.316,0.24,0.176,0.133	0.103,0.153	0.128	0.2885	-0.1605	0.0371379	0.684476	sig	GO:0006470|GO:0007165|GO:0031952|GO:0035307|GO:0043666|GO:0090219|GO:1903077	protein dephosphorylation|signal transduction|regulation of protein autophosphorylation|positive regulation of protein dephosphorylation|regulation of phosphoprotein phosphatase activity|negative regulation of lipid kinase activity|negative regulation of protein localization to plasma membrane	SF3B1_MUT_13del_MUT_vs_SF3b1_MUT_13del_WT
A3SS_20953	NNT	chr5	+	43614499_43616065_43615847_43616065_43612907_43614619	A3SS	8.6	5.5	2.5	3.5	14.1	6	0.407,0.333,0.647,0.538,0.652,0.467,0.273,0.267,0.455,0.368	0.2,0.286	0.243	0.4407	-0.1977	0.0358391	0.674499	sig	GO:0001933|GO:0006099|GO:0006740|GO:0010918|GO:0032364|GO:0033273|GO:0043066|GO:0045454|GO:0055114|GO:0072593|GO:0098869|GO:1902600|GO:1903285	negative regulation of protein phosphorylation|tricarboxylic acid cycle|NADPH regeneration|positive regulation of mitochondrial membrane potential|oxygen homeostasis|response to vitamin|negative regulation of apoptotic process|cell redox homeostasis|oxidation-reduction process|reactive oxygen species metabolic process|cellular oxidant detoxification|proton transmembrane transport|positive regulat…	SF3B1_MUT_13del_MUT_vs_SF3b1_MUT_13del_WT
A3SS_20960	TTL	chr2	+	112495896_112501341_112501205_112501341_112494142_112496028	A3SS	2.3	4.2	0.5	4.5	6.5	5	1,0,1,1,0.043,0.091,1,0.048,0.333,0.077	0,0.143	0.0715	0.4592	-0.3877	0.043638	0.712246	sig	GO:0000226|GO:0018166|GO:0030516|GO:0045931|GO:0090235	microtubule cytoskeleton organization|C-terminal protein-tyrosinylation|regulation of axon extension|positive regulation of mitotic cell cycle|regulation of metaphase plate congression	SF3B1_MUT_13del_MUT_vs_SF3b1_MUT_13del_WT
A3SS_21002	XRN2	chr20	+	21344853_21346550_21345833_21346550_21344089_21344208	A3SS	14.6	0.9	7.5	0	15.5	7.5	0.929,1,1,0.818,1,1,1,0.692,0.778,0.6	1,1	1	0.8817	0.1183	0.0341508	0.663128	sig	GO:0000738|GO:0006353|GO:0006364|GO:0006396|GO:0006397|GO:0006401|GO:0007283|GO:0016070|GO:0021766|GO:0030182|GO:0060041|GO:0090503	DNA catabolic process, exonucleolytic|DNA-templated transcription, termination|rRNA processing|RNA processing|mRNA processing|RNA catabolic process|spermatogenesis|RNA metabolic process|hippocampus development|neuron differentiation|retina development in camera-type eye|RNA phosphodiester bond hydrolysis, exonucleolytic	SF3B1_MUT_13del_MUT_vs_SF3b1_MUT_13del_WT
A3SS_21019	PSTPIP1	chr15	+	77028900_77029574_77029528_77029574_77028553_77029004	A3SS	4	1.6	1.5	3.5	5.6	5	0.5,1,1,0.5,1,0.529,1,0.5,1,0.059	0.167,0.2	0.1835	0.7088	-0.5253	0.000747124	0.150396	sig	GO:0006897|GO:0006954|GO:0007155|GO:0007165|GO:0045087	endocytosis|inflammatory response|cell adhesion|signal transduction|innate immune response	SF3B1_MUT_13del_MUT_vs_SF3b1_MUT_13del_WT
A3SS_21050	PPIH	chr1	+	42675366_42676758_42675732_42676758_42667350_42667440	A3SS	23.8	1.8	22	0	25.6	22	0.892,0.652,0.939,0.852,0.926,0.818,1,0.75,0.846,0.92	1,1	1	0.8595	0.1405	0.00174678	0.218776	sig	GO:0000398|GO:0000413|GO:0001525|GO:0006457|GO:0042026|GO:0045070|GO:0065003	mRNA splicing, via spliceosome|protein peptidyl-prolyl isomerization|angiogenesis|protein folding|protein refolding|positive regulation of viral genome replication|protein-containing complex assembly	SF3B1_MUT_13del_MUT_vs_SF3b1_MUT_13del_WT
A5SS_17	TBC1D1	chr4	+	38095928_38100759_38095928_38098112_38102998_38103157	A5SS	18.9	9.5	7	13	28.4	20	0.75,1,0.455,0.28,0.538,0.667,0.778,0.333,0.5,0.37	0.238,0.167	0.2025	0.5671	-0.3646	0.00138644	0.197554	sig	GO:0006886|GO:0032880|GO:0061024|GO:0090630|GO:1902017	intracellular protein transport|regulation of protein localization|membrane organization|activation of GTPase activity|regulation of cilium assembly	SF3B1_MUT_13del_MUT_vs_SF3b1_MUT_13del_WT
A5SS_25	NA	chrX	-	153598961_153599117_153598965_153599117_153596003_153596187	A5SS	28.7	9.5	23.5	4.5	38.2	28	0.713,0.576,0.789,0.612,0.795,0.748,0.714,0.846,0.688,0.853	0.817,0.853	0.835	0.7334	0.1016	0.0195227	0.555798	sig	NA	NA	SF3B1_MUT_13del_MUT_vs_SF3b1_MUT_13del_WT
A5SS_43	MZF1	chr19	-	58573054_58573575_58573372_58573575_58570993_58571429	A5SS	30.8	5	31	2	35.8	33	0.81,0.462,0.806,0.771,0.527,0.862,1,0.804,0.63,0.826	0.92,0.867	0.8935	0.7498	0.1437	0.03527	0.670761	sig	GO:0000122|GO:0006355|GO:0045944	negative regulation of transcription by RNA polymerase II|regulation of transcription, DNA-templated|positive regulation of transcription by RNA polymerase II	SF3B1_MUT_13del_MUT_vs_SF3b1_MUT_13del_WT
A5SS_50	AC159540.1	chr2	-	97423788_97423918_97423801_97423918_97423176_97423272	A5SS	12.7	17.4	3	16	30.1	19	0.659,0,0.322,0.373,0.263,0.288,0.499,0.1,0.515,0.605	0.113,0.165	0.139	0.3624	-0.2234	0.0113546	0.450179	sig			SF3B1_MUT_13del_MUT_vs_SF3b1_MUT_13del_WT
A5SS_98	ZNF562	chr19	-	9658225_9659467_9659378_9659467_9658008_9658289	A5SS	7.7	1.3	6	0	9	6	0.867,0.8,0.556,1,1,1,0.647,0.273,1,0.429	1,1	1	0.7572	0.2428	0.0185003	0.54581	sig	GO:0006355	regulation of transcription, DNA-templated	SF3B1_MUT_13del_MUT_vs_SF3b1_MUT_13del_WT
A5SS_131	FANCD2	chr3	+	10043828_10045728_10043828_10043864_10052386_10052497	A5SS	5.9	1.1	6.5	0	7	6.5	1,1,0.75,1,1,0.6,1,0.6,0.571,0.25	1,1	1	0.7771	0.2229	0.0260658	0.602705	sig	GO:0006281|GO:0007129|GO:0007276|GO:0010332|GO:0034599|GO:0036297|GO:0045589|GO:0048854|GO:0050727|GO:0051090|GO:0097150|GO:2000348	DNA repair|synapsis|gamete generation|response to gamma radiation|cellular response to oxidative stress|interstrand cross-link repair|regulation of regulatory T cell differentiation|brain morphogenesis|regulation of inflammatory response|regulation of DNA-binding transcription factor activity|neuronal stem cell population maintenance|regulation of CD40 signaling pathway	SF3B1_MUT_13del_MUT_vs_SF3b1_MUT_13del_WT
A5SS_149	SHPRH	chr6	-	145940924_145941874_145941622_145941874_145940722_145941023	A5SS	8.5	4.9	6.5	9.5	13.4	16	0.429,0.222,0.444,0.231,0.6,0.727,0.667,0.375,0.538,0.444	0.304,0.214	0.259	0.4677	-0.2087	0.0324959	0.651618	sig	GO:0000209|GO:0006281|GO:0006334|GO:0006974|GO:0016567	protein polyubiquitination|DNA repair|nucleosome assembly|cellular response to DNA damage stimulus|protein ubiquitination	SF3B1_MUT_13del_MUT_vs_SF3b1_MUT_13del_WT
A5SS_188	TAOK1	chr17	+	29390599_29403847_29390599_29398348_29451454_29451680	A5SS	7.9	1.2	4	0	9.1	4	1,1,0.789,1,0.5,0.75,0.714,NA,0.529,0.714	1,1	1	0.777333	0.222667	0.00842517	0.407018	sig	GO:0000186|GO:0000187|GO:0000226|GO:0006281|GO:0006468|GO:0006974|GO:0007026|GO:0007095|GO:0007257|GO:0016310|GO:0023014|GO:0032147|GO:0032874|GO:0032956|GO:0046330|GO:0046777|GO:0051493|GO:0070050|GO:0070507|GO:0097194|GO:1901985	activation of MAPKK activity|activation of MAPK activity|microtubule cytoskeleton organization|DNA repair|protein phosphorylation|cellular response to DNA damage stimulus|negative regulation of microtubule depolymerization|mitotic G2 DNA damage checkpoint|activation of JUN kinase activity|phosphorylation|signal transduction by protein phosphorylation|activation of protein kinase activity|positive…	SF3B1_MUT_13del_MUT_vs_SF3b1_MUT_13del_WT
A5SS_200	SMYD3	chr1	-	245929512_245930823_245929869_245930823_245927930_245929552	A5SS	1.1	1.9	0	3.5	3	3.5	0.143,0.333,NA,0,0.333,NA,NA,0.333,0.125,0.333	0,0	0	0.228571	-0.228571	0.00462352	0.323128	sig	GO:0006334|GO:0006469|GO:0014904|GO:0033138|GO:0034968|GO:0045184|GO:0045944|GO:0071549	nucleosome assembly|negative regulation of protein kinase activity|myotube cell development|positive regulation of peptidyl-serine phosphorylation|histone lysine methylation|establishment of protein localization|positive regulation of transcription by RNA polymerase II|cellular response to dexamethasone stimulus	SF3B1_MUT_13del_MUT_vs_SF3b1_MUT_13del_WT
A5SS_215	C14orf159	chr14	+	91215404_91215793_91215404_91215556_91224683_91225355	A5SS	48.2	23.1	34	26	71.3	60	0.743,0.573,0.347,0.463,0.517,0.527,0.535,0.719,0.51,0.419	0.381,0.413	0.397	0.5353	-0.1383	0.00806592	0.400784	sig	NA	NA	SF3B1_MUT_13del_MUT_vs_SF3b1_MUT_13del_WT
A5SS_229	C11orf80	chr11	+	66744735_66745020_66744735_66744919_66748378_66752757	A5SS	31.5	23.5	13	25	55	38	0.452,0.564,0.486,0.6,0.443,0.362,0.25,0.294,0.356,0.36	0.205,0.211	0.208	0.4167	-0.2087	0.000239035	0.088255	sig	GO:0007131|GO:0042138	reciprocal meiotic recombination|meiotic DNA double-strand break formation	SF3B1_MUT_13del_MUT_vs_SF3b1_MUT_13del_WT
A5SS_302	DOCK2	chr5	+	169671077_169671259_169671077_169671174_169673337_169674445	A5SS	16.2	2.7	9.5	2.5	18.9	12	0.52,1,0.658,0.73,0.73,0.791,0.745,1,0.812,1	0.654,0.684	0.669	0.7986	-0.1296	0.0343549	0.664625	sig	GO:0001766|GO:0001768|GO:0001771|GO:0002277|GO:0006935|GO:0007264|GO:0030036|GO:0043312|GO:0043547|GO:0044351|GO:0045059|GO:0045060|GO:0046633|GO:0050690|GO:0050766	membrane raft polarization|establishment of T cell polarity|immunological synapse formation|myeloid dendritic cell activation involved in immune response|chemotaxis|small GTPase mediated signal transduction|actin cytoskeleton organization|neutrophil degranulation|positive regulation of GTPase activity|macropinocytosis|positive thymic T cell selection|negative thymic T cell selection|alpha-beta T …	SF3B1_MUT_13del_MUT_vs_SF3b1_MUT_13del_WT
A5SS_308	DOCK2	chr5	+	169671077_169673380_169671077_169671259_169674296_169674445	A5SS	19.5	2.4	17.5	0	21.9	17.5	1,1,0.95,1,1,0.469,0.706,0.667,1,0.714	1,1	1	0.8506	0.1494	0.0380228	0.690442	sig	GO:0001766|GO:0001768|GO:0001771|GO:0002277|GO:0006935|GO:0007264|GO:0030036|GO:0043312|GO:0043547|GO:0044351|GO:0045059|GO:0045060|GO:0046633|GO:0050690|GO:0050766	membrane raft polarization|establishment of T cell polarity|immunological synapse formation|myeloid dendritic cell activation involved in immune response|chemotaxis|small GTPase mediated signal transduction|actin cytoskeleton organization|neutrophil degranulation|positive regulation of GTPase activity|macropinocytosis|positive thymic T cell selection|negative thymic T cell selection|alpha-beta T …	SF3B1_MUT_13del_MUT_vs_SF3b1_MUT_13del_WT
A5SS_333	GPCPD1	chr20	-	5591838_5593411_5593326_5593411_5586193_5591886	A5SS	90.7	6.2	80.5	0.5	96.9	81	0.919,1,0.95,0.826,0.798,0.786,0.918,0.896,0.922,0.857	0.976,1	0.988	0.8872	0.1008	0.00335246	0.286481	sig	GO:0007519|GO:0046475	skeletal muscle tissue development|glycerophospholipid catabolic process	SF3B1_MUT_13del_MUT_vs_SF3b1_MUT_13del_WT
A5SS_350	CYTH4	chr22	+	37282524_37283041_37282524_37282588_37283997_37292703	A5SS	12	3	8	0	15	8	1,0.6,0.6,0.2,0.455,0.882,0.714,0.733,1,0.533	1,1	1	0.6717	0.3283	0.00249913	0.253961	sig	GO:0032012	regulation of ARF protein signal transduction	SF3B1_MUT_13del_MUT_vs_SF3b1_MUT_13del_WT
A5SS_366	TYROBP	chr19	-	35908167_35908295_35908174_35908295_35907445_35907580	A5SS	10.6	1.3	6	0	11.9	6	0.739,1,0.919,1,0.825,0.868,0.825,NA,0.86,1	1,1	1	0.892889	0.107111	0.00879058	0.412817	sig	GO:0002274|GO:0002282|GO:0006968|GO:0007165|GO:0007229|GO:0010628|GO:0030036|GO:0030316|GO:0030889|GO:0030900|GO:0032816|GO:0032911|GO:0032930|GO:0034241|GO:0035556|GO:0042535|GO:0043277|GO:0043312|GO:0045081|GO:0045087|GO:0045410|GO:0048678|GO:0050725|GO:0050776|GO:0050821|GO:0097190|GO:0110090|GO:1900272|GO:1901216|GO:1902685|GO:1904151|GO:2000010|GO:2001206	myeloid leukocyte activation|microglial cell activation involved in immune response|cellular defense response|signal transduction|integrin-mediated signaling pathway|positive regulation of gene expression|actin cytoskeleton organization|osteoclast differentiation|negative regulation of B cell proliferation|forebrain development|positive regulation of natural killer cell activation|negative regula…	SF3B1_MUT_13del_MUT_vs_SF3b1_MUT_13del_WT
A5SS_369	MED23	chr6	-	131594939_131596163_131595946_131596163_131594098_131594978	A5SS	4.7	1	8.5	0	5.7	8.5	0.636,1,0.5,1,1,0.8,0.25,1,1,0.5	1,1	1	0.7686	0.2314	0.0275975	0.615077	sig	GO:0006355|GO:0006357|GO:0006367|GO:0010628|GO:1903508	regulation of transcription, DNA-templated|regulation of transcription by RNA polymerase II|transcription initiation from RNA polymerase II promoter|positive regulation of gene expression|positive regulation of nucleic acid-templated transcription	SF3B1_MUT_13del_MUT_vs_SF3b1_MUT_13del_WT
A5SS_392	CDK14	chr7	+	90604217_90718291_90604217_90713124_90726566_90726812	A5SS	49.7	52.1	71.5	25.5	101.8	97	0.251,0.342,0.471,0.523,0.431,0.4,0.52,0.274,0.338,0.166	0.545,0.611	0.578	0.3716	0.2064	0.0116517	0.454429	sig	GO:0000086|GO:0006468|GO:0016055|GO:0051301|GO:0051726|GO:0060828	G2/M transition of mitotic cell cycle|protein phosphorylation|Wnt signaling pathway|cell division|regulation of cell cycle|regulation of canonical Wnt signaling pathway	SF3B1_MUT_13del_MUT_vs_SF3b1_MUT_13del_WT
A5SS_393	CDK14	chr7	+	90604217_90726342_90604217_90713124_90726566_90726812	A5SS	171	52.1	234.5	25.5	223.1	260	0.513,0.657,0.628,0.849,0.707,0.784,0.812,0.546,0.709,0.271	0.839,0.804	0.8215	0.6476	0.1739	0.0121711	0.461648	sig	GO:0000086|GO:0006468|GO:0016055|GO:0051301|GO:0051726|GO:0060828	G2/M transition of mitotic cell cycle|protein phosphorylation|Wnt signaling pathway|cell division|regulation of cell cycle|regulation of canonical Wnt signaling pathway	SF3B1_MUT_13del_MUT_vs_SF3b1_MUT_13del_WT
A5SS_507	GPN3	chr12	-	110468125_110468264_110468195_110468264_110465105_110465214	A5SS	5.9	2.3	4	0	8.2	4	0.128,1,0.841,1,0.596,0.371,0.764,0.673,1,0.414	1,1	1	0.6787	0.3213	0.00825996	0.403752	sig			SF3B1_MUT_13del_MUT_vs_SF3b1_MUT_13del_WT
A5SS_568	USP34	chr2	-	61314001_61314744_61314584_61314744_61311783_61314153	A5SS	14.4	7.8	13.5	2	22.2	15.5	0.846,0.333,0.364,0.395,0.667,0.455,0.5,0.333,0.5,0.354	0.818,0.75	0.784	0.4747	0.3093	0.00165406	0.214366	sig	GO:0006511|GO:0016055|GO:0016579|GO:0071108|GO:0090263	ubiquitin-dependent protein catabolic process|Wnt signaling pathway|protein deubiquitination|protein K48-linked deubiquitination|positive regulation of canonical Wnt signaling pathway	SF3B1_MUT_13del_MUT_vs_SF3b1_MUT_13del_WT
A5SS_608	SLC9A8	chr20	+	49855437_49859603_49855437_49855581_49862933_49863067	A5SS	12.5	1.7	13.5	0	14.2	13.5	0.923,0.714,1,0.8,0.576,1,1,0.75,0.818,0.6	1,1	1	0.8181	0.1819	0.00592356	0.358047	sig	GO:0006811|GO:0035725|GO:0051453|GO:0071805|GO:0098656|GO:1902600	ion transport|sodium ion transmembrane transport|regulation of intracellular pH|potassium ion transmembrane transport|anion transmembrane transport|proton transmembrane transport	SF3B1_MUT_13del_MUT_vs_SF3b1_MUT_13del_WT
A5SS_609	SLC9A8	chr20	+	49855437_49862776_49855437_49855581_49862933_49863067	A5SS	12.6	1.7	12.5	0	14.3	12.5	0.923,0.714,1,0.8,0.563,1,1,0.75,0.818,0.6	1,1	1	0.8168	0.1832	0.00614489	0.362459	sig	GO:0006811|GO:0035725|GO:0051453|GO:0071805|GO:0098656|GO:1902600	ion transport|sodium ion transmembrane transport|regulation of intracellular pH|potassium ion transmembrane transport|anion transmembrane transport|proton transmembrane transport	SF3B1_MUT_13del_MUT_vs_SF3b1_MUT_13del_WT
A5SS_633	BLNK	chr10	-	96205899_96207053_96207010_96207053_96204531_96205967	A5SS	15	0.9	22	0	15.9	22	0.778,1,1,0.75,0.7,1,1,0.818,1,0.846	1,1	1	0.8892	0.1108	0.0190332	0.551622	sig	GO:0006954|GO:0006959|GO:0007169|GO:0009967|GO:0030183|GO:0035556	inflammatory response|humoral immune response|transmembrane receptor protein tyrosine kinase signaling pathway|positive regulation of signal transduction|B cell differentiation|intracellular signal transduction	SF3B1_MUT_13del_MUT_vs_SF3b1_MUT_13del_WT
A5SS_688	ECHDC2	chr1	-	52905033_52906611_52906518_52906611_52905033_52905090	A5SS	3.1	14.3	0	6	17.4	6	0,0.429,0.053,0,0.143,0.024,0.077,0,0.319,0.15	0,0	0	0.1195	-0.1195	0.0304092	0.638022	sig	GO:0006635	fatty acid beta-oxidation	SF3B1_MUT_13del_MUT_vs_SF3b1_MUT_13del_WT
A5SS_751	HERC2P9	chr15	+	28655272_28655691_28655272_28655420_28655795_28656026	A5SS	19.8	7.3	12.5	1.5	27.1	14	0.742,0.613,0.778,0.333,0.707,0.51,0.214,1,0.455,0.463	0.818,0.778	0.798	0.5815	0.2165	0.017826	0.537752	sig			SF3B1_MUT_13del_MUT_vs_SF3b1_MUT_13del_WT
A5SS_793	BBS1	chr11	+	66531655_66532205_66531655_66531742_66532295_66533603	A5SS	8.4	1.1	7.5	0	9.5	7.5	0.692,0.429,0.636,1,0.889,0.667,1,0.667,1,1	1,1	1	0.798	0.202	0.0125002	0.466206	sig	GO:0007601|GO:0007608|GO:0043001|GO:0045494|GO:0050896|GO:0060271|GO:0061512|GO:1905515	visual perception|sensory perception of smell|Golgi to plasma membrane protein transport|photoreceptor cell maintenance|response to stimulus|cilium assembly|protein localization to cilium|non-motile cilium assembly	SF3B1_MUT_13del_MUT_vs_SF3b1_MUT_13del_WT
A5SS_796	ADAM17	chr2	-	9543696_9555788_9555508_9555788_9543152_9543760	A5SS	32.7	3.6	23	7.5	36.3	30.5	0.937,0.745,1,0.75,0.667,0.783,0.857,0.579,0.875,1	0.667,0.586	0.6265	0.8193	-0.1928	0.0307493	0.639929	sig	GO:0001666|GO:0001934|GO:0002446|GO:0002467|GO:0002690|GO:0006508|GO:0006509|GO:0007155|GO:0007173|GO:0007219|GO:0007220|GO:0008284|GO:0010820|GO:0030183|GO:0030307|GO:0030335|GO:0030511|GO:0030512|GO:0031293|GO:0032496|GO:0032722|GO:0033025|GO:0033077|GO:0033209|GO:0033627|GO:0035313|GO:0035624|GO:0042493|GO:0043536|GO:0045737|GO:0045741|GO:0048536|GO:0048870|GO:0050830|GO:0051088|GO:0051272|GO:…	response to hypoxia|positive regulation of protein phosphorylation|neutrophil mediated immunity|germinal center formation|positive regulation of leukocyte chemotaxis|proteolysis|membrane protein ectodomain proteolysis|cell adhesion|epidermal growth factor receptor signaling pathway|Notch signaling pathway|Notch receptor processing|positive regulation of cell proliferation|positive regulation of T…	SF3B1_MUT_13del_MUT_vs_SF3b1_MUT_13del_WT
A5SS_810	SESN1	chr6	-	108994937_108998755_108998512_108998755_108994461_108994997	A5SS	24.1	1.5	22.5	0	25.6	22.5	1,1,0.6,0.714,0.948,1,1,1,0.722,0.786	1,1	1	0.877	0.123	0.0333631	0.657241	sig	GO:0016239|GO:0034198|GO:0042149|GO:0055114|GO:0071230|GO:0071233|GO:0072593|GO:0098869|GO:1901031|GO:1904262|GO:1990253	positive regulation of macroautophagy|cellular response to amino acid starvation|cellular response to glucose starvation|oxidation-reduction process|cellular response to amino acid stimulus|cellular response to leucine|reactive oxygen species metabolic process|cellular oxidant detoxification|regulation of response to reactive oxygen species|negative regulation of TORC1 signaling|cellular response…	SF3B1_MUT_13del_MUT_vs_SF3b1_MUT_13del_WT
A5SS_819	C1GALT1	chr7	+	7157301_7185477_7157301_7157426_7215041_7234539	A5SS	7.8	1	5.5	0	8.8	5.5	0,0.778,0.75,1,0.636,NA,0.429,0.846,1,1	1,1	1	0.715444	0.284556	0.0318304	0.646469	sig	GO:0001525|GO:0001822|GO:0016266|GO:0016267|GO:0060576	angiogenesis|kidney development|O-glycan processing|O-glycan processing, core 1|intestinal epithelial cell development	SF3B1_MUT_13del_MUT_vs_SF3b1_MUT_13del_WT
A5SS_821	C1GALT1	chr7	+	7157301_7185477_7157301_7157426_7234302_7234539	A5SS	8.7	2.3	5.5	5.5	11	11	0,0.636,0.481,0.818,0.667,NA,1,0.622,0.875,0.833	0.25,0.36	0.305	0.659111	-0.354111	0.0140968	0.489792	sig	GO:0001525|GO:0001822|GO:0016266|GO:0016267|GO:0060576	angiogenesis|kidney development|O-glycan processing|O-glycan processing, core 1|intestinal epithelial cell development	SF3B1_MUT_13del_MUT_vs_SF3b1_MUT_13del_WT
A5SS_822	C1GALT1	chr7	+	7157301_7215234_7157301_7157426_7234302_7234539	A5SS	11.3	2.3	6	5.5	13.6	11.5	0.333,0.636,0.462,0.667,0.75,1,1,0.741,0.875,0.818	0.333,0.36	0.3465	0.7282	-0.3817	0.000304577	0.0956413	sig	GO:0001525|GO:0001822|GO:0016266|GO:0016267|GO:0060576	angiogenesis|kidney development|O-glycan processing|O-glycan processing, core 1|intestinal epithelial cell development	SF3B1_MUT_13del_MUT_vs_SF3b1_MUT_13del_WT
A5SS_826	C1GALT1	chr7	+	7157301_7215239_7157301_7185473_7234302_7234539	A5SS	33.8	0.3	26	2.5	34.1	28.5	1,1,1,0.895,1,1,1,0.965,1,1	0.867,0.83	0.8485	0.986	-0.1375	0.0318107	0.646469	sig	GO:0001525|GO:0001822|GO:0016266|GO:0016267|GO:0060576	angiogenesis|kidney development|O-glycan processing|O-glycan processing, core 1|intestinal epithelial cell development	SF3B1_MUT_13del_MUT_vs_SF3b1_MUT_13del_WT
A5SS_858	RNF168	chr3	-	196486533_196487578_196487398_196487578_196483769_196486628	A5SS	8.6	2.8	15	1	11.4	16	0.538,0.875,0.412,1,0.333,0.714,0.789,0.6,0.067,0.857	0.882,0.882	0.882	0.6185	0.2635	0.0175117	0.532653	sig	GO:0006302|GO:0006303|GO:0006511|GO:0006974|GO:0010212|GO:0016567|GO:0034244|GO:0035518|GO:0036297|GO:0036351|GO:0036352|GO:0045190|GO:0045739|GO:0070534|GO:0070535	double-strand break repair|double-strand break repair via nonhomologous end joining|ubiquitin-dependent protein catabolic process|cellular response to DNA damage stimulus|response to ionizing radiation|protein ubiquitination|negative regulation of transcription elongation from RNA polymerase II promoter|histone H2A monoubiquitination|interstrand cross-link repair|histone H2A-K13 ubiquitination|hi…	SF3B1_MUT_13del_MUT_vs_SF3b1_MUT_13del_WT
A5SS_863	TCL6	chr14	+	95663255_95668669_95663255_95668203_95669550_95669617	A5SS	56	1.7	35.5	6	57.7	41.5	0.882,1,0.867,0.974,1,0.924,1,0.916,1,1	0.729,0.778	0.7535	0.9563	-0.2028	0.0175117	0.532653	sig			SF3B1_MUT_13del_MUT_vs_SF3b1_MUT_13del_WT
A5SS_864	TCL6	chr14	+	95663255_95669278_95663255_95668203_95669550_95669617	A5SS	55.1	1.7	37.5	6	56.8	43.5	0.887,1,0.864,0.973,1,0.927,1,0.914,1,1	0.746,0.778	0.762	0.9565	-0.1945	0.00119619	0.186504	sig			SF3B1_MUT_13del_MUT_vs_SF3b1_MUT_13del_WT
A5SS_899	AC012368.1	chr2	+	64229496_64235352_64229496_64229958_64251118_64251983	A5SS	17.2	7.4	6.5	1	24.6	7.5	0.256,0.25,0.355,0.636,0.636,0.514,0.5,1,0.667,0.551	0.8,0.714	0.757	0.5365	0.2205	0.0298821	0.633511	sig			SF3B1_MUT_13del_MUT_vs_SF3b1_MUT_13del_WT
A5SS_1002	OSBPL3	chr7	-	24834086_24834736_24834485_24834736_24830767_24830905	A5SS	12.1	7.1	10	0	19.2	10	0.524,0.613,0.176,0.333,0.667,0.368,0.429,0.609,0.429,0.368	1,1	1	0.4516	0.5484	1.17152e-06	0.00370412	sig	GO:0006699|GO:0006869	bile acid biosynthetic process|lipid transport	SF3B1_MUT_13del_MUT_vs_SF3b1_MUT_13del_WT
A5SS_1102	TIRAP	chr11	+	126289664_126289833_126289664_126289817_126290461_126290585	A5SS	4.6	1.1	4	3	5.7	7	NA,1,1,0.126,1,0.537,1,1,0.465,1	0.465,0.549	0.507	0.792	-0.285	0.0389433	0.694083	sig	GO:0002755|GO:0006954|GO:0007166|GO:0007250|GO:0030099|GO:0030890|GO:0032496|GO:0032648|GO:0032735|GO:0032738|GO:0032757|GO:0032760|GO:0034137|GO:0034141|GO:0034145|GO:0035665|GO:0043123|GO:0045087|GO:0045088|GO:0045410|GO:0046330|GO:0050830|GO:0051092|GO:0070374|GO:0070935|GO:0071221|GO:0071223|GO:0090023|GO:0090073|GO:2000340|GO:2000343	MyD88-dependent toll-like receptor signaling pathway|inflammatory response|cell surface receptor signaling pathway|activation of NF-kappaB-inducing kinase activity|myeloid cell differentiation|positive regulation of B cell proliferation|response to lipopolysaccharide|regulation of interferon-beta production|positive regulation of interleukin-12 production|positive regulation of interleukin-15 pro…	SF3B1_MUT_13del_MUT_vs_SF3b1_MUT_13del_WT
A5SS_1114	AC010186.4	chr12	+	9642871_9650361_9642871_9645393_9653682_9653808	A5SS	27.1	2.9	18	0	30	18	0.533,0.172,0.81,1,1,0.724,0.692,1,0.833,1	1,1	1	0.7764	0.2236	0.0262946	0.604384	sig			SF3B1_MUT_13del_MUT_vs_SF3b1_MUT_13del_WT
A5SS_1161	IMMP2L	chr7	-	110835355_110886695_110886592_110886695_110663050_110835735	A5SS	29.7	2.5	17	0	32.2	17	0.86,0.692,0.733,0.892,0.815,0.897,1,1,1,0.655	1,1	1	0.8544	0.1456	0.00597713	0.358449	sig	GO:0001541|GO:0006465|GO:0006627|GO:0006801|GO:0006974|GO:0007283|GO:0007420|GO:0008015|GO:0022904|GO:0030728|GO:0033108|GO:0061300	ovarian follicle development|signal peptide processing|protein processing involved in protein targeting to mitochondrion|superoxide metabolic process|cellular response to DNA damage stimulus|spermatogenesis|brain development|blood circulation|respiratory electron transport chain|ovulation|mitochondrial respiratory chain complex assembly|cerebellum vasculature development	SF3B1_MUT_13del_MUT_vs_SF3b1_MUT_13del_WT
A5SS_1164	TUT4	chr1	-	52492196_52493662_52493610_52493662_52490731_52492275	A5SS	12.1	1.2	6.5	0	13.3	6.5	0.917,NA,0.778,0.5,0.846,1,1,1,0.6,0.829	1,1	1	0.83	0.17	0.0220054	0.572916	sig	GO:0000289|GO:0001556|GO:0010526|GO:0010586|GO:0010587|GO:0019827|GO:0031054|GO:0031123|GO:0071044|GO:0071076|GO:1990074	nuclear-transcribed mRNA poly(A) tail shortening|oocyte maturation|negative regulation of transposition, RNA-mediated|miRNA metabolic process|miRNA catabolic process|stem cell population maintenance|pre-miRNA processing|RNA 3'-end processing|histone mRNA catabolic process|RNA 3' uridylation|polyuridylation-dependent mRNA catabolic process	SF3B1_MUT_13del_MUT_vs_SF3b1_MUT_13del_WT
A5SS_1278	DHRS12	chr13	-	51773920_51774034_51773929_51774034_51771820_51771911	A5SS	3.6	24.9	5	17	28.5	22	0,0,0.188,0.27,0.117,0.109,0.042,0.089,0.168,0.144	0.222,0.209	0.2155	0.1127	0.1028	0.00422569	0.314882	sig	GO:0055114	oxidation-reduction process	SF3B1_MUT_13del_MUT_vs_SF3b1_MUT_13del_WT
A5SS_1289	EPRS	chr1	-	220040360_220046658_220046342_220046658_220040184_220041322	A5SS	2.6	2.5	4	0	5.1	4	0.25,NA,0.286,0.333,0.2,1,1,0.273,0.5,0.333	1,1	1	0.463889	0.536111	0.000923438	0.165213	sig			SF3B1_MUT_13del_MUT_vs_SF3b1_MUT_13del_WT
A5SS_1293	PARP11	chr12	-	3824581_3826233_3826157_3826233_3822084_3824676	A5SS	15.7	1.9	10	0	17.6	10	0.778,1,1,0.867,0.784,0.806,0.818,0.818,0.846,0.615	1,1	1	0.8332	0.1668	0.00105207	0.177139	sig	GO:0006998|GO:0007283|GO:0015031|GO:0030154|GO:0051028|GO:0070213	nuclear envelope organization|spermatogenesis|protein transport|cell differentiation|mRNA transport|protein auto-ADP-ribosylation	SF3B1_MUT_13del_MUT_vs_SF3b1_MUT_13del_WT
A5SS_1329	KDM4A	chr1	+	43650157_43651823_43650157_43650549_43653136_43653313	A5SS	1.9	3.9	0	4	5.8	4	1,0,0.375,1,0,0.091,0.2,0.2,NA,0.172	0,0	0	0.337556	-0.337556	0.0326432	0.652806	sig	GO:0006338|GO:0010507|GO:0010629|GO:0016032|GO:0016577|GO:0033169|GO:0045892|GO:0055114|GO:0070544	chromatin remodeling|negative regulation of autophagy|negative regulation of gene expression|viral process|histone demethylation|histone H3-K9 demethylation|negative regulation of transcription, DNA-templated|oxidation-reduction process|histone H3-K36 demethylation	SF3B1_MUT_13del_MUT_vs_SF3b1_MUT_13del_WT
A5SS_1338	TMEM218	chr11	-	125102636_125102809_125102733_125102809_125102131_125102317	A5SS	30.2	7.4	33.5	4	37.6	37.5	0.593,0.559,0.688,0.555,0.692,0.845,0.519,0.906,0.7,0.678	0.835,0.79	0.8125	0.6735	0.139	0.0156331	0.509061	sig			SF3B1_MUT_13del_MUT_vs_SF3b1_MUT_13del_WT
A5SS_1340	TMEM218	chr11	-	125102636_125102809_125102733_125102809_125102131_125102351	A5SS	33.8	3.9	36.5	0.5	37.7	37	1,1,0.93,0.868,0.593,0.835,0.948,0.896,0.84,0.64	1,0.956	0.978	0.855	0.123	0.033687	0.659653	sig			SF3B1_MUT_13del_MUT_vs_SF3b1_MUT_13del_WT
A5SS_1344	MIB1	chr18	+	21773623_21774572_21773623_21774357_21778102_21778169	A5SS	5.1	2.1	1	5	7.2	6	0.733,NA,1,0,0.333,1,0.333,1,0.4,0.571	0.143,0.067	0.105	0.596667	-0.491667	0.00365475	0.296639	sig	GO:0001568|GO:0001701|GO:0001756|GO:0001841|GO:0001947|GO:0006897|GO:0007219|GO:0016567|GO:0045665|GO:0045807	blood vessel development|in utero embryonic development|somitogenesis|neural tube formation|heart looping|endocytosis|Notch signaling pathway|protein ubiquitination|negative regulation of neuron differentiation|positive regulation of endocytosis	SF3B1_MUT_13del_MUT_vs_SF3b1_MUT_13del_WT
A5SS_1371	NOC3L	chr10	-	94357527_94358215_94358082_94358215_94357173_94357564	A5SS	7.8	2.6	9	0.5	10.4	9.5	0.875,0.556,0.75,0.833,1,1,0.455,0.455,0.467,0.36	0.875,1	0.9375	0.6751	0.2624	0.0452516	0.716814	sig	GO:0045444	fat cell differentiation	SF3B1_MUT_13del_MUT_vs_SF3b1_MUT_13del_WT
A5SS_1393	NCLN	chr19	+	3198816_3199282_3198816_3198897_3200332_3201626	A5SS	15.2	1.1	9.5	0	16.3	9.5	0.917,1,1,1,0.652,0.8,1,0.9,0.867,0.733	1,1	1	0.8869	0.1131	0.0182571	0.543894	sig	GO:0009966|GO:0043254|GO:0050821|GO:0061635	regulation of signal transduction|regulation of protein complex assembly|protein stabilization|regulation of protein complex stability	SF3B1_MUT_13del_MUT_vs_SF3b1_MUT_13del_WT
A5SS_1581	PEX1	chr7	-	92518959_92519078_92518994_92519078_92518140_92518255	A5SS	17	58.8	8	80.5	75.8	88.5	0.167,0.242,0.398,0.143,0.161,0.216,0.151,0.186,0.075,0.148	0.084,0.053	0.0685	0.1887	-0.1202	0.00484466	0.330005	sig	GO:0006625|GO:0007031|GO:0016558|GO:0060152	protein targeting to peroxisome|peroxisome organization|protein import into peroxisome matrix|microtubule-based peroxisome localization	SF3B1_MUT_13del_MUT_vs_SF3b1_MUT_13del_WT
A5SS_1592	MIER1	chr1	+	66972896_66975237_66972896_66972991_66976675_66976722	A5SS	15.8	1.1	12	0	16.9	12	0.857,0.636,0.6,1,0.692,1,0.923,1,1,1	1,1	1	0.8708	0.1292	0.0357352	0.673788	sig	GO:0000122|GO:0016575|GO:0031937|GO:0043123	negative regulation of transcription by RNA polymerase II|histone deacetylation|positive regulation of chromatin silencing|positive regulation of I-kappaB kinase/NF-kappaB signaling	SF3B1_MUT_13del_MUT_vs_SF3b1_MUT_13del_WT
A5SS_1600	TRPM7	chr15	-	50666544_50686815_50686530_50686815_50662966_50666798	A5SS	21.1	1.5	8.5	1.5	22.6	10	1,1,0.857,1,0.667,0.895,1,1,0.667,0.673	0.733,0.75	0.7415	0.8759	-0.1344	0.0209089	0.566209	sig	GO:0010961|GO:0016340|GO:0031032|GO:0046777|GO:0051262|GO:0070266|GO:0070588	cellular magnesium ion homeostasis|calcium-dependent cell-matrix adhesion|actomyosin structure organization|protein autophosphorylation|protein tetramerization|necroptotic process|calcium ion transmembrane transport	SF3B1_MUT_13del_MUT_vs_SF3b1_MUT_13del_WT
A5SS_1661	CAST	chr5	+	96722638_96722718_96722638_96722698_96729152_96729209	A5SS	4.3	0.7	3	0	5	3	1,0.557,1,1,0.627,1,0.716,1,0.677,1	1,1	1	0.8577	0.1423	0.0402642	0.699755	sig	GO:0097340|GO:1990709|GO:2000675	inhibition of cysteine-type endopeptidase activity|presynaptic active zone organization|negative regulation of type B pancreatic cell apoptotic process	SF3B1_MUT_13del_MUT_vs_SF3b1_MUT_13del_WT
A5SS_1686	ELMO2	chr20	-	46393980_46394089_46394048_46394089_46393528_46393601	A5SS	17.6	38.9	18.5	22	56.5	40.5	0.256,0.326,0.128,0.124,0.186,0.244,0.23,0.226,0.253,0.197	0.341,0.326	0.3335	0.217	0.1165	0.000230162	0.0871781	sig	GO:0006915|GO:0007010|GO:0038096|GO:0048010|GO:0060326|GO:0098609	apoptotic process|cytoskeleton organization|Fc-gamma receptor signaling pathway involved in phagocytosis|vascular endothelial growth factor receptor signaling pathway|cell chemotaxis|cell-cell adhesion	SF3B1_MUT_13del_MUT_vs_SF3b1_MUT_13del_WT
A5SS_1732	CNTRL	chr9	+	121169610_121169979_121169610_121169816_121173242_121173509	A5SS	37.4	9.7	24.5	16	47.1	40.5	0.586,0.418,0.944,0.613,0.742,0.704,0.742,0.704,0.534,0.687	0.486,0.41	0.448	0.6674	-0.2194	0.0151107	0.503028	sig	GO:0000086|GO:0010389|GO:0051301|GO:0051493|GO:0097711	G2/M transition of mitotic cell cycle|regulation of G2/M transition of mitotic cell cycle|cell division|regulation of cytoskeleton organization|ciliary basal body-plasma membrane docking	SF3B1_MUT_13del_MUT_vs_SF3b1_MUT_13del_WT
A5SS_1733	CNTRL	chr9	+	121169610_121171203_121169610_121169816_121173242_121173509	A5SS	37.5	9.7	25.5	16	47.2	41.5	0.586,0.418,0.944,0.613,0.742,0.704,0.746,0.704,0.534,0.687	0.486,0.425	0.4555	0.6678	-0.2123	0.00654061	0.372729	sig	GO:0000086|GO:0010389|GO:0051301|GO:0051493|GO:0097711	G2/M transition of mitotic cell cycle|regulation of G2/M transition of mitotic cell cycle|cell division|regulation of cytoskeleton organization|ciliary basal body-plasma membrane docking	SF3B1_MUT_13del_MUT_vs_SF3b1_MUT_13del_WT
A5SS_1746	LINC00969	chr3	+	195708133_195708435_195708133_195708268_195708746_195708801	A5SS	19.1	12	16	4.5	31.1	20.5	0.421,0.417,0.2,0.438,0.354,0.652,0.568,0.357,0.6,0.403	0.613,0.684	0.6485	0.441	0.2075	0.0143052	0.493548	sig	NA	NA	SF3B1_MUT_13del_MUT_vs_SF3b1_MUT_13del_WT
A5SS_1750	LINC00969	chr3	+	195708133_195708387_195708133_195708268_195708746_195708807	A5SS	17.7	12	15	4.5	29.7	19.5	0.389,0.417,0.2,0.419,0.354,0.652,0.568,0.28,0.529,0.385	0.6,0.667	0.6335	0.4193	0.2142	0.00963226	0.426287	sig	NA	NA	SF3B1_MUT_13del_MUT_vs_SF3b1_MUT_13del_WT
A5SS_1752	LINC00969	chr3	+	195708153_195708513_195708153_195708268_195708746_195708841	A5SS	18.7	12	16.5	4.5	30.7	21	0.405,0.417,0.2,0.4,0.408,0.652,0.59,0.28,0.529,0.403	0.636,0.667	0.6515	0.4284	0.2231	0.000605045	0.136477	sig	NA	NA	SF3B1_MUT_13del_MUT_vs_SF3b1_MUT_13del_WT
A5SS_1755	LINC00969	chr3	+	195708428_195708555_195708428_195708435_195708746_195708841	A5SS	10.8	1.5	3	1.5	12.3	4.5	0.714,1,NA,0.667,1,1,1,0.4,0.455,0.857	0.5,0.5	0.5	0.788111	-0.288111	0.00717881	0.384486	sig	NA	NA	SF3B1_MUT_13del_MUT_vs_SF3b1_MUT_13del_WT
A5SS_1809	UVRAG	chr11	+	75911953_75954007_75911953_75952896_75961443_75961549	A5SS	14.9	2.7	11.5	0	17.6	11.5	0.66,0.6,0.5,0.714,0.778,1,1,0.2,0.857,1	1,1	1	0.7309	0.2691	0.00900841	0.416876	sig	GO:0006281|GO:0006890|GO:0006914|GO:0007051|GO:0007059|GO:0007098|GO:0032465|GO:0032801|GO:0035493|GO:0046718|GO:0051684|GO:0071900|GO:0071985|GO:0097352|GO:0097680|GO:1901098	DNA repair|retrograde vesicle-mediated transport, Golgi to ER|autophagy|spindle organization|chromosome segregation|centrosome cycle|regulation of cytokinesis|receptor catabolic process|SNARE complex assembly|viral entry into host cell|maintenance of Golgi location|regulation of protein serine/threonine kinase activity|multivesicular body sorting pathway|autophagosome maturation|double-strand bre…	SF3B1_MUT_13del_MUT_vs_SF3b1_MUT_13del_WT
A5SS_1836	IFT81	chr12	+	110124334_110124861_110124334_110124443_110127359_110127524	A5SS	5	0.9	2.5	9	5.9	11.5	0.6,1,0.333,1,1,1,0.6,0.579,0.5,1	0.103,0.167	0.135	0.7612	-0.6262	3.75869e-05	0.0336265	sig	GO:0007283|GO:0008589|GO:0035735|GO:0042073|GO:0060271	spermatogenesis|regulation of smoothened signaling pathway|intraciliary transport involved in cilium assembly|intraciliary transport|cilium assembly	SF3B1_MUT_13del_MUT_vs_SF3b1_MUT_13del_WT
A5SS_1904	NSD3	chr8	-	38291496_38295952_38295795_38295952_38290474_38291592	A5SS	14.7	2.1	8	0	16.8	8	0.765,0.643,1,1,0.667,1,0.636,0.3,1,1	1,1	1	0.8011	0.1989	0.0280133	0.618566	sig	GO:0006355|GO:0010452|GO:0016571|GO:0045893|GO:2001255	regulation of transcription, DNA-templated|histone H3-K36 methylation|histone methylation|positive regulation of transcription, DNA-templated|positive regulation of histone H3-K36 trimethylation	SF3B1_MUT_13del_MUT_vs_SF3b1_MUT_13del_WT
A5SS_1953	MGA	chr15	+	41621535_41661057_41621535_41660873_41668827_41669958	A5SS	11.5	3	6	0	14.5	6	0.778,0.714,1,0.733,0.6,0.385,0.882,0.692,0.478,0.515	1,1	1	0.6777	0.3223	0.000422171	0.112796	sig	GO:0000122|GO:0001708|GO:0045944|GO:0070317	negative regulation of transcription by RNA polymerase II|cell fate specification|positive regulation of transcription by RNA polymerase II|negative regulation of G0 to G1 transition	SF3B1_MUT_13del_MUT_vs_SF3b1_MUT_13del_WT
A5SS_1954	MGA	chr15	+	41621535_41665578_41621535_41660873_41668827_41669958	A5SS	10.2	3	3	0	13.2	3	0.778,0.714,1,0.636,0.5,0.385,0.857,0.733,0.478,0.529	1,1	1	0.661	0.339	0.000330085	0.0987477	sig	GO:0000122|GO:0001708|GO:0045944|GO:0070317	negative regulation of transcription by RNA polymerase II|cell fate specification|positive regulation of transcription by RNA polymerase II|negative regulation of G0 to G1 transition	SF3B1_MUT_13del_MUT_vs_SF3b1_MUT_13del_WT
A5SS_1989	SPIDR	chr8	+	47293866_47388533_47293866_47294030_47394977_47396626	A5SS	4.7	4.3	5.5	0	9	5.5	0.185,0,0.375,0.714,1,0.083,0.579,0.667,0.286,0.4	1,1	1	0.4289	0.5711	0.000260901	0.0905319	sig	GO:0000724|GO:0006974|GO:0010569|GO:0031334|GO:0070202|GO:0071479|GO:0072711|GO:0072757|GO:2000781	double-strand break repair via homologous recombination|cellular response to DNA damage stimulus|regulation of double-strand break repair via homologous recombination|positive regulation of protein complex assembly|regulation of establishment of protein localization to chromosome|cellular response to ionizing radiation|cellular response to hydroxyurea|cellular response to camptothecin|positive re…	SF3B1_MUT_13del_MUT_vs_SF3b1_MUT_13del_WT
A5SS_1995	SPIDR	chr8	+	47293866_47395021_47293866_47388533_47396375_47396626	A5SS	6.4	0.9	3.5	1.5	7.3	5	1,1,0.75,1,0.333,0.8,1,1,1,1	0.5,0.6	0.55	0.8883	-0.3383	0.0073365	0.386172	sig	GO:0000724|GO:0006974|GO:0010569|GO:0031334|GO:0070202|GO:0071479|GO:0072711|GO:0072757|GO:2000781	double-strand break repair via homologous recombination|cellular response to DNA damage stimulus|regulation of double-strand break repair via homologous recombination|positive regulation of protein complex assembly|regulation of establishment of protein localization to chromosome|cellular response to ionizing radiation|cellular response to hydroxyurea|cellular response to camptothecin|positive re…	SF3B1_MUT_13del_MUT_vs_SF3b1_MUT_13del_WT
A5SS_2005	PRMT1	chr19	+	49680139_49680253_49680139_49680238_49680486_49680588	A5SS	30.7	23.8	20.5	26	54.5	46.5	0.773,0.763,0.505,0.532,0.416,0.483,0.467,0.501,0.457,0.565	0.394,0.429	0.4115	0.5462	-0.1347	0.0111031	0.448835	sig	GO:0006479|GO:0006977|GO:0007166|GO:0008284|GO:0016571|GO:0018216|GO:0019919|GO:0031175|GO:0043985|GO:0045648|GO:0045652|GO:0045653|GO:0046985|GO:0051260|GO:1900745	protein methylation|DNA damage response, signal transduction by p53 class mediator resulting in cell cycle arrest|cell surface receptor signaling pathway|positive regulation of cell proliferation|histone methylation|peptidyl-arginine methylation|peptidyl-arginine methylation, to asymmetrical-dimethyl arginine|neuron projection development|histone H4-R3 methylation|positive regulation of erythrocy…	SF3B1_MUT_13del_MUT_vs_SF3b1_MUT_13del_WT
A5SS_2047	ATG4C	chr1	+	62784134_62784273_62784134_62784225_62803777_62803862	A5SS	11.3	0.1	15	1.5	11.4	16.5	1,1,1,1,1,1,1,0.891,1,1	0.866,0.882	0.874	0.9891	-0.1151	0.000157448	0.0725462	sig	GO:0006508|GO:0006914|GO:0015031	proteolysis|autophagy|protein transport	SF3B1_MUT_13del_MUT_vs_SF3b1_MUT_13del_WT
A5SS_2097	MYB	chr6	+	135194355_135194460_135194355_135194451_135195747_135195917	A5SS	17.7	3.1	29	1	20.8	30	0.776,0.316,1,NA,0.847,0.581,0.581,1,NA,0.873	0.945,1	0.9725	0.74675	0.22575	0.034228	0.663727	sig	GO:0000122|GO:0000278|GO:0001666|GO:0006338|GO:0006355|GO:0032967|GO:0043525|GO:0045624|GO:0045892|GO:0045893|GO:0045944|GO:0048661|GO:0051571|GO:0051574|GO:0060252|GO:0070301|GO:0071300|GO:0071636|GO:1902036|GO:1904899|GO:2000491|GO:2000845	negative regulation of transcription by RNA polymerase II|mitotic cell cycle|response to hypoxia|chromatin remodeling|regulation of transcription, DNA-templated|positive regulation of collagen biosynthetic process|positive regulation of neuron apoptotic process|positive regulation of T-helper cell differentiation|negative regulation of transcription, DNA-templated|positive regulation of transcrip…	SF3B1_MUT_13del_MUT_vs_SF3b1_MUT_13del_WT
A5SS_2133	UQCC2	chr6	-	33709579_33711727_33711548_33711727_33701345_33710851	A5SS	0.6	2.8	0	4	3.4	4	0.333,0,0.25,NA,0.333,0,0.111,0,0,NA	0,0	0	0.128375	-0.128375	0.0498443	0.735507	sig	GO:0002082|GO:0034551|GO:0050796|GO:0070131|GO:1903364|GO:2001014	regulation of oxidative phosphorylation|mitochondrial respiratory chain complex III assembly|regulation of insulin secretion|positive regulation of mitochondrial translation|positive regulation of cellular protein catabolic process|regulation of skeletal muscle cell differentiation	SF3B1_MUT_13del_MUT_vs_SF3b1_MUT_13del_WT
A5SS_2196	SUZ12P1	chr17	+	30743300_30758720_30743300_30744817_30759490_30759539	A5SS	15.2	3	17	0	18.2	17	0.778,0.8,0.76,0.63,1,0.867,0.727,1,0.238,0.481	1,1	1	0.7281	0.2719	0.00494051	0.331825	sig			SF3B1_MUT_13del_MUT_vs_SF3b1_MUT_13del_WT
A5SS_2215	USP6NL	chr10	-	11529976_11597717_11597630_11597717_11527499_11594721	A5SS	29.6	4.3	12.5	0	33.9	12.5	0.885,0.826,0.769,0.655,0.707,0.852,NA,1,0.758,0.622	1,1	1	0.786	0.214	0.000643213	0.139316	sig	GO:0006886|GO:0007030|GO:0019068|GO:0035526|GO:0043547|GO:0048227|GO:0090630|GO:1902017|GO:1903358	intracellular protein transport|Golgi organization|virion assembly|retrograde transport, plasma membrane to Golgi|positive regulation of GTPase activity|plasma membrane to endosome transport|activation of GTPase activity|regulation of cilium assembly|regulation of Golgi organization	SF3B1_MUT_13del_MUT_vs_SF3b1_MUT_13del_WT
A5SS_2228	ATG2A	chr11	-	64902509_64902680_64902515_64902680_64902259_64902386	A5SS	4.4	4	1	6	8.4	7	0.717,1,0.263,0.696,0,0.87,0.322,0.588,0,0.588	0.148,0	0.074	0.5044	-0.4304	0.0149807	0.501005	sig	GO:0000045|GO:0000422	autophagosome assembly|autophagy of mitochondrion	SF3B1_MUT_13del_MUT_vs_SF3b1_MUT_13del_WT
A5SS_2237	MTMR9	chr8	+	11300022_11300241_11300022_11300148_11304913_11305014	A5SS	18.3	1.8	18	0	20.1	18	0.771,1,0.767,1,1,1,0.453,0.871,0.898,0.886	1,1	1	0.8646	0.1354	0.0335074	0.658456	sig	GO:0006661|GO:0006897|GO:0010507|GO:0010922|GO:0050821|GO:0060304	phosphatidylinositol biosynthetic process|endocytosis|negative regulation of autophagy|positive regulation of phosphatase activity|protein stabilization|regulation of phosphatidylinositol dephosphorylation	SF3B1_MUT_13del_MUT_vs_SF3b1_MUT_13del_WT
A5SS_2265	EML2	chr19	-	45619645_45621332_45621206_45621332_45619059_45619883	A5SS	21.8	2.7	20.5	0	24.5	20.5	1,0.867,1,0.867,0.855,0.85,0.6,0.852,0.6,0.689	1,1	1	0.818	0.182	0.00310869	0.278556	sig	GO:0000226|GO:0007601|GO:0007605|GO:0010968|GO:0031115	microtubule cytoskeleton organization|visual perception|sensory perception of sound|regulation of microtubule nucleation|negative regulation of microtubule polymerization	SF3B1_MUT_13del_MUT_vs_SF3b1_MUT_13del_WT
A5SS_2325	TMEM258	chr11	-	61790374_61790602_61790422_61790602_61789784_61789990	A5SS	10.3	2	14	0	12.3	14	0.449,1,0.704,1,0.931,0.789,1,1,0.59,0.866	1,1	1	0.8329	0.1671	0.0248031	0.593253	sig	GO:0006487	protein N-linked glycosylation	SF3B1_MUT_13del_MUT_vs_SF3b1_MUT_13del_WT
A5SS_2359	ZNF35	chr3	+	44648740_44648834_44648740_44648811_44650943_44651259	A5SS	3.4	1.3	4.5	0	4.7	4.5	0.672,NA,0.621,0,1,0.577,1,0.589,1,0.711	1,1	1	0.685556	0.314444	0.0171564	0.527092	sig	GO:0006355|GO:0006357|GO:0007283|GO:0071300	regulation of transcription, DNA-templated|regulation of transcription by RNA polymerase II|spermatogenesis|cellular response to retinoic acid	SF3B1_MUT_13del_MUT_vs_SF3b1_MUT_13del_WT
A5SS_2399	PVT1	chr8	+	127998199_128003488_127998199_127998359_128009589_128009718	A5SS	2.6	3.9	0	6	6.5	6	0,0.059,0,0,1,0.263,0.333,0,0.429,0.5	0,0	0	0.2584	-0.2584	0.0330252	0.655639	sig			SF3B1_MUT_13del_MUT_vs_SF3b1_MUT_13del_WT
A5SS_2404	TBC1D7	chr6	-	13328295_13328531_13328315_13328531_13326786_13326906	A5SS	5.8	2.6	11.5	0	8.4	11.5	0.54,1,0.411,0.791,0.922,0.456,0.456,0.677,0.834,0.627	1,1	1	0.6714	0.3286	0.000756428	0.151108	sig	GO:0031398|GO:0032007|GO:0043547|GO:0070848|GO:0090630|GO:1902018	positive regulation of protein ubiquitination|negative regulation of TOR signaling|positive regulation of GTPase activity|response to growth factor|activation of GTPase activity|negative regulation of cilium assembly	SF3B1_MUT_13del_MUT_vs_SF3b1_MUT_13del_WT
A5SS_2411	LRRK2	chr12	+	40303947_40305477_40303947_40304134_40308466_40308696	A5SS	11.4	12	20.5	5	23.4	25.5	0.419,0.182,0.235,0.389,0.429,0.278,0.255,0.25,0.412,0	0.688,0.655	0.6715	0.2849	0.3866	7.48564e-06	0.0122567	sig	GO:0000165|GO:0000186|GO:0000187|GO:0001933|GO:0001934|GO:0006468|GO:0006606|GO:0006897|GO:0006914|GO:0006979|GO:0007005|GO:0007029|GO:0007030|GO:0007040|GO:0007283|GO:0007528|GO:0008340|GO:0009267|GO:0010506|GO:0010508|GO:0010738|GO:0010955|GO:0010977|GO:0014041|GO:0016242|GO:0016310|GO:0018105|GO:0018107|GO:0019722|GO:0021756|GO:0021772|GO:0022028|GO:0031398|GO:0031647|GO:0032091|GO:0032092|GO:…	MAPK cascade|activation of MAPKK activity|activation of MAPK activity|negative regulation of protein phosphorylation|positive regulation of protein phosphorylation|protein phosphorylation|protein import into nucleus|endocytosis|autophagy|response to oxidative stress|mitochondrion organization|endoplasmic reticulum organization|Golgi organization|lysosome organization|spermatogenesis|neuromuscular…	SF3B1_MUT_13del_MUT_vs_SF3b1_MUT_13del_WT
A5SS_2429	SP100	chr2	+	230462434_230463911_230462434_230462518_230464046_230464150	A5SS	93.4	2.4	90	8.5	95.8	98.5	0.946,0.956,0.944,1,0.899,1,1,0.985,0.892,0.902	0.833,0.851	0.842	0.9524	-0.1104	0.000286099	0.0945334	sig	GO:0000122|GO:0000723|GO:0006978|GO:0010596|GO:0016032|GO:0034340|GO:0034341|GO:0043392|GO:0043433|GO:0045185|GO:0045765|GO:0045893|GO:0046826|GO:0051271|GO:0060333|GO:0060337|GO:1902041|GO:1902044	negative regulation of transcription by RNA polymerase II|telomere maintenance|DNA damage response, signal transduction by p53 class mediator resulting in transcription of p21 class mediator|negative regulation of endothelial cell migration|viral process|response to type I interferon|response to interferon-gamma|negative regulation of DNA binding|negative regulation of DNA-binding transcription f…	SF3B1_MUT_13del_MUT_vs_SF3b1_MUT_13del_WT
A5SS_2494	RP11-315D16.2	chr15	-	68211555_68211863_68211674_68211863_68211262_68211318	A5SS	5.9	19.5	12.5	7	25.4	19.5	0.12,0.143,0.116,0.412,0.143,0.106,0.053,0,0.091,0.174	0.478,0.467	0.4725	0.1358	0.3367	3.4486e-06	0.00768961	sig	NA	NA	SF3B1_MUT_13del_MUT_vs_SF3b1_MUT_13del_WT
A5SS_2583	YME1L1	chr10	-	27126317_27126786_27126695_27126786_27123546_27126407	A5SS	10.9	2	12	0	12.9	12	0.846,1,1,0.733,0.75,0.619,1,0.5,0.778,0.7	1,1	1	0.7926	0.2074	0.0039338	0.305104	sig	GO:0006508|GO:0006515|GO:0006851|GO:0007005|GO:0008283|GO:0034214|GO:0034982|GO:0035694|GO:0043066	proteolysis|protein quality control for misfolded or incompletely synthesized proteins|mitochondrial calcium ion transmembrane transport|mitochondrion organization|cell proliferation|protein hexamerization|mitochondrial protein processing|mitochondrial protein catabolic process|negative regulation of apoptotic process	SF3B1_MUT_13del_MUT_vs_SF3b1_MUT_13del_WT
A5SS_2592	NEDD1	chr12	+	96907603_96907856_96907603_96907624_96909751_96909895	A5SS	51.2	3.7	70.5	0	54.9	70.5	0.829,0.684,1,0.833,0.864,0.935,1,0.767,0.86,0.87	1,1	1	0.8642	0.1358	0.00174283	0.218776	sig	GO:0000086|GO:0010389|GO:0051301|GO:0071539|GO:0097711	G2/M transition of mitotic cell cycle|regulation of G2/M transition of mitotic cell cycle|cell division|protein localization to centrosome|ciliary basal body-plasma membrane docking	SF3B1_MUT_13del_MUT_vs_SF3b1_MUT_13del_WT
A5SS_2601	ANKMY1	chr2	-	240560730_240561091_240561035_240561091_240554865_240555055	A5SS	33.4	0.8	22.5	2.5	34.2	25	0.968,1,0.923,1,0.905,1,1,1,0.886,0.818	0.8,0.829	0.8145	0.95	-0.1355	0.00149851	0.203711	sig			SF3B1_MUT_13del_MUT_vs_SF3b1_MUT_13del_WT
A5SS_2614	FIGNL1	chr7	-	50449499_50449723_50449555_50449723_50448180_50448289	A5SS	17.3	1.6	14	0	18.9	14	0.9,0.859,1,1,0.828,0.893,0.876,1,0.682,0.743	1,1	1	0.8781	0.1219	0.0060136	0.359217	sig	GO:0001649|GO:0007140|GO:0010569|GO:0031122|GO:0033687|GO:0043066|GO:0046034|GO:0051013|GO:0051726|GO:0071479|GO:2001243	osteoblast differentiation|male meiotic nuclear division|regulation of double-strand break repair via homologous recombination|cytoplasmic microtubule organization|osteoblast proliferation|negative regulation of apoptotic process|ATP metabolic process|microtubule severing|regulation of cell cycle|cellular response to ionizing radiation|negative regulation of intrinsic apoptotic signaling pathway	SF3B1_MUT_13del_MUT_vs_SF3b1_MUT_13del_WT
A5SS_2616	FIGNL1	chr7	-	50449544_50449723_50449555_50449723_50448180_50448289	A5SS	5.6	1.6	4	0	7.2	4	0.845,0.784,1,1,0.577,0.645,0.879,1,0.577,0.577	1,1	1	0.7884	0.2116	0.00521402	0.339427	sig	GO:0001649|GO:0007140|GO:0010569|GO:0031122|GO:0033687|GO:0043066|GO:0046034|GO:0051013|GO:0051726|GO:0071479|GO:2001243	osteoblast differentiation|male meiotic nuclear division|regulation of double-strand break repair via homologous recombination|cytoplasmic microtubule organization|osteoblast proliferation|negative regulation of apoptotic process|ATP metabolic process|microtubule severing|regulation of cell cycle|cellular response to ionizing radiation|negative regulation of intrinsic apoptotic signaling pathway	SF3B1_MUT_13del_MUT_vs_SF3b1_MUT_13del_WT
A5SS_2620	EML6	chr2	+	54966999_54967231_54966999_54967103_54968127_54968281	A5SS	7.9	16.9	1	11.5	24.8	12.5	0.15,1,0.009,0.217,1,0.333,0.205,0.44,0.286,0.273	0,0.071	0.0355	0.3913	-0.3558	0.0104914	0.440187	sig			SF3B1_MUT_13del_MUT_vs_SF3b1_MUT_13del_WT
A5SS_2666	TYW5	chr2	-	199948317_199948472_199948336_199948472_199943764_199943834	A5SS	7.4	23.2	1.5	20	30.6	21.5	0.241,0.361,0.08,0.22,0.076,0.361,0.158,0.33,0,0.268	0.08,0	0.04	0.2095	-0.1695	0.0456347	0.718437	sig	GO:0006400|GO:0031591|GO:0055114	tRNA modification|wybutosine biosynthetic process|oxidation-reduction process	SF3B1_MUT_13del_MUT_vs_SF3b1_MUT_13del_WT
A5SS_2693	AL161781.2	chr9	+	37002696_37005523_37002696_37002840_37007449_37008040	A5SS	27	1.5	16.5	0	28.5	16.5	0.875,0.909,1,0.852,1,0.917,0.6,1,0.793,1	1,1	1	0.8946	0.1054	0.0273213	0.612366	sig			SF3B1_MUT_13del_MUT_vs_SF3b1_MUT_13del_WT
A5SS_2713	PSMA5	chr1	-	109402313_109410014_109409927_109410014_109399030_109402527	A5SS	12	8.2	6.5	13.5	20.2	20	0.22,0.455,0.6,0.529,0.5,0.351,0.429,0.484,0.75,0.391	0.188,0.2	0.194	0.4709	-0.2769	0.000165117	0.0742154	sig	GO:0000165|GO:0000209|GO:0002223|GO:0002479|GO:0006521|GO:0010498|GO:0010499|GO:0010972|GO:0016579|GO:0031145|GO:0031146|GO:0033209|GO:0038061|GO:0038095|GO:0043161|GO:0043312|GO:0043488|GO:0043687|GO:0050852|GO:0055085|GO:0060071|GO:0061418|GO:0070498|GO:0090090|GO:0090263|GO:1901990|GO:1902036	MAPK cascade|protein polyubiquitination|stimulatory C-type lectin receptor signaling pathway|antigen processing and presentation of exogenous peptide antigen via MHC class I, TAP-dependent|regulation of cellular amino acid metabolic process|proteasomal protein catabolic process|proteasomal ubiquitin-independent protein catabolic process|negative regulation of G2/M transition of mitotic cell cycle…	SF3B1_MUT_13del_MUT_vs_SF3b1_MUT_13del_WT
A5SS_2718	HIKESHI	chr11	+	86306244_86328586_86306244_86319059_86337378_86337530	A5SS	5.4	2.1	3	4	7.5	7	0.5,0.333,0.455,0.625,0.778,0.294,0.5,1,1,0.778	0.294,0.2	0.247	0.6263	-0.3793	0.00367369	0.297044	sig	GO:0006606|GO:0007030|GO:0015031|GO:0030324|GO:0034605|GO:1900034	protein import into nucleus|Golgi organization|protein transport|lung development|cellular response to heat|regulation of cellular response to heat	SF3B1_MUT_13del_MUT_vs_SF3b1_MUT_13del_WT
A5SS_2737	PHOSPHO2	chr2	+	169694453_169694741_169694453_169694622_169695214_169695247	A5SS	21.4	7.7	21.5	17.5	29.1	39	0.767,0.7,0.484,0.278,0.548,0.577,0.467,0.769,0.5,0.5	0.39,0.355	0.3725	0.559	-0.1865	0.00450326	0.320301	sig	GO:0016311	dephosphorylation	SF3B1_MUT_13del_MUT_vs_SF3b1_MUT_13del_WT
A5SS_2746	ZSCAN9	chr6	+	28225291_28225366_28225291_28225330_28227011_28227504	A5SS	12	5.2	20.5	0	17.2	20.5	0.899,0.689,0.721,0.212,0.869,0.586,0.454,0.689,0.596,0.769	1,1	1	0.6484	0.3516	0.000386286	0.107848	sig	GO:0006355	regulation of transcription, DNA-templated	SF3B1_MUT_13del_MUT_vs_SF3b1_MUT_13del_WT
A5SS_2754	PDE7A	chr8	-	65737393_65739597_65739501_65739597_65734793_65737463	A5SS	29.6	1.6	15.5	3	31.2	18.5	0.793,1,1,0.733,1,1,0.943,1,1,0.886	0.692,0.733	0.7125	0.9355	-0.223	0.000588252	0.134749	sig	GO:0006198|GO:0007186	cAMP catabolic process|G protein-coupled receptor signaling pathway	SF3B1_MUT_13del_MUT_vs_SF3b1_MUT_13del_WT
A5SS_2784	VPS13C	chr15	-	61905869_61907390_61907263_61907390_61890164_61905987	A5SS	35.1	8.6	21.5	9	43.7	30.5	0.582,0.6,0.727,0.542,0.688,0.77,0.83,0.741,0.542,0.81	0.55,0.538	0.544	0.6832	-0.1392	0.00294663	0.271302	sig	GO:0006623|GO:0006895|GO:0007005|GO:0045053|GO:1905090	protein targeting to vacuole|Golgi to endosome transport|mitochondrion organization|protein retention in Golgi apparatus|negative regulation of parkin-mediated stimulation of mitophagy in response to mitochondrial depolarization	SF3B1_MUT_13del_MUT_vs_SF3b1_MUT_13del_WT
A5SS_2786	TTC19	chr17	+	16006473_16009200_16006473_16006568_16025016_16025171	A5SS	26.5	43.1	16	57.5	69.6	73.5	0.363,0.383,0.197,0.208,0.23,0.168,0.31,0.222,0.156,0.211	0.13,0.113	0.1215	0.2448	-0.1233	0.000900608	0.163522	sig	GO:0000281|GO:0034551|GO:0055114	mitotic cytokinesis|mitochondrial respiratory chain complex III assembly|oxidation-reduction process	SF3B1_MUT_13del_MUT_vs_SF3b1_MUT_13del_WT
A5SS_2806	MED21	chr12	+	27046151_27059460_27046151_27046232_27064275_27064496	A5SS	10.6	2.8	10	0	13.4	10	0.778,0.125,1,0.273,1,0.647,0.778,0.611,1,1	1,1	1	0.7212	0.2788	0.0206625	0.564958	sig	GO:0001824|GO:0006357|GO:0016567|GO:0019827|GO:0032774|GO:0045944	blastocyst development|regulation of transcription by RNA polymerase II|protein ubiquitination|stem cell population maintenance|RNA biosynthetic process|positive regulation of transcription by RNA polymerase II	SF3B1_MUT_13del_MUT_vs_SF3b1_MUT_13del_WT
A5SS_2862	HUS1	chr7	-	47979409_47979553_47979467_47979553_47978688_47978816	A5SS	12	45.7	3	42.5	57.7	45.5	0.261,0.301,0.127,0.073,0.134,0.075,0.171,0.128,0.068,0.117	0.026,0.063	0.0445	0.1455	-0.101	0.0182452	0.543894	sig	GO:0000077|GO:0000723|GO:0000724|GO:0001932|GO:0006260|GO:0006281|GO:0006289|GO:0006468|GO:0006974|GO:0008156|GO:0009411|GO:0009792|GO:0031573|GO:0033314|GO:0044778|GO:0071479|GO:1901796	DNA damage checkpoint|telomere maintenance|double-strand break repair via homologous recombination|regulation of protein phosphorylation|DNA replication|DNA repair|nucleotide-excision repair|protein phosphorylation|cellular response to DNA damage stimulus|negative regulation of DNA replication|response to UV|embryo development ending in birth or egg hatching|intra-S DNA damage checkpoint|mitotic …	SF3B1_MUT_13del_MUT_vs_SF3b1_MUT_13del_WT
A5SS_2883	LINC00623	chr1	+	120952438_120952785_120952438_120952625_120953222_120953449	A5SS	17.7	2.1	21.5	0	19.8	21.5	0.481,1,1,0.875,1,0.895,0.714,0.758,1,0.619	1,1	1	0.8342	0.1658	0.0193874	0.554573	sig			SF3B1_MUT_13del_MUT_vs_SF3b1_MUT_13del_WT
A5SS_2922	ZNF655	chr7	+	99558804_99559021_99558804_99559007_99560532_99560695	A5SS	4.5	3.1	6.5	0	7.6	6.5	0.307,0.639,1,0.336,0.469,0.399,0.815,0.307,0.639,0.888	1,1	1	0.5799	0.4201	0.000563113	0.132038	sig	GO:2000134	negative regulation of G1/S transition of mitotic cell cycle	SF3B1_MUT_13del_MUT_vs_SF3b1_MUT_13del_WT
A5SS_2955	SNHG15	chr7	-	44985881_44986097_44986020_44986097_44983821_44984046	A5SS	40.5	2.7	13	2	43.2	15	0.903,1,0.854,0.588,1,1,0.826,0.917,0.852,0.907	0.778,0.75	0.764	0.8847	-0.1207	0.0151194	0.503028	sig			SF3B1_MUT_13del_MUT_vs_SF3b1_MUT_13del_WT
A5SS_2969	ACAD11	chr3	-	132606865_132618772_132618633_132618772_132605097_132607025	A5SS	4.4	2.8	2	2.5	7.2	4.5	0.778,0.294,1,0.333,1,0.04,1,0.846,1,0.2	0.333,0.25	0.2915	0.6491	-0.3576	0.0198415	0.557816	sig	GO:0006635|GO:0033539	fatty acid beta-oxidation|fatty acid beta-oxidation using acyl-CoA dehydrogenase	SF3B1_MUT_13del_MUT_vs_SF3b1_MUT_13del_WT
A5SS_2989	WSB1	chr17	+	27306781_27307919_27306781_27307907_27309099_27309272	A5SS	19.3	2.2	14.5	0	21.5	14.5	1,0.915,0.669,0.838,0.952,0.939,0.783,0.834,1,0.89	1,1	1	0.882	0.118	0.00572588	0.353785	sig	GO:0000209|GO:0008150|GO:0035556|GO:0043687	protein polyubiquitination|biological_process|intracellular signal transduction|post-translational protein modification	SF3B1_MUT_13del_MUT_vs_SF3b1_MUT_13del_WT
A5SS_2990	ALG1L2	chr3	+	130094402_130094513_130094402_130094467_130096048_130096163	A5SS	6.5	0.9	3.5	2.5	7.4	6	1,NA,1,0.861,1,0.486,1,1,NA,1	0.478,0.508	0.493	0.918375	-0.425375	0.000241128	0.088255	sig	GO:0006486|GO:0097502	protein glycosylation|mannosylation	SF3B1_MUT_13del_MUT_vs_SF3b1_MUT_13del_WT
A5SS_2991	ZNF202	chr11	-	123740392_123740536_123740416_123740536_123730486_123730985	A5SS	5.3	2.2	4	0	7.5	4	0.619,1,0.619,0.289,0.764,0.419,1,1,0.867,0.619	1,1	1	0.7196	0.2804	0.00634649	0.368086	sig	GO:0000122|GO:0006366|GO:0006629	negative regulation of transcription by RNA polymerase II|transcription by RNA polymerase II|lipid metabolic process	SF3B1_MUT_13del_MUT_vs_SF3b1_MUT_13del_WT
A5SS_3005	MTERF4	chr2	-	241090277_241090449_241090302_241090449_241089979_241090044	A5SS	14.4	2	10	0	16.4	10	0.58,0.889,1,1,0.801,0.72,1,0.889,1,1	1,1	1	0.8879	0.1121	0.0387141	0.692792	sig	GO:0006355|GO:0006390|GO:0006626|GO:0007507|GO:0031167|GO:0032543|GO:0043010|GO:0061668	regulation of transcription, DNA-templated|mitochondrial transcription|protein targeting to mitochondrion|heart development|rRNA methylation|mitochondrial translation|camera-type eye development|mitochondrial ribosome assembly	SF3B1_MUT_13del_MUT_vs_SF3b1_MUT_13del_WT
A5SS_3056	PRRC2C	chr1	+	171588378_171591204_171588378_171588505_171591586_171593511	A5SS	67.4	78.8	71.5	40	146.2	111.5	0.362,0.405,0.286,0.301,0.295,0.196,0.293,0.275,0.326,0.328	0.452,0.496	0.474	0.3067	0.1673	0.0147344	0.499955	sig	GO:0002244	hematopoietic progenitor cell differentiation	SF3B1_MUT_13del_MUT_vs_SF3b1_MUT_13del_WT
A5SS_3121	UPF2	chr10	-	11964733_11967454_11967340_11967454_11964008_11964836	A5SS	6.6	2.2	5	0	8.8	5	0.613,0,1,0.333,0.8,1,0.778,0.333,0.467,0.538	1,1	1	0.5862	0.4138	0.00265261	0.259853	sig	GO:0000184|GO:0001889|GO:0006406|GO:0031100	nuclear-transcribed mRNA catabolic process, nonsense-mediated decay|liver development|mRNA export from nucleus|animal organ regeneration	SF3B1_MUT_13del_MUT_vs_SF3b1_MUT_13del_WT
A5SS_3124	THOC2	chrX	-	123620374_123620965_123620906_123620965_123619400_123619436	A5SS	38.3	70.1	20	78	108.4	98	0.532,0.294,0.172,0.265,0.158,0.2,0.188,0.171,0.159,0.15	0.1,0.135	0.1175	0.2289	-0.1114	0.0227222	0.577528	sig	GO:0006405|GO:0006406|GO:0008380|GO:0016973|GO:0031124|GO:0046784|GO:0048666|GO:0048699	RNA export from nucleus|mRNA export from nucleus|RNA splicing|poly(A)+ mRNA export from nucleus|mRNA 3'-end processing|viral mRNA export from host cell nucleus|neuron development|generation of neurons	SF3B1_MUT_13del_MUT_vs_SF3b1_MUT_13del_WT
A5SS_3270	SLC50A1	chr1	+	155136298_155136396_155136298_155136376_155136827_155136951	A5SS	6.3	69.2	14	42	75.5	56	0.027,0.117,0.074,0.105,0.075,0.077,0.121,0.022,0.119,0.05	0.236,0.203	0.2195	0.0787	0.1408	0.0155275	0.508027	sig	GO:0008643|GO:0008645|GO:0042946	carbohydrate transport|hexose transmembrane transport|glucoside transport	SF3B1_MUT_13del_MUT_vs_SF3b1_MUT_13del_WT
A5SS_3271	SLC50A1	chr1	+	155136298_155136396_155136298_155136376_155137560_155137722	A5SS	5.4	21.3	11	16.5	26.7	27.5	0.111,0.296,0.129,0.231,0.276,0.057,0.304,0.091,0.506,0.071	0.377,0.335	0.356	0.2072	0.1488	0.0143615	0.494122	sig	GO:0008643|GO:0008645|GO:0042946	carbohydrate transport|hexose transmembrane transport|glucoside transport	SF3B1_MUT_13del_MUT_vs_SF3b1_MUT_13del_WT
A5SS_3283	SNHG12	chr1	-	28581093_28581229_28581110_28581229_28580559_28580646	A5SS	29.3	64	51.5	58	93.3	109.5	0.369,0.203,0.212,0.233,0.345,0.195,0.324,0.253,0.39,0.257	0.414,0.447	0.4305	0.2781	0.1524	0.00160568	0.211785	sig			SF3B1_MUT_13del_MUT_vs_SF3b1_MUT_13del_WT
A5SS_3298	SUCO	chr1	+	172602695_172603150_172602695_172602787_172608749_172608802	A5SS	7.6	1	10	0	8.6	10	0.846,NA,0.75,0.818,0.333,1,1,0.714,1,0.857	1,1	1	0.813111	0.186889	0.0282573	0.620293	sig	GO:0001503|GO:0007275|GO:0032967|GO:0045669|GO:0046850	ossification|multicellular organism development|positive regulation of collagen biosynthetic process|positive regulation of osteoblast differentiation|regulation of bone remodeling	SF3B1_MUT_13del_MUT_vs_SF3b1_MUT_13del_WT
A5SS_3304	MYCBP2	chr13	-	77156642_77158109_77157936_77158109_77156057_77156724	A5SS	6.3	0.9	4	0	7.2	4	1,1,0.333,1,0.636,1,1,1,0.692,0.5	1,1	1	0.8161	0.1839	0.0483375	0.730865	sig	GO:0016567|GO:0021785|GO:0021952|GO:0031398|GO:0032880|GO:0032922|GO:0042177|GO:0050905|GO:0051493|GO:1902667	protein ubiquitination|branchiomotor neuron axon guidance|central nervous system projection neuron axonogenesis|positive regulation of protein ubiquitination|regulation of protein localization|circadian regulation of gene expression|negative regulation of protein catabolic process|neuromuscular process|regulation of cytoskeleton organization|regulation of axon guidance	SF3B1_MUT_13del_MUT_vs_SF3b1_MUT_13del_WT
A5SS_3368	RPS6KB2	chr11	+	67432951_67433194_67432951_67433042_67433339_67433447	A5SS	57.4	11.3	53	6	68.7	59	0.652,0.745,0.803,0.667,0.714,0.793,0.741,0.478,0.87,0.677	0.828,0.806	0.817	0.714	0.103	0.0160678	0.513251	sig	GO:0006412|GO:0006468|GO:0007165|GO:0031929|GO:0035556|GO:0043491|GO:0045948	translation|protein phosphorylation|signal transduction|TOR signaling|intracellular signal transduction|protein kinase B signaling|positive regulation of translational initiation	SF3B1_MUT_13del_MUT_vs_SF3b1_MUT_13del_WT
A5SS_3382	TCL6	chr14	+	95663255_95665076_95663255_95663635_95669550_95669617	A5SS	60.4	1	48	4	61.4	52	0.969,1,1,1,0.935,0.948,1,0.957,1,1	0.859,0.854	0.8565	0.9809	-0.1244	5.09078e-08	0.00032192	sig			SF3B1_MUT_13del_MUT_vs_SF3b1_MUT_13del_WT
A5SS_3393	SENP7	chr3	-	101333676_101337631_101337508_101337631_101332769_101333724	A5SS	25.2	2.9	10	0	28.1	10	0.889,1,1,0.846,0.805,0.836,0.778,0.545,0.6,1	1,1	1	0.8299	0.1701	0.00812586	0.40135	sig	GO:0016926	protein desumoylation	SF3B1_MUT_13del_MUT_vs_SF3b1_MUT_13del_WT
A5SS_3422	PACRGL	chr4	+	20700457_20700747_20700457_20700611_20704465_20704533	A5SS	16	3.3	23	1	19.3	24	0.956,0.5,0.714,0.545,0.68,0.655,0.692,0.882,0.857,0.481	0.933,0.9	0.9165	0.6962	0.2203	0.0022151	0.242928	sig			SF3B1_MUT_13del_MUT_vs_SF3b1_MUT_13del_WT
A5SS_3423	PACRGL	chr4	+	20700457_20700787_20700457_20700611_20704465_20704533	A5SS	20.2	3.3	32.5	1	23.5	33.5	0.956,0.524,0.818,0.583,0.733,0.737,0.692,0.905,0.92,0.517	0.95,0.931	0.9405	0.7385	0.202	0.00334568	0.286168	sig			SF3B1_MUT_13del_MUT_vs_SF3b1_MUT_13del_WT
A5SS_3426	PACRGL	chr4	+	20700457_20700787_20700457_20700747_20704465_20704533	A5SS	11	1.1	13.5	0	12.1	13.5	0.782,1,0.924,1,0.715,1,0.489,0.852,1,1	1,1	1	0.8762	0.1238	0.0482006	0.730259	sig			SF3B1_MUT_13del_MUT_vs_SF3b1_MUT_13del_WT
A5SS_3434	PPT2-EGFL8	chr6	+	32164578_32164681_32164578_32164657_32166137_32166620	A5SS	2.6	0.8	0	3	3.4	3	0.378,1,1,1,1,1,NA,1,NA,0.619	0,0	0	0.874625	-0.874625	1.79638e-05	0.0216728	sig			SF3B1_MUT_13del_MUT_vs_SF3b1_MUT_13del_WT
A5SS_3442	GUSBP11	chr22	-	23694118_23695517_23695172_23695517_23683724_23683867	A5SS	72.3	3	54	6.5	75.3	60.5	1,0.946,0.702,0.953,1,0.955,0.973,0.878,1,0.904	0.793,0.83	0.8115	0.9311	-0.1196	0.00974864	0.427779	sig			SF3B1_MUT_13del_MUT_vs_SF3b1_MUT_13del_WT
A5SS_3484	PPP3CC	chr8	+	22532920_22535369_22532920_22533018_22540614_22541125	A5SS	59.5	50.6	42.5	56	110.1	98.5	0.646,0.609,0.424,0.364,0.327,0.333,0.323,0.272,0.312,0.188	0.28,0.27	0.275	0.3798	-0.1048	0.0474213	0.726629	sig	GO:0006470|GO:0007420|GO:0033173|GO:0097720|GO:1900244|GO:1900740	protein dephosphorylation|brain development|calcineurin-NFAT signaling cascade|calcineurin-mediated signaling|positive regulation of synaptic vesicle endocytosis|positive regulation of protein insertion into mitochondrial membrane involved in apoptotic signaling pathway	SF3B1_MUT_13del_MUT_vs_SF3b1_MUT_13del_WT
A5SS_3491	IFIH1	chr2	-	162276480_162276946_162276686_162276946_162273794_162276601	A5SS	11.9	1.4	5.5	0	13.3	5.5	0.571,1,0.9,1,1,0.667,0.895,0.5,1,0.917	1,1	1	0.845	0.155	0.0312081	0.642115	sig	GO:0009597|GO:0009615|GO:0016032|GO:0016579|GO:0016925|GO:0032480|GO:0032727|GO:0032728|GO:0034344|GO:0035549|GO:0039528|GO:0039530|GO:0045087|GO:0051607|GO:0060760|GO:0071360|GO:1902741|GO:1904469|GO:2000778	detection of virus|response to virus|viral process|protein deubiquitination|protein sumoylation|negative regulation of type I interferon production|positive regulation of interferon-alpha production|positive regulation of interferon-beta production|regulation of type III interferon production|positive regulation of interferon-beta secretion|cytoplasmic pattern recognition receptor signaling pathw…	SF3B1_MUT_13del_MUT_vs_SF3b1_MUT_13del_WT
A5SS_3527	CASP8AP2	chr6	+	89829899_89830106_89829899_89830067_89853165_89853234	A5SS	15.6	3.8	19	0	19.4	19	0.565,0.558,0.925,1,0.694,0.619,0.61,0.711,0.929,1	1,1	1	0.7611	0.2389	0.00250222	0.254049	sig	GO:0006919|GO:0007049|GO:0007165|GO:0008625|GO:0036337|GO:0071260|GO:0097190|GO:1903507	activation of cysteine-type endopeptidase activity involved in apoptotic process|cell cycle|signal transduction|extrinsic apoptotic signaling pathway via death domain receptors|Fas signaling pathway|cellular response to mechanical stimulus|apoptotic signaling pathway|negative regulation of nucleic acid-templated transcription	SF3B1_MUT_13del_MUT_vs_SF3b1_MUT_13del_WT
A5SS_3590	POM121	chr7	+	72890932_72913152_72890932_72901128_72913764_72913828	A5SS	8	0.9	9.5	0	8.9	9.5	0.6,0.6,1,1,0.714,0.636,0.857,1,1,1	1,1	1	0.8407	0.1593	0.0223054	0.575322	sig	GO:0006110|GO:0006406|GO:0006409|GO:0006606|GO:0016032|GO:0016925|GO:0019083|GO:0060964|GO:0075733|GO:1900034	regulation of glycolytic process|mRNA export from nucleus|tRNA export from nucleus|protein import into nucleus|viral process|protein sumoylation|viral transcription|regulation of gene silencing by miRNA|intracellular transport of virus|regulation of cellular response to heat	SF3B1_MUT_13del_MUT_vs_SF3b1_MUT_13del_WT
A5SS_3630	MAEA	chr4	+	1311978_1312238_1311978_1312161_1322380_1322503	A5SS	5.6	0.8	6.5	0	6.4	6.5	1,1,0.531,1,0.694,0.586,0.586,1,1,1	1,1	1	0.8397	0.1603	0.039493	0.695848	sig	GO:0006511|GO:0007010|GO:0007049|GO:0007155|GO:0007346|GO:0016567|GO:0033033|GO:0043066|GO:0043161|GO:0043249|GO:0045721|GO:0048822|GO:0051301	ubiquitin-dependent protein catabolic process|cytoskeleton organization|cell cycle|cell adhesion|regulation of mitotic cell cycle|protein ubiquitination|negative regulation of myeloid cell apoptotic process|negative regulation of apoptotic process|proteasome-mediated ubiquitin-dependent protein catabolic process|erythrocyte maturation|negative regulation of gluconeogenesis|enucleate erythrocyte d…	SF3B1_MUT_13del_MUT_vs_SF3b1_MUT_13del_WT
A5SS_3677	CBR4	chr4	-	168895593_169002205_169002070_169002205_168894569_168998285	A5SS	23.3	12	33	7	35.3	40	0.486,0.652,0.236,0.417,0.629,0.375,0.6,0.422,0.651,0.652	0.706,0.7	0.703	0.512	0.191	0.00255614	0.256541	sig	GO:0006633|GO:0044597|GO:0044598|GO:0046949|GO:0051289|GO:0051290|GO:0055114	fatty acid biosynthetic process|daunorubicin metabolic process|doxorubicin metabolic process|fatty-acyl-CoA biosynthetic process|protein homotetramerization|protein heterotetramerization|oxidation-reduction process	SF3B1_MUT_13del_MUT_vs_SF3b1_MUT_13del_WT
A5SS_3788	TBL1XR1	chr3	-	177077390_177079945_177079826_177079945_177064919_177077422	A5SS	7.1	1.2	1	2	8.3	3	0.655,0.5,0.571,0.6,1,1,1,0.8,1,1	0.2,0.2	0.2	0.8126	-0.6126	7.3407e-06	0.0122479	sig	GO:0000122|GO:0001835|GO:0002021|GO:0006357|GO:0016042|GO:0016575|GO:0019216|GO:0035264|GO:0043161|GO:0045893|GO:0045944|GO:0050872|GO:0060613|GO:0090207|GO:0090263	negative regulation of transcription by RNA polymerase II|blastocyst hatching|response to dietary excess|regulation of transcription by RNA polymerase II|lipid catabolic process|histone deacetylation|regulation of lipid metabolic process|multicellular organism growth|proteasome-mediated ubiquitin-dependent protein catabolic process|positive regulation of transcription, DNA-templated|positive regu…	SF3B1_MUT_13del_MUT_vs_SF3b1_MUT_13del_WT
A5SS_3834	NCOA3	chr20	+	47501901_47568285_47501901_47530121_47583182_47614003	A5SS	13.3	1.5	4.5	3.5	14.8	8	1,0.5,0.867,0.714,1,0.5,0.76,0.92,0.833,0.733	0.333,0.412	0.3725	0.7827	-0.4102	0.000820861	0.156469	sig	GO:0010628|GO:0016573|GO:0030521|GO:0032870|GO:0035624|GO:0043697|GO:0045618|GO:0045893|GO:0045944|GO:0071392|GO:1902459|GO:2000035|GO:2001141	positive regulation of gene expression|histone acetylation|androgen receptor signaling pathway|cellular response to hormone stimulus|receptor transactivation|cell dedifferentiation|positive regulation of keratinocyte differentiation|positive regulation of transcription, DNA-templated|positive regulation of transcription by RNA polymerase II|cellular response to estradiol stimulus|positive regulat…	SF3B1_MUT_13del_MUT_vs_SF3b1_MUT_13del_WT
A5SS_3836	NCOA3	chr20	+	47501901_47502168_47501901_47502019_47622228_47622330	A5SS	1.8	3.2	0	5.5	5	5.5	0.083,0.6,0.333,0,0,0.5,0,1,0.455,0.167	0,0	0	0.3138	-0.3138	0.0147091	0.499639	sig	GO:0010628|GO:0016573|GO:0030521|GO:0032870|GO:0035624|GO:0043697|GO:0045618|GO:0045893|GO:0045944|GO:0071392|GO:1902459|GO:2000035|GO:2001141	positive regulation of gene expression|histone acetylation|androgen receptor signaling pathway|cellular response to hormone stimulus|receptor transactivation|cell dedifferentiation|positive regulation of keratinocyte differentiation|positive regulation of transcription, DNA-templated|positive regulation of transcription by RNA polymerase II|cellular response to estradiol stimulus|positive regulat…	SF3B1_MUT_13del_MUT_vs_SF3b1_MUT_13del_WT
A5SS_3837	NCOA3	chr20	+	47501901_47502494_47501901_47502019_47622228_47622330	A5SS	2.7	3.2	0.5	5.5	5.9	6	0.083,0.667,0.5,0,0,0.5,0.5,1,0.5,0.333	0.077,0	0.0385	0.4083	-0.3698	0.00622659	0.364461	sig	GO:0010628|GO:0016573|GO:0030521|GO:0032870|GO:0035624|GO:0043697|GO:0045618|GO:0045893|GO:0045944|GO:0071392|GO:1902459|GO:2000035|GO:2001141	positive regulation of gene expression|histone acetylation|androgen receptor signaling pathway|cellular response to hormone stimulus|receptor transactivation|cell dedifferentiation|positive regulation of keratinocyte differentiation|positive regulation of transcription, DNA-templated|positive regulation of transcription by RNA polymerase II|cellular response to estradiol stimulus|positive regulat…	SF3B1_MUT_13del_MUT_vs_SF3b1_MUT_13del_WT
[truncated: 7,978 more rows]
