# Supplementary material for: SF3B1 mutation accelerates the development of CLL via activation of the mTOR pathway
Source: JCI Insight. 2025 Jul 22;10(17):e184280. doi: 10.1172/jci.insight.184280 (PMC12487679; doi:10.1172/jci.insight.184280)
Supplement: Supporting data values [file jciinsight-10-184280-s037.xlsx]

## Sheet: Figure 2A
	DM					MDR MT
Spleen weight	-0.47405	-0.36916	-0.43728	-0.4308	-0.33888	-0.29671	-0.0718	-0.11289	0.048227	-0.28266
Splenic total cells	-0.5566	-0.23349	-0.57547	-0.5283	-0.5566	-0.23349	-0.23703	-0.12736	0.037736	-0.375
Splenic B	-0.66184	-0.46207	-0.66184	-0.69687	-0.54777	-0.23509	-0.13955	-0.32774	-0.38564	-0.46381

## Sheet: Figure 2B
	DM					MDR MT
BM cells	-0.15526	-0.19162	0.005133	-0.13473	0.086399	-0.02053	-0.08469	0.231822	0.091959	-0.13174
Pre Pro B	-0.24772	-0.09574	-0.3541	0.208207	0.056231	0.048632	0.261398	-0.18693	0.079027	-0.08055
Early Pro B	-0.07434	-0.20554	-0.04519	-0.11808	-0.12536	0.071429	-0.3586	0.056851	0.348397	-0.11808
Late Pro B and large Pre B	0.010324	-0.4174	-0.45428	-0.01917	-0.24779	-0.31416	0.00295	-0.30678	-0.06342	-0.04867
Small Pre B	-0.1938	0.144703	-0.22481	-0.25323	-0.17313	-0.04651	0.449612	-0.03876	0.049096	-0.37468
Immature B	-0.41964	-0.00298	-0.41071	-0.26488	-0.38393	-0.28274	-0.22917	-0.4256	-0.22917	-0.44048
Mature B	-0.07775	0.066969	-0.14586	-0.13451	0.396141	-0.09194	0.279796	0.024404	0.293984	-0.08627
Peritoneal cells	-0.16969	0.062802	-0.15459	-0.06401	0.041667	-0.0942	-0.00362	0.132246	-0.16969	-0.21498
B1	-0.27044	0.132075	-0.10063	-0.10692	-0.21384	-0.03145	-0.16352	-0.10063	-0.31447	-0.22013
B1a	-0.03404	-0.01277	-0.06383	-0.10638	-0.11489	0.153191	-0.18298	0.361702	-0.42553	-0.31489
B1b	-0.31144	0.157196	-0.10701	-0.10701	-0.23026	-0.06347	-0.16015	-0.18081	-0.2952	-0.20369
Transitional B 1	0.019691	0.118143	0.357243	0.37834	0.392405	-0.35302	0.04782	-0.10689	0.146273	0.174402
Transitional B 2	1.13636	0.954545	0.227273	0.621212	-0.06061	-0.35302	0.04782	-0.10689	0.146273	0.174402
Transitional B 3	0.015326	0.130268	-0.38697	-0.27203	-0.54023	-0.0303	0.575758	-0.04545	-0.10606	-0.33333
Follicular B	0.005513	-0.21586	-0.17193	0.151372	-0.23452	-0.30372	0.116917	-0.0008	0.234639	0.14764
Marginal zone B	0.377025	0.266568	0.291114	0.200295	0.367207	-0.39372	-0.35444	-0.3029	-0.59499	-0.47717

## Sheet: Figure 2C
	DM						MDR MT						WT
0	1	1	1	1	1	1	1	1	1	1	1	1	1	1	1	1	1	1
1	1.14465	0.791281	0.94186	0.747126	1.10577	1.26263	1.12431	1.12329	0.967593	0.781362	1.28038	0.755556	1.2904	1.19176	0.920635	1.16667	1.03964	1.48268
2	0.904848	0.908179	0.945736	0.888889	1.36218	1.01641	1.37349	1.72603	1.59259	1.05735	1.49306	1.11746	1.38611	2.10932	1.38624	1.4375	1.78803	1.78571
3	1.31027	0.895062	1.46124	1.32184	1.48237	1.56566	1.77668	2.90868	2.94444	1.93548	2.85156	1.95556	1.98485	2.60454	2.40741	2.35938	2.90453	2.95454
4	1.26887	1.16667	1.22481	1.0613	1.37019	1.52147	1.93069	2.52511	2.25926	2.08961	2.43924	1.8127	1.82273	2.25866	2.01058	1.9375	2.53641	3.11688

## Sheet: Figure 2D
	DM					MDR MT					WT
0	13.3333	8.63667	9.27	10.4333	13.0333	5.42333	4.77333	7.44333	6.72	6.49667	6.28333	4.29333	7.36	7.90333	5.59
1	4.68	8.46	9.67333	9.88333	12.9667	3.44333	3.08	6.42333	6.22	5.9	4.11333	4.36	5.94667	6.37333	5.88
2	13.4667	15.2333	17.1333	16.8	15.7667	12.1667	11.8333	14.4667	10.4533	12.8333	12.8	14.5	13.4667	11.8667	15.8
3	30.2333	27.3667	28.7	27.2667	25.5	30.0667	30.5333	28.6	25.3	29.4	32.1	33.0667	27.5667	26.3667	31.8667
4	25.8	27.5	22.6333	23.0667	23.3667	33.5667	33.0333	27.8	31.6667	32.4	30.7333	29.4333	27.0333	29.4	28.8333
5	7.28333	8.28667	6.8	6.83333	5.94667	10.5	11.2	9.58	12.8667	9.34667	9.32667	8.57	10.8333	10.9	7.62
6	1.52	1.85333	1.74	1.72667	1.12333	2.34667	2.53667	2.07667	2.85	1.58667	2.17333	2.06333	2.89333	2.61	1.59333
7	0.45	0.78	0.876667	0.81	0.483333	0.776667	0.956667	0.983333	1.17	0.563333	0.763333	0.713333	1.27	1.25333	0.653333

## Sheet: Figure 2E
	DM						MDR MT						WT
1	3.01667	3.53667	1.19333	1.48	1.40667		2.06667	1.53	1.83667	1.75667	1.44		0.61	0.403333	0.47	0.616667	0.22
2	14.1333	8.17	9.23333	17.6	15.9		15.8	13.0333	19.8667	19.6333	23.5		2.27	1.02667	3.13333	3.56667	0.633333
3	24.5667	22.1	21.0333	20.9667	26.3667		30.4	32.2667	30.8	30.9333	36.9333		6.35667	6.83333	5.74	5.17	2.56667
4	18	16.3667	14.9333	14.2	14.7333		21.5	21.8667	18.9667	18.0667	20.7		5.02667	6.80333	4.36	3.45333	2.58667

## Sheet: Figure 2I-Quantification
Complex II
Lili Lab 2023-04-26 17h30m20s										Complex II	GAPDH	Normalized to GAPDH
Channel	Lane No.	Adj. Total Band Vol. (Int)	Total Band Vol. (Int)	Adj. Total Lane Vol. (Int)	Total Lane Vol. (Int)	Bkgd. Vol. (Int)	Norm. Factor
Chemiluminescence	WT	68706044	77481580	160735340	254609204	93873864	N/A			68706044	46941666	1.46365
Chemiluminescence	WT	67071489	76678820	154683972	254007184	99323212	N/A			67071489	43262259	1.55035
Chemiluminescence	MT	45370803	53682087	110286507	193387890	83101383	N/A			45370803	42155718	1.07627
Chemiluminescence	MT	31745010	37521105	85709988	162484713	76774725	N/A			31745010	39997698	0.793671
Chemiluminescence	MDR	45346578	52300749	116383854	196031094	79647240	N/A			45346578	39388995	1.15125
Chemiluminescence	MDR	62351787	70140438	143910123	222973398	79063275	N/A			62351787	39766905	1.56793
Chemiluminescence	DM	18446340	24844761	47584398	119323344	71738946	N/A			18446340	39112773	0.471619
Chemiluminescence	DM	21173961	27984549	48435921	121032204	72596283	N/A			21173961	36388173	0.581891
Chemiluminescence	CLL	56081274	63490305	109347375	186168384	76821009	N/A			56081274	45104157	1.24337
Chemiluminescence	CLL	88803920	101686928	239373600	346331276	106957676	N/A			88803920	47980662	1.85083
Chemiluminescence	CLL	72974055	84167410	253486460	357934770	104448310	N/A			72974055	39502254	1.84734
Complex III
Lili Lab 2023-04-26 17h30m20s										Complex III	GAPDH	Normalized to GAPDH
Channel	Lane No.	Adj. Total Band Vol. (Int)	Total Band Vol. (Int)	Adj. Total Lane Vol. (Int)	Total Lane Vol. (Int)	Bkgd. Vol. (Int)	Norm. Factor
Chemiluminescence	WT	41851008	46211712	160735340	254609204	93873864	N/A			41851008	46941666	0.891554
Chemiluminescence	WT	38764592	43221298	154683972	254007184	99323212	N/A			38764592	43262259	0.896037
Chemiluminescence	MT	30820698	34578423	110286507	193387890	83101383	N/A			30820698	42155718	0.731115
Chemiluminescence	MT	27133767	30537294	85709988	162484713	76774725	N/A			27133767	39997698	0.678383
Chemiluminescence	MDR	35501994	39312444	116383854	196031094	79647240	N/A			35501994	39388995	0.901318
Chemiluminescence	MDR	38556681	42344673	143910123	222973398	79063275	N/A			38556681	39766905	0.969567
Chemiluminescence	DM	17137677	19614840	47584398	119323344	71738946	N/A			17137677	39112773	0.438161
Chemiluminescence	DM	14615370	16984176	48435921	121032204	72596283	N/A			14615370	36388173	0.401652
Chemiluminescence	CLL	22367598	25375887	109347375	186168384	76821009	N/A			22367598	45104157	0.49591
Chemiluminescence	CLL	84162852	90441836	239373600	346331276	106957676	N/A			84162852	47980662	1.7541
Chemiluminescence	CLL	56997034	62409495	253486460	357934770	104448310	N/A			56997034	39502254	1.44288
Complex IV
Lili Lab 2023-04-26 17h30m20s
Channel	Lane No.	Adj. Total Band Vol. (Int)	Total Band Vol. (Int)	Adj. Total Lane Vol. (Int)	Total Lane Vol. (Int)	Bkgd. Vol. (Int)	Norm. Factor			Complex IV	GAPDH	Normalized to GAPDH
Chemiluminescence	1	10005044	14629112	160735340	254609204	93873864	N/A			10005044	46941666	0.213138
Chemiluminescence	2	10502786	15632775	154683972	254007184	99323212	N/A			10502786	43262259	0.24277
Chemiluminescence	3	6913701	8886243	110286507	193387890	83101383	N/A			6913701	42155718	0.164004
Chemiluminescence	4	5640777	8446716	85709988	162484713	76774725	N/A			5640777	39997698	0.141028
Chemiluminescence	5	7920948	11832402	116383854	196031094	79647240	N/A			7920948	39388995	0.201095
Chemiluminescence	6	10908717	15065499	143910123	222973398	79063275	N/A			10908717	39766905	0.274316
Chemiluminescence	7	2997117	5127606	47584398	119323344	71738946	N/A			2997117	39112773	0.0766276
Chemiluminescence	8	2252469	3308964	48435921	121032204	72596283	N/A			2252469	36388173	0.0619011
Chemiluminescence	9	4359930	6943626	109347375	186168384	76821009	N/A			4359930	45104157	0.0966636
Chemiluminescence	10	11581896	14488148	239373600	346331276	106957676	N/A			11581896	47980662	0.241387
Chemiluminescence	11	7161362	11002204	253486460	357934770	104448310	N/A			7161362	39502254	0.18129
GAPDH
Lili Lab 2023-04-27 12h52m28s
Channel	Lane No.	Adj. Total Band Vol. (Int)	Total Band Vol. (Int)	Adj. Total Lane Vol. (Int)	Total Lane Vol. (Int)	Bkgd. Vol. (Int)	Norm. Factor
Chemiluminescence	1	46941666	49058133	64682061	85319538	20637477	N/A
Chemiluminescence	2	43262259	45117039	58231200	77425152	19193952	N/A
Chemiluminescence	3	42155718	43976355	53407803	72499782	19091979	N/A
Chemiluminescence	4	39997698	41578878	48668310	66849087	18180777	N/A
Chemiluminescence	5	39388995	40985736	50912799	69152115	18239316	N/A
Chemiluminescence	6	39766905	41390322	54376119	72208740	17832621	N/A
Chemiluminescence	7	39112773	40582005	44412690	60932259	16519569	N/A
Chemiluminescence	8	36388173	37830273	42714774	59482407	16767633	N/A
Chemiluminescence	9	45104157	46520436	68525286	86302560	17777274	N/A
Chemiluminescence	10	47980662	49427436	86693580	105550149	18856569	N/A
Chemiluminescence	11	39502254	41287209	67315119	86870793	19555674	N/A

## Sheet: Figure 4E
	WT		MT		SF3B1 WT MDR FF		SF3B1 FW MDR FF		SF3B1 FW MDR FF CLL
Short	0.995681	1.00434	2.2	1.6	0.712043	0.687765	1.93	1.38703	11.2631	13.3512
Long	0.788369	1.26844	0.73	0.74	0.764164	0.453002	0.653427	0.678934	0.622455	0.599815

## Sheet: Figure 4F
	WT		MT		SF3B1 WT MDR FF		SF3B1 FW MDR FF		SF3B1 FW MDR FF CLL
Isoform 5	0.995681	1.00434	0.45	0.28	0.712043	0.687765	0.921337	1.18703	11.2631	13.3512
Isoform 6	0.788369	1.26844	0.64	0.89	0.764164	0.453002	0.653427	0.678934	0.622455	0.599815

## Sheet: Figure 4G
% DAPI+ve cells
Days	Ba/F3		Ba/F3-MYC		Ba/F3- I5		Ba/F3-MYC I5
1	9.43	9.55	13.5	14.9	2.14	3.04	5.09	9
7	32.5	32.8	69.2	70.4	11.4	10.7	24.8	20.6
15	76.6	78.8	95	96	48.3	56.8	53.5	45.2
25	99.99	100	99.9	100	99.99	100	23.8	22.3

## Sheet: Figure 4K
	HG3C		HG3 NFAT2 I5		HG3 NFAT2 full
0	0	0	0	0	0	0
24	0.5899	0.3507	1.2586	1.1505	0.7574	1.0764
48	0.5258	0.5292	1.4362	1.4264	0.9923	0.8918
72	0.9736	0.8232	1.2707	1.1928	1.0915	1.1267

[truncated: 4 more sheets: Figure 5A, Figure 5B, Figure 5C, Figure 5G]
